# Supplementary material for: Wheat Yellow Mosaic Virus P1 Inhibits ROS Accumulation to Facilitate Viral Infection
Source: Int J Mol Sci. 2025 Feb 10;26(4):1455. doi: 10.3390/ijms26041455 (PMC11855546; doi:10.3390/ijms26041455)
Supplement: Supplementary file 1 [file ijms-26-01455-s001.zip]

Archive with 20 entries (20 files):
- .DS_Store
- Supplemental Figures.pdf
- Table S1 (P1 promotes PVX infection in N. benthamiana).xlsx
- Table S10 (Transcriptomic down-regulation and proteomic up-regulation of DEGs and DEPs into gene numbers).xlsx
- Table S11 (Transcriptome and proteome down-regulated DEGs and DEPs conversion into gene numbers).xlsx
- Table S12 (GO Enrichment of DEGs and DEPs in four groups).xlsx
- Table S13(Genes associated with Go-enriched ROS metabolic pathway).xlsx
- Table S14(qRT-PCR verification of the 5 proteins with the highest differential multiples of ROS metabolic pathway proteins enriched by GO).xlsx
- Table S15 (Silencing efficiency of TaTrxR and TaPOD).xlsx
- Table S16(After the silence of TaTrxR and TaPOD, the accumulation of WYMV changes).xlsx
- Table S17(Spraying with H2O2 can confer resistance to WYMV on Fielder and OE-P1 wheat).xlsx
- Table S18(Primer list).xlsx
- Table S2 (P1 can increase the pathogenicity of WYMV in wheat).xlsx
- Table S3(Transcriptome differentially expressed genes).xlsx
- Table S4(Proteome differentially expressed proteins).xlsx
- Table S5(Transcriptome genes number converts proteins number).xlsx
- Table S6(The transcriptome and proteome intersect).xlsx
- Table S7 (373 DEGs and DEPs converted to gene numbers).xlsx
- Table S8 (Both transcriptome and proteome up-regulated DEGs and DEPs conversion to gene numbers).xlsx
- Table S9 (Transcriptomic up-regulation and proteomic down-regulation of DEGs and DEPs into gene numbers).xlsx
