# Supplementary material for: Wheat Yellow Mosaic Virus P1 Inhibits ROS Accumulation to Facilitate Viral Infection
Source: Int J Mol Sci. 2025 Feb 10;26(4):1455. doi: 10.3390/ijms26041455 (PMC11855546; doi:10.3390/ijms26041455)
Supplement: Supplementary file 1 [file ijms-26-01455-s001.zip › Table S1 (P1 promotes PVX infection in N. benthamiana).xlsx]

## Sheet: Sheet1
		Nb-Actin	PVX-CP
4dpi	PVX-GFP-1	20.9527	22.026	1.07327	0.0846426	0.988632	0.503955	0.580381
		21.1308	21.9584	0.827627	0.0846426	0.742985	0.597502
		21.0114	21.7406	0.729206	0.0846426	0.644564	0.639686
	PVX-GFP-2	17.3524	18.7454	1.39298	0.0846426	1.30834	0.403785	0.38502
		17.3284	18.876	1.54762	0.0846426	1.46298	0.362744
		17.472	18.9205	1.44854	0.0846426	1.3639	0.388531
	PVX-GFP-3	21.0944	22.56	1.46559	0.0846426	1.38095	0.383966	0.436982
		20.9979	22.2834	1.2855	0.0846426	1.20086	0.435016
		21.3902	22.4982	1.10802	0.0846426	1.02338	0.491964
	PVX-P1-1	20.4771	19.392	-1.08512	0.0846426	-1.16976	2.24974	2.1498
		20.4336	19.2506	-1.18301	0.0846426	-1.26765	2.4077
		20.341	19.5841	-0.756897	0.0846426	-0.84154	1.79196
	PVX-P1-2	20.0692	18.8544	-1.21475	0.0846426	-1.29939	2.46125	2.43535
		19.9529	18.6997	-1.25319	0.0846426	-1.33784	2.52772
		20.0639	18.9363	-1.12766	0.0846426	-1.21231	2.31708
	PVX-P1-3	20.3222	19.4539	-0.868357	0.0846426	-0.952999	1.93589	1.99502
		19.8858	18.9674	-0.918346	0.0846426	-1.00299	2.00415
		19.5122	18.5648	-0.947474	0.0846426	-1.03212	2.04502
8dpi	PVX-GFP-1	18.8892	15.562	-3.32719	-3.87537	0.54818	0.683883	0.655458
		18.7463	15.7005	-3.0458	-3.87537	0.829571	0.562697
		19.0106	15.6096	-3.40103	-3.87537	0.474343	0.719795
	PVX-GFP-2	17.6187	14.6655	-2.95317	-3.87537	0.9222	0.527704	0.440112
		17.6562	15.141	-2.51518	-3.87537	1.36019	0.389531
		17.7934	15.2288	-2.56458	-3.87537	1.31079	0.403101
	PVX-GFP-3	19.0411	16.3892	-2.65189	-3.87537	1.22348	0.428249	0.547556
		19.1214	15.9324	-3.18896	-3.87537	0.686413	0.621397
		18.8176	15.6961	-3.12153	-3.87537	0.753842	0.593022
	PVX-P1-1	18.2355	13.6704	-4.56512	-3.87537	-0.689749	1.613	1.68339
		18.0185	13.6705	-4.34802	-3.87537	-0.472653	1.38766
		18.6326	13.7219	-4.91065	-3.87537	-1.03528	2.04951
	PVX-P1-2	17.848	13.5081	-4.33998	-3.87537	-0.464606	1.37994	1.65882
		18.2507	13.4133	-4.83737	-3.87537	-0.961994	1.948
		18.196	13.5994	-4.59655	-3.87537	-0.721179	1.64853
	PVX-P1-3	17.1962	12.1925	-5.00371	-3.87537	-1.12834	2.18607	2.41541
		17.1624	12.2196	-4.94281	-3.87537	-1.06744	2.09571
		17.5791	12.1359	-5.44314	-3.87537	-1.56777	2.96445
12dpi	PVX-GFP-1	17.6695	4.43371	-13.2358	-14.3689	1.13314	0.455921	0.52009
		17.9826	4.54638	-13.4362	-14.3689	0.932682	0.523884
		18.1357	4.55152	-13.5842	-14.3689	0.784715	0.580467
	PVX-GFP-2	17.6642	4.39915	-13.2651	-14.3689	1.10383	0.465278	0.590966
		17.6032	4.26031	-13.3429	-14.3689	1.02606	0.49105
		18.3561	4.27958	-14.0766	-14.3689	0.292354	0.816569
	PVX-GFP-3	17.6385	4.06764	-13.5708	-14.3689	0.798098	0.575107	0.59279
		17.8182	4.14183	-13.6763	-14.3689	0.692569	0.618751
		17.82	4.22584	-13.5942	-14.3689	0.774712	0.584505
	PVX-P1-1	20.1641	4.69986	-15.4643	-14.3689	-1.09535	2.13665	1.98796
		20.0238	4.68222	-15.3415	-14.3689	-0.972633	1.96242
		19.916	4.64801	-15.268	-14.3689	-0.89904	1.86482
	PVX-P1-2	19.3658	4.32902	-15.0367	-14.3689	-0.667829	1.58868	1.54168
		19.3499	4.2886	-15.0613	-14.3689	-0.692365	1.61593
		19.0732	4.19796	-14.8752	-14.3689	-0.506317	1.42042
	PVX-P1-3	20.1957	4.98221	-15.2135	-14.3689	-0.844599	1.79577	1.90114
		20.3444	5.37033	-14.9741	-14.3689	-0.605148	1.52114
		20.9005	5.27674	-15.6238	-14.3689	-1.2549	2.3865
