# Supplementary material for: Wheat Yellow Mosaic Virus P1 Inhibits ROS Accumulation to Facilitate Viral Infection
Source: Int J Mol Sci. 2025 Feb 10;26(4):1455. doi: 10.3390/ijms26041455 (PMC11855546; doi:10.3390/ijms26041455)
Supplement: Supplementary file 1 [file ijms-26-01455-s001.zip › Table S10 (Transcriptomic down-regulation and proteomic up-regulation of DEGs and DEPs into gene numbers).xlsx]

## Sheet: Sheet1
From	To	Species	Gene	Name
A0A3B6LW11	TraesCS5B02G515500	Triticum	aestivum	electron	transfer	flavoprotein	subunit	alpha	mitochondrial-like(LOC123114166)
A0A3B6RJF9	TraesCS7A02G377200	Triticum	aestivum	aspartic	proteinase-like(LOC123148185)
A0A3B6RJF9	TraesCS7D02G373500	Triticum	aestivum	aspartic	proteinase-like(LOC123148185)
A0A3B6RG82	TraesCS7A02G197300	Triticum	aestivum	CFC21_096985
A0A3B6KC55	TraesCS5A02G007900	Triticum	aestivum	lipoxygenase	2.1	chloroplastic(LOC123101959)
D2KPG7	TraesCS2B02G040600	Triticum	aestivum	UDP-glucose	flavonoid	3-O-glucosyltransferase	7(LOC100682432)
D2KPG7	TraesCS2B02G040500	Triticum	aestivum	UDP-glucose	flavonoid	3-O-glucosyltransferase	7-like(LOC123043185)
A0A3B6B7P9	TraesCS2A02G525500	Triticum	aestivum	linoleate	9S-lipoxygenase-like(LOC123190851)
A0A3B6SJT3	TraesCS7B02G167500	Triticum	aestivum	sorbitol	dehydrogenase-like(LOC123155688)
A0A3B6HYQ9	TraesCS4A02G342500	Triticum	aestivum	putative	receptor	protein	kinase	ZmPK1(LOC123087668)
A0A3B6QCL7	TraesCS6D02G054900	Triticum	aestivum	peroxidase	70-like(LOC123143229)
A0A3B6RGM5	TraesCS7A02G210100	Triticum	aestivum	benzaldehyde	dehydrogenase	mitochondrial-like(LOC123150072)
A0A3B6RGM5	TraesCS7B02G116800	Triticum	aestivum	benzaldehyde	dehydrogenase	mitochondrial-like(LOC123150072)
A0A3B5YQ67	TraesCS1B02G017800	Triticum	aestivum	methionine	S-methyltransferase-like(LOC123103256)
A0A3B5YQ67	TraesCS1D02G011700	Triticum	aestivum	methionine	S-methyltransferase-like(LOC123103256)
A0A3B5YQ67	TraesCS1A02G013800	Triticum	aestivum	methionine	S-methyltransferase-like(LOC123103256)
A0A3B5XUE4	TraesCS1B02G017800	Triticum	aestivum	methionine	S-methyltransferase-like(LOC123103256)
A0A3B5XUE4	TraesCS1D02G011700	Triticum	aestivum	methionine	S-methyltransferase-like(LOC123103256)
A0A3B5XUE4	TraesCS1A02G013800	Triticum	aestivum	methionine	S-methyltransferase-like(LOC123103256)
A0A3B6HYQ2	TraesCS4A02G342300	Triticum	aestivum	Methyltransferase	domain-containing	protein	(A0A3B6HYQ2_WHEAT)
A0A3B6LR88	TraesCS5B02G321800	Triticum	aestivum	chaperone	protein	ClpD1	chloroplastic-like(LOC123112827)
A0A3B6JRS1	TraesCS4D02G350500	Triticum	aestivum	beta-fructofuranosidase	insoluble	isoenzyme	1-like(LOC123099062)
A0A3B6B0Z7	TraesCS2A02G348200	Triticum	aestivum	PTI1-like	tyrosine-protein	kinase	3(LOC123189611)
A0A3B6R9V6	TraesCS7D02G111800	Triticum	aestivum	GDSL	esterase/lipase	At5g45910-like(LOC123167114)
A0A3B6R9V6	TraesCS7A02G115300	Triticum	aestivum	GDSL	esterase/lipase	At5g45910-like(LOC123150617)
A0A3B6MID4	TraesCS5D02G013400	Triticum	aestivum	lipoxygenase	2.1	chloroplastic-like(LOC123119080)
A0A3B6HT61	TraesCS4D02G215100	Triticum	aestivum	anthranilate	synthase	alpha	subunit	2	chloroplastic-like(LOC123097973)
A0A3B6HT61	TraesCS4A02G089800	Triticum	aestivum	anthranilate	synthase	alpha	subunit	2	chloroplastic-like(LOC123085371)
A0A3B6KHD5	TraesCS5A02G178100	Triticum	aestivum	Sugar	phosphate	transporter	domain-containing	protein(CFC21_065549)
A0A3B6I3W2	TraesCS4A02G389900	Triticum	aestivum	Cysteine-rich	transmembrane	CYSTM	domain-containing	protein(CFC21_054695)
A0A3B6HR60	TraesCS4B02G173100	Triticum	aestivum	leucine-rich	repeat	receptor	protein	kinase	HPCA1-like(LOC123092242)
A0A3B6HR60	TraesCS4D02G175200	Triticum	aestivum	leucine-rich	repeat	receptor	protein	kinase	HPCA1-like(LOC123097581)
A0A3B6HR60	TraesCS4A02G131500	Triticum	aestivum	leucine-rich	repeat	receptor	protein	kinase	HPCA1-like(LOC123085757)
A0A3B5Y4U6	TraesCS1A02G355200	Triticum	aestivum	hexokinase-2-like(LOC123064602)
A0A3B6TQT1	TraesCS7D02G475300	Triticum	aestivum	aspartyl	protease	family	protein	At5g10770-like(LOC123170330)
A0A3B6TB16	TraesCS7D02G004100	Triticum	aestivum	homogentisate	1	2-dioxygenase-like(LOC123164099)
O04437	TraesCS5B02G303200	Triticum	aestivum	glutathione	S-transferase-like(LOC543412)
A0A3B6PH99	TraesCS6B02G063900	Triticum	aestivum	peroxidase	70-like(LOC123135651)
A0A3B5Z296	TraesCS1B02G366300	Triticum	aestivum	pathogenesis-related	protein	PR-4-like(LOC123064636)
A0A3B5Z296	TraesCS1A02G355300	Triticum	aestivum	pathogenesis-related	protein	PR-4-like(LOC123064636)
A0A3B5Z296	TraesCS1D02G355100	Triticum	aestivum	pathogenesis-related	protein	PR-4-like(LOC123173965)
A0A3B6U5R3	TraesCSU02G092300	Triticum	aestivum	acid	phosphatase	1-like(LOC123150066)
A0A3B5ZNM2	TraesCS1B02G017800	Triticum	aestivum	methionine	S-methyltransferase-like(LOC123103256)
A0A3B5ZNM2	TraesCS1D02G011700	Triticum	aestivum	methionine	S-methyltransferase-like(LOC123103256)
A0A3B5ZNM2	TraesCS1A02G013800	Triticum	aestivum	methionine	S-methyltransferase-like(LOC123103256)
A0A3B6LM32	TraesCS5D02G205300	Triticum	aestivum	probable	acyl-activating	enzyme	17	peroxisomal(LOC123121422)
A0A3B6LM32	TraesCS5A02G199700	Triticum	aestivum	probable	acyl-activating	enzyme	17	peroxisomal(LOC123103646)
A0A3B6LM32	TraesCS5B02G198000	Triticum	aestivum	probable	acyl-activating	enzyme	17	peroxisomal(LOC123103646)
A0A3B6DQH0	TraesCS2D02G542600	Triticum	aestivum	ubiquinol	oxidase	4	chloroplastic/chromoplastic-like(LOC123055085)
A0A3B6LKP4	TraesCS5B02G211700	Triticum	aestivum	hypersensitive-induced	response	protein-like	protein	1(LOC123111986)
A0A3B6A350	TraesCS1D02G430700	Triticum	aestivum	glucan	endo-1	3-beta-glucosidase	13-like(LOC123183275)
A0A3B6HU78	TraesCS4A02G192900	Triticum	aestivum	root	phototropism	protein	2-like(LOC123086450)
A0A3B6SUC0	TraesCS7D02G512800	Triticum	aestivum	cytochrome	P450	72A14-like(LOC123165043)
A0A3B6SUC0	TraesCS7B02G441100	Triticum	aestivum	cytochrome	P450	72A14-like(LOC123161843)
A0A3B6SUC0	TraesCS7A02G523800	Triticum	aestivum	cytochrome	P450	72A397-like(LOC123146914)
A0A3B6SUC0	TraesCS7B02G440900	Triticum	aestivum	cytochrome	P450	72A397-like(LOC123146914)
A0A3B6FFH0	TraesCS3B02G047300	Triticum	aestivum	plastidic	glucose	transporter	4-like(LOC123068385)
A0A3B6FFH0	TraesCS3D02G043500	Triticum	aestivum	plastidic	glucose	transporter	4-like(LOC123068385)
A0A3B5YTC1	TraesCS1D02G096400	Triticum	aestivum	peroxidase	A2-like(LOC123180481)
A0A3B5YTC1	TraesCS1B02G115900	Triticum	aestivum	peroxidase	22-like(LOC123103565)
A0A3B5YTC1	TraesCS1A02G104300	Triticum	aestivum	peroxidase	22-like(LOC123103565)
A0A3B6CEW9	TraesCS2B02G544800	Triticum	aestivum	CFC21_026024
A0A3B6KD97	TraesCS5A02G069400	Triticum	aestivum	probable	methionine--tRNA	ligase(LOC123102394)
A0A3B6SD14	TraesCS7B02G013200	Triticum	aestivum	Esterase	(A0A3B6SD14_WHEAT)
A0A3B6LI86	TraesCS5B02G146700	Triticum	aestivum	phosphoglucan	phosphatase	LSF2	chloroplastic-like(LOC123111368)
A0A3B6EQH4	TraesCS3D02G475000	Triticum	aestivum	glucan	endo-1	3-beta-glucosidase	GIII-like(LOC123063408)
A0A3B6EQH4	TraesCS3A02G480200	Triticum	aestivum	glucan	endo-1	3-beta-glucosidase	GIII-like(LOC123063408)
P38076	TraesLAC5A03G02525570	Triticum	aestivum	cysteine	synthase-like(LOC543181)
P38076	TraesLDM5A03G02574480	Triticum	aestivum	cysteine	synthase-like(LOC543181)
P38076	TraesARI5A03G02611930	Triticum	aestivum	cysteine	synthase-like(LOC543181)
P38076	TraesWEE_scaffold_078045_01G000100	Triticum	aestivum	cysteine	synthase-like(LOC543181)
P38076	TraesJAG5A03G02572720	Triticum	aestivum	cysteine	synthase-like(LOC543181)
P38076	TraesROB_scaffold_078535_01G000300	Triticum	aestivum	cysteine	synthase-like(LOC543181)
P38076	TraesCLE_scaffold_118677_01G000300	Triticum	aestivum	cysteine	synthase-like(LOC543181)
P38076	TraesNOR5A03G02590430	Triticum	aestivum	cysteine	synthase-like(LOC543181)
P38076	TraesSYM5A03G02599300	Triticum	aestivum	cysteine	synthase-like(LOC543181)
P38076	TraesMAC5A03G02569780	Triticum	aestivum	cysteine	synthase-like(LOC543181)
P38076	TraesCAD_scaffold_028245_01G000300	Triticum	aestivum	cysteine	synthase-like(LOC543181)
P38076	TraesCS5B02G018700	Triticum	aestivum	cysteine	synthase-like(LOC543181)
P38076	TraesJUL5A03G02590480	Triticum	aestivum	cysteine	synthase-like(LOC543181)
P38076	TraesSTA5A03G02562440	Triticum	aestivum	cysteine	synthase-like(LOC543181)
P38076	TraesKAR5A01G0013370	Triticum	aestivum	cysteine	synthase-like(LOC543181)
P38076	TraesPAR_scaffold_031629_01G000200	Triticum	aestivum	cysteine	synthase-like(LOC543181)
A0A3B6QMN1	TraesCS6D02G359300	Triticum	aestivum	protein	SRG1-like(LOC123146035)
A0A3B6C046	TraesCS2B02G118900	Triticum	aestivum	ricin	B-like	lectin	R40G3(LOC778384)
Q9XEN5	TraesCS3D02G476500	Triticum	aestivum	glucan	endo-1	3-beta-glucosidase	GIII-like(LOC123080643)
Q9XEN5	TraesCS3B02G526700	Triticum	aestivum	glucan	endo-1	3-beta-glucosidase	GIII-like(LOC123072410)
Q9XEN5	TraesCS3A02G481500	Triticum	aestivum	glucan	endo-1	3-beta-glucosidase	GIII-like(LOC123072410)
A0A3B6JHM7	TraesCS4D02G179500	Triticum	aestivum	alpha-L-arabinofuranosidase	1-like(LOC123097626)
A0A3B6LFG4	TraesLAC5A03G02525570	Triticum	aestivum	cysteine	synthase-like(LOC543181)
A0A3B6LFG4	TraesLDM5A03G02574480	Triticum	aestivum	cysteine	synthase-like(LOC543181)
A0A3B6LFG4	TraesARI5A03G02611930	Triticum	aestivum	cysteine	synthase-like(LOC543181)
A0A3B6LFG4	TraesWEE_scaffold_078045_01G000100	Triticum	aestivum	cysteine	synthase-like(LOC543181)
A0A3B6LFG4	TraesJAG5A03G02572720	Triticum	aestivum	cysteine	synthase-like(LOC543181)
A0A3B6LFG4	TraesROB_scaffold_078535_01G000300	Triticum	aestivum	cysteine	synthase-like(LOC543181)
A0A3B6LFG4	TraesCLE_scaffold_118677_01G000300	Triticum	aestivum	cysteine	synthase-like(LOC543181)
A0A3B6LFG4	TraesNOR5A03G02590430	Triticum	aestivum	cysteine	synthase-like(LOC543181)
A0A3B6LFG4	TraesSYM5A03G02599300	Triticum	aestivum	cysteine	synthase-like(LOC543181)
A0A3B6LFG4	TraesMAC5A03G02569780	Triticum	aestivum	cysteine	synthase-like(LOC543181)
A0A3B6LFG4	TraesCAD_scaffold_028245_01G000300	Triticum	aestivum	cysteine	synthase-like(LOC543181)
A0A3B6LFG4	TraesCS5B02G018700	Triticum	aestivum	cysteine	synthase-like(LOC543181)
A0A3B6LFG4	TraesJUL5A03G02590480	Triticum	aestivum	cysteine	synthase-like(LOC543181)
A0A3B6LFG4	TraesSTA5A03G02562440	Triticum	aestivum	cysteine	synthase-like(LOC543181)
A0A3B6LFG4	TraesKAR5A01G0013370	Triticum	aestivum	cysteine	synthase-like(LOC543181)
A0A3B6LFG4	TraesPAR_scaffold_031629_01G000200	Triticum	aestivum	cysteine	synthase-like(LOC543181)
A0A1B1QEI6	TraesCS6A02G271600	Triticum	aestivum	9-cis-epoxycarotenoid	dioxygenase	NCED1	chloroplastic-like(LOC123128116)
A0A3B6KAD9	TraesCS5A02G052600	Triticum	aestivum	probable	glucan	1	3-beta-glucosidase	A(LOC123102262)
A0A3B6KAD9	TraesCS5B02G064100	Triticum	aestivum	probable	glucan	1	3-beta-glucosidase	A(LOC123102262)
D8L9Q2	TraesCS3B02G524800	Triticum	aestivum	glucan	endo-1	3-beta-glucosidase	GIII-like(LOC123072393)
A0A3B6KGH8	TraesCS1A02G344000	Triticum	aestivum	ATP-dependent	6-phosphofructokinase	pseudogene(PFK)
A0A3B6KGH8	TraesCS1D02G346200	Triticum	aestivum	ATP-dependent	6-phosphofructokinase	pseudogene(PFK)
A0A3B6KGH8	TraesCS5D02G104900	Triticum	aestivum	ATP-dependent	6-phosphofructokinase	pseudogene(PFK)
A0A3B6KGH8	TraesCS7B02G005500	Triticum	aestivum	ATP-dependent	6-phosphofructokinase	pseudogene(PFK)
A0A3B6KGH8	TraesCS1B02G357000	Triticum	aestivum	ATP-dependent	6-phosphofructokinase	pseudogene(PFK)
A0A3B6KGH8	TraesCS3B02G126400	Triticum	aestivum	ATP-dependent	6-phosphofructokinase	pseudogene(PFK)
A0A3B6KGH8	TraesCS5A02G226600	Triticum	aestivum	ATP-dependent	6-phosphofructokinase	pseudogene(PFK)
A0A3B6KGH8	TraesCS3A02G277700	Triticum	aestivum	ATP-dependent	6-phosphofructokinase	pseudogene(PFK)
A0A3B6KGH8	TraesCS3A02G107600	Triticum	aestivum	ATP-dependent	6-phosphofructokinase	pseudogene(PFK)
A0A3B6KGH8	TraesCS3B02G311900	Triticum	aestivum	ATP-dependent	6-phosphofructokinase	pseudogene(PFK)
A0A3B6KGH8	TraesCS4A02G387000	Triticum	aestivum	ATP-dependent	6-phosphofructokinase	pseudogene(PFK)
A0A3B6KGH8	TraesCS5D02G234000	Triticum	aestivum	ATP-dependent	6-phosphofructokinase	pseudogene(PFK)
A0A3B6KGH8	TraesCS5A02G092600	Triticum	aestivum	ATP-dependent	6-phosphofructokinase	pseudogene(PFK)
A0A3B6KGH8	TraesCS5B02G225200	Triticum	aestivum	ATP-dependent	6-phosphofructokinase	pseudogene(PFK)
A0A3B6KGH8	TraesCS7A02G106800	Triticum	aestivum	ATP-dependent	6-phosphofructokinase	pseudogene(PFK)
A0A3B6KGH8	TraesCS2B02G350500	Triticum	aestivum	ATP-dependent	6-phosphofructokinase	pseudogene(PFK)
A0A3B6KGH8	TraesCS2D02G331200	Triticum	aestivum	ATP-dependent	6-phosphofructokinase	pseudogene(PFK)
A0A3B6KGH8	TraesCS7A02G088100	Triticum	aestivum	ATP-dependent	6-phosphofructokinase	pseudogene(PFK)
A0A3B6KGH8	TraesCS3D02G109600	Triticum	aestivum	ATP-dependent	6-phosphofructokinase	pseudogene(PFK)
A0A3B6KGH8	TraesCS7D02G083200	Triticum	aestivum	ATP-dependent	6-phosphofructokinase	pseudogene(PFK)
A0A3B6KGH8	TraesCS3D02G278000	Triticum	aestivum	ATP-dependent	6-phosphofructokinase	pseudogene(PFK)
A0A3B6KGH8	TraesCS7D02G101300	Triticum	aestivum	ATP-dependent	6-phosphofructokinase	pseudogene(PFK)
A0A3B6KGH8	TraesCS2A02G331700	Triticum	aestivum	ATP-dependent	6-phosphofructokinase	pseudogene(PFK)
A0A3B6JNM5	TraesCS4A02G406100	Triticum	aestivum	alcohol	dehydrogenase-like	7(LOC123088096)
A0A3B6JNM5	TraesCS4D02G303800	Triticum	aestivum	alcohol	dehydrogenase-like	7(LOC123088096)
A0A3B6JNM5	TraesCS4B02G305600	Triticum	aestivum	alcohol	dehydrogenase-like	2(LOC123093448)
D8L9Q1	TraesCS3B02G524700	Triticum	aestivum	glucan	endo-1	3-beta-glucosidase	GIII-like(LOC123072392)
A0A3B5Y6G1	TraesCS1A02G390500	Triticum	aestivum	cell	number	regulator	2-like(LOC123067814)
A0A3B6KKD4	TraesCS5A02G340500	Triticum	aestivum	anthocyanidin	3-O-glucosyltransferase	2-like(LOC123104663)
A0A3B6LTG1	TraesCS5B02G391400	Triticum	aestivum	myosin-12-like(LOC123113305)
A0A3B5ZUE5	TraesCS1B02G224100	Triticum	aestivum	altered	inheritance	of	mitochondria	protein	32-like(LOC123127706)
A0A3B5ZUE5	TraesCS1D02G213500	Triticum	aestivum	altered	inheritance	of	mitochondria	protein	32-like(LOC123127706)
A0A341VIT6	TraesCS5B02G150300	Triticum	aestivum	macrophage	migration	inhibitory	factor	homolog(LOC123111397)
A0A341VIT6	TraesCS5D02G156900	Triticum	aestivum	macrophage	migration	inhibitory	factor	homolog(LOC123111397)
A0A3B6KJW2	TraesCS5A02G249200	Triticum	aestivum	peroxidase	17-like(LOC123104047)
A0A3B6KQ82	TraesCS5B02G497700	Triticum	aestivum	urease-like(LOC123105703)
A0A3B6KQ82	TraesCS5D02G497800	Triticum	aestivum	urease-like(LOC123105703)
A0A3B6KQ82	TraesCS5A02G484200	Triticum	aestivum	urease-like(LOC123105703)
A0A3B6RS39	TraesCS7A02G517900	Triticum	aestivum	phosphoenolpyruvate	phosphatase-like(LOC123149541)
A0A3B6MZ85	TraesCS5D02G440700	Triticum	aestivum	probable	glutathione	S-transferase	GSTF1(LOC123125718)
A0A3B6TRH0	TraesCS7D02G499500	Triticum	aestivum	lysosomal	Pro-X	carboxypeptidase-like(LOC123166363)
