# Supplementary material for: Wheat Yellow Mosaic Virus P1 Inhibits ROS Accumulation to Facilitate Viral Infection
Source: Int J Mol Sci. 2025 Feb 10;26(4):1455. doi: 10.3390/ijms26041455 (PMC11855546; doi:10.3390/ijms26041455)
Supplement: Supplementary file 1 [file ijms-26-01455-s001.zip › Table S11 (Transcriptome and proteome down-regulated DEGs and DEPs conversion into gene numbers).xlsx]

## Sheet: Sheet1
From	To	Species	Gene	Name
A0A3B6FKL0	TraesCS3B02G181300	Triticum	aestivum	bark	storage	protein	A-like(LOC123069359)
A0A3B6JHH7	TraesCS4D02G175900	Triticum	aestivum	ricin	B-like	lectin	R40C1(LOC123097591)
A0A3B6LVP3	TraesCS5D02G472200	Triticum	aestivum	GDSL	esterase/lipase	At5g55050-like(LOC123125877)
A0A3B6LVP3	TraesCS5D02G470800	Triticum	aestivum	GDSL	esterase/lipase	At5g55050-like(LOC123125874)
A0A3B6LVP3	TraesCS5B02G469400	Triticum	aestivum	GDSL	esterase/lipase	At5g55050-like(LOC123101692)
A0A3B6LVP3	TraesCS5A02G459700	Triticum	aestivum	GDSL	esterase/lipase	At5g55050-like(LOC123101692)
A0A3B6LVP3	TraesCS5A02G460500	Triticum	aestivum	GDSL	esterase/lipase	At5g55050-like(LOC123108138)
A0A3B6LVP3	TraesCS5B02G470300	Triticum	aestivum	GDSL	esterase/lipase	At5g55050-like(LOC123117352)
A0A3B6QIX6	TraesCS6D02G310500	Triticum	aestivum	7-deoxyloganetin	glucosyltransferase-like(LOC123145689)
W5HCG9	TraesCS7D02G179700	Triticum	aestivum	polyadenylate-binding	protein	2-like(LOC123149466)
W5HCG9	TraesCS7B02G083600	Triticum	aestivum	polyadenylate-binding	protein	2-like(LOC123149466)
W5HCG9	TraesCS7A02G177900	Triticum	aestivum	polyadenylate-binding	protein	2-like(LOC123149466)
A0A3B6R8A7	TraesCS7A02G056200	Triticum	aestivum	7-deoxyloganetin	glucosyltransferase-like(LOC123154551)
A0A3B6AV72	TraesCS2A02G179783	Triticum	aestivum	pentatricopeptide	repeat-containing	protein	At1g26460
A0A3B6KKN2	TraesCS5A02G252300	Triticum	aestivum	translation	initiation	factor	IF-2-like(LOC123104075)
A0A3B6I3M3	TraesCSU02G092300	Triticum	aestivum	acid	phosphatase	1-like(LOC123150066)
A0A3B6I3M3	TraesCS4A02G431300	Triticum	aestivum	acid	phosphatase	1-like(LOC123088251)
A0A3B6LKK1	TraesCS5B02G155800	Triticum	aestivum	THO	complex	subunit	4A-like(LOC123111452)
A0A3B6E9W4	TraesCS3A02G046100	Triticum	aestivum	Bowman-Birk	type	trypsin	inhibitor-like(LOC123059970)
A0A3B6MRR2	TraesCS5B02G207200	Triticum	aestivum	probable	aspartyl	aminopeptidase(LOC123111946)
A0A3B6MRR2	TraesCS5D02G215200	Triticum	aestivum	probable	aspartyl	aminopeptidase(LOC123111946)
Q9SAU8	TraesCS1D02G284000	Triticum	aestivum	heat	shock	70	kDa
A0A3B6NSS2	TraesCS6A02G277400	Triticum	aestivum	protease	Do-like	7(LOC123128169)
A0A3B6NSS2	TraesCS6B02G305400	Triticum	aestivum	protease	Do-like	7(LOC123128169)
A0A3B6RE90	TraesCS7A02G137000	Triticum	aestivum	protochlorophyllide-dependent	translocon	component	52
A0A3B6LS01	TraesCS5B02G394200	Triticum	aestivum	beta-glucosidase	BoGH3B-like(LOC123113326)
A0A3B6LS01	TraesCS5D02G399000	Triticum	aestivum	beta-glucosidase	BoGH3B-like(LOC123113326)
C6ETB1	TraesCS2B02G125200	Triticum	aestivum	peroxidase	1(LOC543287)
A0A3B6GPT4	TraesCS3D02G180900	Triticum	aestivum	late	embryogenesis	abundant	protein
A0A3B6CHN3	TraesCS2B02G630000	Triticum	aestivum	serine/threonine-protein	kinase	SAPK5-like(LOC123047577)
A0A3B6RI93	TraesCS7A02G363600	Triticum	aestivum	beta-galactosidase	9-like(LOC123148048)
A0A3B6QF84	TraesCS6D02G203000	Triticum	aestivum	hydroxycinnamoyltransferase	2-like(LOC123144794)
A0A481S232	TraesCS4B02G070300	Triticum	aestivum	dormancy-associated	protein	1-like(LOC123086913)
A0A481S232	TraesCS4D02G069100	Triticum	aestivum	dormancy-associated	protein	1-like(LOC123086913)
A0A481S232	TraesCS4A02G245100	Triticum	aestivum	dormancy-associated	protein	1-like(LOC123086913)
A0A3B5Z1N5	TraesCS1B02G338500	Triticum	aestivum	CFC21_008118
A0A3B5ZXW7	TraesCS1D02G266200	Triticum	aestivum	phospholipase	A1-II	7-like(LOC123182094)
A0A3B6ML84	TraesCS5D02G071300	Triticum	aestivum	renalase-like(LOC123119506)
A0A3B6KI01	TraesCS5A02G194900	Triticum	aestivum	uncharacterized	LOC123103568(LOC123103568)
A0A3B6MXY0	TraesCS5D02G399100	Triticum	aestivum	beta-glucosidase	BoGH3B-like(LOC123122838)
A0A3B6MXY0	TraesCS5B02G394300	Triticum	aestivum	beta-glucosidase	BoGH3B-like(LOC123113328)
A0A3B6MXY0	TraesCS5B02G394200	Triticum	aestivum	beta-glucosidase	BoGH3B-like(LOC123113326)
A0A3B6MXY0	TraesCS5D02G399000	Triticum	aestivum	beta-glucosidase	BoGH3B-like(LOC123113326)
A0A3B6JM14	TraesCS4D02G298300	Triticum	aestivum	Bowman-Birk	type	trypsin	inhibitor-like(LOC123098684)
A0A3B6EDE3	TraesCS3D02G034200	Triticum	aestivum	Bowman-Birk	type	trypsin	inhibitor(LOC123076882)
A0A3B6EDE3	TraesCS3A02G046000	Triticum	aestivum	Bowman-Birk	type	trypsin	inhibitor(LOC123076882)
