# Supplementary material for: Wheat Yellow Mosaic Virus P1 Inhibits ROS Accumulation to Facilitate Viral Infection
Source: Int J Mol Sci. 2025 Feb 10;26(4):1455. doi: 10.3390/ijms26041455 (PMC11855546; doi:10.3390/ijms26041455)
Supplement: Supplementary file 1 [file ijms-26-01455-s001.zip › Table S12 (GO Enrichment of DEGs and DEPs in four groups).xlsx]

## Sheet: Sheet1
Upregulation of transcriptome and proteome								Transcriptome downregulation and proteome upregulation								Upregulation of transcriptome and downregulation of proteome								Transcriptional and proteomic downregulation
GO term	Ontology	Description	Number in input list	Number in BG/Ref	p-value	FDR		GO term	Ontology	Description	Number in input list	Number in BG/Ref	p-value	FDR		GO term	Ontology	Description	Number in input list	Number in BG/Ref	p-value	FDR		GO term	Ontology	Description	Number in input list	Number in BG/Ref	p-value	FDR
GO:0044435	C	plastid part	170	5866	1.8e-142	1e-139		GO:0003872	F	6-phosphofructokinase activity	23	78	7.5e-46	2.2e-43		GO:0009532	C	plastid stroma	50	3152	7.9e-33	3.7e-30		GO:0009749	P	response to glucose	5	1227	0.00033	0.017
GO:0044434	C	chloroplast part	165	5295	8.2e-142	2.2e-139		GO:0008443	F	phosphofructokinase activity	23	84	3.3e-45	4.8e-43		GO:0044435	C	plastid part	63	5866	1.7e-32	3.9e-30		GO:0034284	P	response to monosaccharide	5	1650	0.0012	0.047
GO:0009579	C	thylakoid	131	2728	2.5e-129	4.4e-127		GO:0006002	P	fructose 6-phosphate metabolic process	21	59	2.3e-43	4.9e-40		GO:0009507	C	chloroplast	88	15333	2.9e-27	4.6e-25		GO:0009746	P	response to hexose	5	1639	0.0012	0.047
GO:0031976	C	plastid thylakoid	124	2249	2.3e-128	3.1e-126		GO:0005945	C	6-phosphofructokinase complex	21	70	4.9e-42	1.5e-39		GO:0009536	C	plastid	94	19432	4.6e-24	5.4e-22		GO:0004553	F	hydrolase activity, hydrolyzing O-glycosyl compounds	5	1686	0.0014	0.018
GO:0009534	C	chloroplast thylakoid	122	2227	1.2e-125	1.3e-123		GO:0019200	F	carbohydrate kinase activity	24	218	1.7e-38	1.6e-36		GO:0044434	C	chloroplast part	51	5295	1.1e-23	1.1e-21		GO:0016798	F	hydrolase activity, acting on glycosyl bonds	5	1929	0.0025	0.024
GO:0009526	C	plastid envelope	122	2745	3.9e-115	3.5e-113		GO:0046835	P	carbohydrate phosphorylation	21	112	3.1e-38	3.4e-35		GO:0009570	C	chloroplast stroma	38	2613	2.1e-23	1.6e-21		GO:0004104	F	cholinesterase activity	6	234	2.2e-09	1.7e-07
GO:0015979	P	photosynthesis	109	1877	3.5e-113	1.4e-109		GO:0006757	P	ATP generation from ADP	25	989	6.7e-25	2.2e-22		GO:0019288	P	isopentenyl diphosphate biosynthetic process, methylerythritol 4-phosphate pathway	23	831	3.1e-20	7.2e-17		GO:0010226	P	response to lithium ion	6	244	2.8e-09	6.2e-07
GO:0055035	C	plastid thylakoid membrane	109	1903	1.5e-112	1.1e-110		GO:0006096	P	glycolytic process	25	989	6.7e-25	2.2e-22		GO:0009240	P	isopentenyl diphosphate biosynthetic process	23	865	7.4e-20	7.2e-17		GO:0019953	P	sexual reproduction	6	2031	0.00045	0.022
GO:0044436	C	thylakoid part	113	2235	2e-111	1.4e-109		GO:0009135	P	purine nucleoside diphosphate metabolic process	25	997	8.1e-25	2.2e-22		GO:0046490	P	isopentenyl diphosphate metabolic process	23	865	7.4e-20	7.2e-17		GO:0016298	F	lipase activity	7	869	2.2e-07	8.5e-06
GO:0042651	C	thylakoid membrane	109	2028	1e-109	6.2e-108		GO:0046031	P	ADP metabolic process	25	997	8.1e-25	2.2e-22		GO:0008654	P	phospholipid biosynthetic process	26	1473	4.3e-18	3.1e-15		GO:0052689	F	carboxylic ester hydrolase activity	7	1442	6.2e-06	0.00016
GO:0009535	C	chloroplast thylakoid membrane	106	1851	4.3e-109	2.3e-107		GO:0009179	P	purine ribonucleoside diphosphate metabolic process	25	997	8.1e-25	2.2e-22		GO:0019682	P	glyceraldehyde-3-phosphate metabolic process	24	1229	1e-17	6e-15		GO:0016746	F	transferase activity, transferring acyl groups	7	2275	0.00011	0.0017
GO:0034357	C	photosynthetic membrane	109	2078	1.3e-108	6.3e-107		GO:0009185	P	ribonucleoside diphosphate metabolic process	25	997	8.1e-25	2.2e-22		GO:0006090	P	pyruvate metabolic process	27	1770	3.2e-17	1.6e-14		GO:0015824	P	proline transport	8	553	3.1e-10	2.1e-07
GO:0009941	C	chloroplast envelope	113	2441	2.6e-107	1.2e-105		GO:0006165	P	nucleoside diphosphate phosphorylation	25	1015	1.2e-24	3e-22		GO:0009579	C	thylakoid	32	2728	4.5e-17	3e-15		GO:0015804	P	neutral amino acid transport	8	632	8.7e-10	2.9e-07
GO:0009532	C	plastid stroma	121	3152	9.5e-107	4e-105		GO:0009132	P	nucleoside diphosphate metabolic process	25	1032	1.8e-24	4e-22		GO:0042651	C	thylakoid membrane	28	2028	9.5e-17	5.6e-15		GO:0006865	P	amino acid transport	8	1337	2.6e-07	3.6e-05
GO:0009507	C	chloroplast	194	15333	7.9e-105	3.1e-103		GO:0046939	P	nucleotide phosphorylation	25	1060	3.5e-24	6.9e-22		GO:0009547	C	plastid ribosome	13	194	1.3e-16	6.9e-15		GO:0042538	P	hyperosmotic salinity response	8	1624	1.1e-06	0.00013
GO:0031967	C	organelle envelope	132	4426	1.4e-104	5e-103		GO:0061695	C	transferase complex, transferring phosphorus-containing groups	21	678	9.4e-23	1.4e-20		GO:0034357	C	photosynthetic membrane	28	2078	1.7e-16	8.2e-15		GO:0046942	P	carboxylic acid transport	8	1788	2.3e-06	0.0002
GO:0009570	C	chloroplast stroma	113	2613	3.7e-104	1.3e-102		GO:0044724	P	single-organism carbohydrate catabolic process	26	1428	2.2e-22	4e-20		GO:0009526	C	plastid envelope	31	2745	4.1e-16	1.8e-14		GO:0015711	P	organic anion transport	8	1797	2.4e-06	0.0002
GO:0031975	C	envelope	132	4509	1.4e-103	4.5e-102		GO:0016052	P	carbohydrate catabolic process	28	2089	1.2e-20	2.1e-18		GO:0006644	P	phospholipid metabolic process	26	1847	8.6e-16	3.6e-13		GO:0006972	P	hyperosmotic response	8	2064	6.5e-06	0.00049
GO:0009536	C	plastid	200	19432	1.3e-93	3.9e-92		GO:0046034	P	ATP metabolic process	25	1560	3e-20	4.8e-18		GO:0044436	C	thylakoid part	28	2235	1.1e-15	4.1e-14		GO:0016788	F	hydrolase activity, acting on ester bonds	8	4682	0.0018	0.019
GO:0010218	P	response to far red light	70	558	5.2e-92	1e-88		GO:0044710	P	single-organism metabolic process	83	27869	3.5e-20	5.1e-18		GO:0006081	P	cellular aldehyde metabolic process	24	1549	1.6e-15	5.7e-13		GO:0016042	P	lipid catabolic process	9	1712	1.3e-07	2.1e-05
GO:0031984	C	organelle subcompartment	124	4600	6.7e-92	1.9e-90		GO:0009205	P	purine ribonucleoside triphosphate metabolic process	25	1601	5.6e-20	7.4e-18		GO:0044444	C	cytoplasmic part	122	40994	2.9e-15	1.1e-13		GO:0010038	P	response to metal ion	9	4300	0.0002	0.013
GO:0009637	P	response to blue light	68	693	1.6e-82	2.1e-79		GO:0009144	P	purine nucleoside triphosphate metabolic process	25	1603	5.7e-20	7.4e-18		GO:0006720	P	isoprenoid metabolic process	26	2047	9.1e-15	2.9e-12		GO:0006820	P	anion transport	9	4519	0.00029	0.017
GO:0019684	P	photosynthesis, light reaction	80	1315	2.9e-82	2.8e-79		GO:0009199	P	ribonucleoside triphosphate metabolic process	25	1631	8.6e-20	1e-17		GO:0055035	C	plastid thylakoid membrane	25	1903	1.5e-14	5e-13		GO:0009751	P	response to salicylic acid	9	4607	0.00033	0.017
GO:0044446	C	intracellular organelle part	190	21339	5.7e-74	1.5e-72		GO:0019362	P	pyridine nucleotide metabolic process	25	1645	1e-19	1.1e-17		GO:0009534	C	chloroplast thylakoid	26	2227	6.1e-14	1.9e-12		GO:0044712	P	single-organism catabolic process	10	6551	0.001	0.043
GO:0044422	C	organelle part	190	21477	1.8e-73	4.6e-72		GO:0046496	P	nicotinamide nucleotide metabolic process	25	1642	1e-19	1.1e-17		GO:0031976	C	plastid thylakoid	26	2249	7.7e-14	2.3e-12		GO:0071702	P	organic substance transport	12	8653	0.00068	0.031
GO:0019253	P	reductive pentose-phosphate cycle	38	69	1.1e-70	7.8e-68		GO:0009167	P	purine ribonucleoside monophosphate metabolic process	25	1658	1.3e-19	1.2e-17		GO:0000313	C	organellar ribosome	13	331	9.3e-14	2.6e-12		GO:0005576	C	extracellular region	14	9049	6.3e-05	0.006
GO:0010114	P	response to red light	71	1244	1.2e-70	7.8e-68		GO:0009141	P	nucleoside triphosphate metabolic process	25	1660	1.3e-19	1.2e-17		GO:0006629	P	lipid metabolic process	47	8205	4.7e-13	1.4e-10		GO:0016787	F	hydrolase activity	18	14673	8.3e-05	0.0016
GO:0019685	P	photosynthesis, dark reaction	38	72	4.1e-70	2.3e-67		GO:0009126	P	purine nucleoside monophosphate metabolic process	25	1658	1.3e-19	1.2e-17		GO:0009941	C	chloroplast envelope	26	2441	4.8e-13	1.3e-11
GO:0015977	P	carbon fixation	39	98	4.6e-68	2.3e-65		GO:0072524	P	pyridine-containing compound metabolic process	25	1669	1.5e-19	1.3e-17		GO:0009535	C	chloroplast thylakoid membrane	23	1851	5.7e-13	1.4e-11
GO:0048046	C	apoplast	84	2502	2.5e-66	6.3e-65		GO:0009161	P	ribonucleoside monophosphate metabolic process	25	1735	3.6e-19	3.2e-17		GO:0008610	P	lipid biosynthetic process	37	5283	9.1e-13	2.4e-10
GO:0006091	P	generation of precursor metabolites and energy	87	3330	3.9e-60	1.7e-57		GO:0009123	P	nucleoside monophosphate metabolic process	25	1753	4.6e-19	3.8e-17		GO:0008299	P	isoprenoid biosynthetic process	23	1928	1.3e-12	3.1e-10
GO:0031409	F	pigment binding	34	88	5.3e-59	2e-56		GO:0006090	P	pyruvate metabolic process	25	1770	5.7e-19	4.6e-17		GO:0031967	C	organelle envelope	33	4426	3.9e-12	9.1e-11
GO:0009768	P	photosynthesis, light harvesting in photosystem I	32	88	7.5e-55	2.9e-52		GO:0046128	P	purine ribonucleoside metabolic process	25	1778	6.3e-19	5e-17		GO:0005737	C	cytoplasm	127	47682	4.2e-12	9.4e-11
GO:0009765	P	photosynthesis, light harvesting	37	213	6.3e-53	2.2e-50		GO:0042278	P	purine nucleoside metabolic process	25	1791	7.5e-19	5.7e-17		GO:0031975	C	envelope	33	4509	6.3e-12	1.3e-10
GO:0009573	C	chloroplast ribulose bisphosphate carboxylase complex	25	25	1.9e-51	4.2e-50		GO:0003824	F	catalytic activity	98	42216	8.3e-19	6.1e-17		GO:0019752	P	carboxylic acid metabolic process	49	9596	8.4e-12	1.9e-09
GO:0048492	C	ribulose bisphosphate carboxylase complex	25	25	1.9e-51	4.2e-50		GO:0009119	P	ribonucleoside metabolic process	25	1872	2.1e-18	1.5e-16		GO:0044711	P	single-organism biosynthetic process	65	16047	2.3e-11	4.8e-09
GO:0030076	C	light-harvesting complex	31	106	1.2e-50	2.6e-49		GO:0044712	P	single-organism catabolic process	41	6551	2.3e-18	1.7e-16		GO:0044446	C	intracellular organelle part	77	21339	2.8e-11	5.7e-10
GO:0019682	P	glyceraldehyde-3-phosphate metabolic process	56	1229	4.3e-50	1.4e-47		GO:0044445	C	cytosolic part	21	1156	3.7e-18	3.8e-16		GO:0044422	C	organelle part	77	21477	3.9e-11	7.7e-10
GO:0080158	P	chloroplast ribulose bisphosphate carboxylase complex biogenesis	25	33	2.5e-49	7.6e-47		GO:0009116	P	nucleoside metabolic process	25	1938	4.6e-18	3.2e-16		GO:0044255	P	cellular lipid metabolic process	37	6058	4.7e-11	9.1e-09
GO:0009523	C	photosystem II	42	461	3.2e-49	6.8e-48		GO:0009056	P	catabolic process	54	12766	3.2e-17	2.1e-15		GO:0005759	C	mitochondrial matrix	13	560	5.4e-11	1e-09
GO:0009521	C	photosystem	44	552	3.5e-49	7e-48		GO:0002215	P	defense response to nematode	11	141	1.4e-16	8.7e-15		GO:0043436	P	oxoacid metabolic process	49	10221	7.9e-11	1.4e-08
GO:0016984	F	ribulose-bisphosphate carboxylase activity	25	35	7.5e-49	1.4e-46		GO:0043167	F	ion binding	63	18287	2.7e-16	1.6e-14		GO:1901564	P	organonitrogen compound metabolic process	57	13333	1e-10	1.8e-08
GO:0010287	C	plastoglobule	39	364	2.9e-48	5.7e-47		GO:0006732	P	coenzyme metabolic process	28	3094	2.7e-16	1.7e-14		GO:0006082	P	organic acid metabolic process	51	11065	1.1e-10	1.8e-08
GO:0016168	F	chlorophyll binding	34	204	4.1e-48	5.1e-46		GO:0006733	P	oxidoreduction coenzyme metabolic process	25	2341	3.4e-16	2.1e-14		GO:0090407	P	organophosphate biosynthetic process	28	3847	3.7e-10	5.6e-08
GO:0009639	P	response to red or far red light	71	2741	5.4e-48	1.5e-45		GO:0005829	C	cytosol	47	10311	7.2e-16	5.5e-14		GO:0000311	C	plastid large ribosomal subunit	6	43	4.1e-10	7.4e-09
GO:0018298	P	protein-chromophore linkage	32	156	6.4e-48	1.7e-45		GO:0005975	P	carbohydrate metabolic process	42	8137	7.3e-16	4.3e-14		GO:0032787	P	monocarboxylic acid metabolic process	39	7305	6.2e-10	9.1e-08
GO:0009522	C	photosystem I	34	207	6.4e-48	1.2e-46		GO:0009150	P	purine ribonucleotide metabolic process	25	2460	1e-15	6e-14		GO:0031984	C	organelle subcompartment	30	4600	1e-09	1.8e-08
GO:0044444	C	cytoplasmic part	213	40994	1.1e-46	1.9e-45		GO:0006163	P	purine nucleotide metabolic process	25	2558	2.5e-15	1.4e-13		GO:0009657	P	plastid organization	18	1597	1e-09	1.4e-07
GO:0031977	C	thylakoid lumen	38	365	1.4e-46	2.4e-45		GO:0043169	F	cation binding	60	17543	4e-15	1.9e-13		GO:1901135	P	carbohydrate derivative metabolic process	37	7081	3.4e-09	4.5e-07
GO:0006081	P	cellular aldehyde metabolic process	57	1549	4.3e-46	1.1e-43		GO:0032787	P	monocarboxylic acid metabolic process	39	7305	4e-15	2.2e-13		GO:0019637	P	organophosphate metabolic process	33	5805	3.9e-09	4.9e-07
GO:0006098	P	pentose-phosphate shunt	44	687	2.8e-45	6.5e-43		GO:0072521	P	purine-containing compound metabolic process	25	2693	7.9e-15	4.2e-13		GO:0006098	P	pentose-phosphate shunt	12	687	6.9e-09	8.3e-07
GO:0051156	P	glucose 6-phosphate metabolic process	44	708	9.7e-45	2.1e-42		GO:0006091	P	generation of precursor metabolites and energy	27	3330	1.4e-14	7.2e-13		GO:0000315	C	organellar large ribosomal subunit	7	133	8e-09	1.3e-07
GO:0006739	P	NADP metabolic process	44	719	1.8e-44	3.8e-42		GO:0009259	P	ribonucleotide metabolic process	25	2909	4.3e-14	2.2e-12		GO:0051156	P	glucose 6-phosphate metabolic process	12	708	9.6e-09	1.1e-06
GO:0009769	P	photosynthesis, light harvesting in photosystem II	28	119	1.7e-43	3.3e-41		GO:1901657	P	glycosyl compound metabolic process	25	2930	5.1e-14	2.5e-12		GO:0006739	P	NADP metabolic process	12	719	1.1e-08	1.3e-06
GO:0010196	P	nonphotochemical quenching	24	58	1.8e-42	3.3e-40		GO:0051186	P	cofactor metabolic process	29	4166	5.5e-14	2.7e-12		GO:0051087	F	chaperone binding	7	143	1.3e-08	4.7e-06
GO:1990066	P	energy quenching	24	58	1.8e-42	3.3e-40		GO:0006082	P	organic acid metabolic process	45	11065	2.6e-13	1.2e-11		GO:0044281	P	small molecule metabolic process	55	14959	6.1e-08	6.6e-06
GO:0009416	P	response to light stimulus	99	7773	1e-41	1.7e-39		GO:1901575	P	organic substance catabolic process	45	11403	7.5e-13	3.5e-11		GO:0046496	P	nicotinamide nucleotide metabolic process	16	1642	6.6e-08	6.8e-06
GO:0042170	C	plastid membrane	49	1238	6.4e-41	1.1e-39		GO:0044262	P	cellular carbohydrate metabolic process	27	4044	1.3e-12	5.9e-11		GO:0019362	P	pyridine nucleotide metabolic process	16	1645	6.8e-08	6.8e-06
GO:0098807	C	chloroplast thylakoid membrane protein complex	28	153	9e-41	1.5e-39		GO:0043436	P	oxoacid metabolic process	42	10221	1.7e-12	7.7e-11		GO:0009295	C	nucleoid	9	399	6.9e-08	1.1e-06
GO:0009314	P	response to radiation	99	8067	2.4e-40	3.9e-38		GO:0019693	P	ribose phosphate metabolic process	25	3479	2.1e-12	9.4e-11		GO:0072524	P	pyridine-containing compound metabolic process	16	1669	8.3e-08	8e-06
GO:0009783	C	photosystem II antenna complex	21	36	8.7e-40	1.4e-38		GO:0019752	P	carboxylic acid metabolic process	40	9596	4.8e-12	2.1e-10		GO:0044710	P	single-organism metabolic process	82	27869	1.3e-07	1.2e-05
GO:0009517	C	PSII associated light-harvesting complex II	20	39	4.6e-37	6.9e-36		GO:0044723	P	single-organism carbohydrate metabolic process	32	6266	8.1e-12	3.4e-10		GO:1990904	C	ribonucleoprotein complex	22	3316	1.7e-07	2.7e-06
GO:0009503	C	thylakoid light-harvesting complex	20	39	4.6e-37	6.9e-36		GO:0044281	P	small molecule metabolic process	50	14959	1.1e-11	4.4e-10		GO:0072598	P	protein localization to chloroplast	7	222	2.3e-07	1.9e-05
GO:0005737	C	cytoplasm	216	47682	5.1e-37	7.5e-36		GO:0009117	P	nucleotide metabolic process	26	4105	1.2e-11	4.7e-10		GO:0072596	P	establishment of protein localization to chloroplast	7	222	2.3e-07	1.9e-05
GO:0010207	P	photosystem II assembly	37	632	9.7e-37	1.5e-34		GO:0006753	P	nucleoside phosphate metabolic process	26	4119	1.2e-11	5e-10		GO:0045036	P	protein targeting to chloroplast	7	222	2.3e-07	1.9e-05
GO:0046496	P	nicotinamide nucleotide metabolic process	50	1642	1.6e-36	2.4e-34		GO:0004338	F	glucan exo-1,3-beta-glucosidase activity	8	129	1.2e-11	5.1e-10		GO:0034660	P	ncRNA metabolic process	17	2046	2.4e-07	1.9e-05
GO:0019362	P	pyridine nucleotide metabolic process	50	1645	1.7e-36	2.5e-34		GO:0055086	P	nucleobase-containing small molecule metabolic process	26	4314	3.4e-11	1.3e-09		GO:0006733	P	oxidoreduction coenzyme metabolic process	18	2341	3.1e-07	2.5e-05
GO:0072524	P	pyridine-containing compound metabolic process	50	1669	3.4e-36	4.7e-34		GO:0042973	F	glucan endo-1,3-beta-D-glucosidase activity	8	167	8.7e-11	3.2e-09		GO:0006457	P	protein folding	14	1411	3.7e-07	2.9e-05
GO:0009657	P	plastid organization	48	1597	8.6e-35	1.2e-32		GO:0008152	P	metabolic process	102	57664	1.7e-10	6.6e-09		GO:0005840	C	ribosome	17	2133	4.2e-07	6.3e-06
GO:0031969	C	chloroplast membrane	41	1036	3.3e-34	4.8e-33		GO:0044444	C	cytoplasmic part	85	40994	2.5e-10	1.4e-08		GO:0051186	P	cofactor metabolic process	24	4166	5.6e-07	4.3e-05
GO:0009853	P	photorespiration	34	601	2.5e-33	3.3e-31		GO:1990234	C	transferase complex	21	3016	2.8e-10	1.4e-08		GO:0006732	P	coenzyme metabolic process	20	3094	9.7e-07	7.2e-05
GO:0070271	P	protein complex biogenesis	67	4146	7.1e-33	9e-31		GO:1902494	C	catalytic complex	24	4090	3.8e-10	1.7e-08		GO:0010027	P	thylakoid membrane organization	10	727	1.1e-06	7.7e-05
GO:0043094	P	cellular metabolic compound salvage	35	748	1.3e-31	1.6e-29		GO:0008810	F	cellulase activity	8	203	3.8e-10	1.2e-08		GO:0009668	P	plastid membrane organization	10	727	1.1e-06	7.7e-05
GO:0009533	C	chloroplast stromal thylakoid	18	51	4.5e-31	6.2e-30		GO:0046872	F	metal ion binding	51	17104	4.1e-10	1.2e-08		GO:0042254	P	ribosome biogenesis	14	1625	1.9e-06	0.00013
GO:0016051	P	carbohydrate biosynthetic process	64	4030	6.8e-31	8e-29		GO:0005737	C	cytoplasm	91	47682	1.7e-09	6.3e-08		GO:0005762	C	mitochondrial large ribosomal subunit	5	113	2.7e-06	3.9e-05
GO:0044711	P	single-organism biosynthetic process	121	16047	4e-30	4.6e-28		GO:0015926	F	glucosidase activity	9	426	6e-09	1.6e-07		GO:0051082	F	unfolded protein binding	8	483	3.5e-06	0.00064
GO:0006733	P	oxidoreduction coenzyme metabolic process	50	2341	1.5e-29	1.6e-27		GO:0008422	F	beta-glucosidase activity	8	309	9.3e-09	2.3e-07		GO:0030529	C	intracellular ribonucleoprotein complex	19	3095	3.9e-06	5.5e-05
GO:0005576	C	extracellular region	90	9049	2.8e-29	3.8e-28		GO:0019637	P	organophosphate metabolic process	26	5805	1.7e-08	6.5e-07		GO:0003735	F	structural constituent of ribosome	14	1852	8.3e-06	0.001
GO:0098796	C	membrane protein complex	50	2436	8.5e-29	1.1e-27		GO:0016773	F	phosphotransferase activity, alcohol group as acceptor	29	7222	2.3e-08	5.2e-07		GO:0050790	P	regulation of catalytic activity	16	2419	9.6e-06	0.00065
GO:0009773	P	photosynthetic electron transport in photosystem I	21	165	8.3e-28	9.1e-26		GO:0004553	F	hydrolase activity, hydrolyzing O-glycosyl compounds	14	1686	4.2e-08	8.8e-07		GO:0022613	P	ribonucleoprotein complex biogenesis	14	1885	1e-05	0.00067
GO:0016020	C	membrane	173	33934	3.3e-27	4.3e-26		GO:0009817	P	defense response to fungus, incompatible interaction	11	931	4.2e-08	1.5e-06		GO:0031312	C	extrinsic component of organelle membrane	6	261	1e-05	0.00014
GO:0006732	P	coenzyme metabolic process	53	3094	6.6e-27	7e-25		GO:1901135	P	carbohydrate derivative metabolic process	28	7081	6e-08	2.2e-06		GO:0006364	P	rRNA processing	11	1185	1.3e-05	0.00077
GO:0051186	P	cofactor metabolic process	60	4166	1.1e-26	1.1e-24		GO:0010015	P	root morphogenesis	20	3786	7.7e-08	2.8e-06		GO:0046348	P	amino sugar catabolic process	5	159	1.3e-05	0.00077
GO:0019637	P	organophosphate metabolic process	69	5805	4.2e-26	4.2e-24		GO:0044699	P	single-organism process	91	50975	1.4e-07	4.9e-06		GO:0006026	P	aminoglycan catabolic process	5	159	1.3e-05	0.00077
GO:0043231	C	intracellular membrane-bounded organelle	216	54543	8.5e-26	1.1e-24		GO:0044248	P	cellular catabolic process	33	10002	2.1e-07	7.3e-06		GO:1901072	P	glucosamine-containing compound catabolic process	5	159	1.3e-05	0.00077
GO:0043227	C	membrane-bounded organelle	216	54652	1.2e-25	1.5e-24		GO:0016798	F	hydrolase activity, acting on glycosyl bonds	14	1929	2.1e-07	4.2e-06		GO:0006030	P	chitin metabolic process	5	159	1.3e-05	0.00077
GO:0016830	F	carbon-carbon lyase activity	31	825	2.5e-25	2.3e-23		GO:0006094	P	gluconeogenesis	9	658	2.3e-07	7.7e-06		GO:0006032	P	chitin catabolic process	5	159	1.3e-05	0.00077
GO:0019288	P	isopentenyl diphosphate biosynthetic process, methylerythritol 4-phosphate pathway	31	831	3e-25	2.9e-23		GO:0016301	F	kinase activity	29	8052	2.4e-07	4.4e-06		GO:0015934	C	large ribosomal subunit	8	588	1.4e-05	0.00019
GO:0009750	P	response to fructose	31	847	5.2e-25	5e-23		GO:1901564	P	organonitrogen compound metabolic process	39	13333	2.5e-07	8.5e-06		GO:0016072	P	rRNA metabolic process	11	1211	1.5e-05	0.00088
GO:0009240	P	isopentenyl diphosphate biosynthetic process	31	865	9.5e-25	8.6e-23		GO:0019319	P	hexose biosynthetic process	9	720	4.7e-07	1.6e-05		GO:0044391	C	ribosomal subunit	10	995	1.6e-05	0.0002
GO:0046490	P	isopentenyl diphosphate metabolic process	31	865	9.5e-25	8.6e-23		GO:0046364	P	monosaccharide biosynthetic process	9	729	5.2e-07	1.7e-05		GO:0035448	C	extrinsic component of thylakoid membrane	5	166	1.6e-05	0.0002
GO:0009628	P	response to abiotic stimulus	131	21261	1.2e-24	1e-22		GO:0016772	F	transferase activity, transferring phosphorus-containing groups	29	8914	1.9e-06	3.3e-05		GO:0035449	C	extrinsic component of plastid thylakoid membrane	5	166	1.6e-05	0.0002
GO:0009767	P	photosynthetic electron transport chain	24	395	1.8e-24	1.6e-22		GO:0016491	F	oxidoreductase activity	28	8456	2.2e-06	3.5e-05		GO:0004568	F	chitinase activity	5	168	1.7e-05	0.0014
GO:0043229	C	intracellular organelle	216	55574	2.8e-24	3.4e-23		GO:0005996	P	monosaccharide metabolic process	11	1400	2.2e-06	7.1e-05		GO:0019843	F	rRNA binding	7	441	1.9e-05	0.0014
GO:0043226	C	organelle	216	55713	4.5e-24	5.4e-23		GO:0016310	P	phosphorylation	31	10031	2.3e-06	7.2e-05		GO:1901071	P	glucosamine-containing compound metabolic process	5	171	1.9e-05	0.001
GO:0005507	F	copper ion binding	35	1291	5.4e-24	4.1e-22		GO:0010053	P	root epidermal cell differentiation	13	2046	2.6e-06	8e-05		GO:0008061	F	chitin binding	5	180	2.4e-05	0.0014
GO:0044723	P	single-organism carbohydrate metabolic process	68	6266	1.7e-23	1.4e-21		GO:0090627	P	plant epidermal cell differentiation	13	2125	3.8e-06	0.00012		GO:0061077	P	chaperone-mediated protein folding	5	184	2.6e-05	0.0014
GO:0055114	P	oxidation-reduction process	82	9149	2.1e-23	1.8e-21		GO:0019318	P	hexose metabolic process	10	1206	4.1e-06	0.00012		GO:0043229	C	intracellular organelle	124	55574	2.7e-05	0.00032
GO:0016831	F	carboxy-lyase activity	26	583	3.5e-23	2.2e-21		GO:0048046	C	apoplast	14	2502	4.4e-06	0.00015		GO:0005507	F	copper ion binding	11	1291	2.8e-05	0.0014
GO:0019252	P	starch biosynthetic process	28	737	4.3e-23	3.5e-21		GO:0006006	P	glucose metabolic process	9	1010	7.2e-06	0.00022		GO:0043226	C	organelle	124	55713	3.2e-05	0.00037
GO:0000023	P	maltose metabolic process	25	531	7.2e-23	5.7e-21		GO:0005773	C	vacuole	26	8086	9.4e-06	0.00028		GO:1901566	P	organonitrogen compound biosynthetic process	35	9493	3.2e-05	0.0017
GO:0044281	P	small molecule metabolic process	105	14959	1.3e-22	9.9e-21		GO:0005524	F	ATP binding	32	11656	1.8e-05	0.00027		GO:0009058	P	biosynthetic process	84	32675	3.5e-05	0.0018
GO:0022626	C	cytosolic ribosome	30	950	1.8e-22	2.1e-21		GO:0009617	P	response to bacterium	23	6920	2.1e-05	0.00061		GO:0043231	C	intracellular membrane-bounded organelle	122	54543	3.6e-05	0.00041
GO:0044710	P	single-organism metabolic process	148	27869	2e-22	1.5e-20		GO:0055114	P	oxidation-reduction process	27	9149	2.8e-05	0.00081		GO:0052547	P	regulation of peptidase activity	6	329	3.6e-05	0.0018
GO:0008299	P	isoprenoid biosynthetic process	39	1928	3e-22	2.2e-20		GO:0090558	P	plant epidermis development	16	3782	2.8e-05	0.00081		GO:0010466	P	negative regulation of peptidase activity	6	329	3.6e-05	0.0018
GO:0006090	P	pyruvate metabolic process	37	1770	1.3e-21	9.9e-20		GO:0007010	P	cytoskeleton organization	13	2581	2.9e-05	0.00084		GO:0006022	P	aminoglycan metabolic process	5	197	3.6e-05	0.0018
GO:0006720	P	isoprenoid metabolic process	39	2047	2.3e-21	1.7e-19		GO:0042744	P	hydrogen peroxide catabolic process	7	687	3.4e-05	0.00095		GO:0045861	P	negative regulation of proteolysis	6	336	4e-05	0.002
GO:0019693	P	ribose phosphate metabolic process	49	3479	2.7e-21	1.9e-19		GO:0005886	C	plasma membrane	38	15639	3.5e-05	0.00097		GO:0005761	C	mitochondrial ribosome	5	202	4e-05	0.00045
GO:0055086	P	nucleobase-containing small molecule metabolic process	54	4314	3.4e-21	2.4e-19		GO:0048364	P	root development	21	6189	3.7e-05	0.001		GO:0043227	C	membrane-bounded organelle	122	54652	4.1e-05	0.00045
GO:0009743	P	response to carbohydrate	43	2616	3.9e-21	2.7e-19		GO:0022622	P	root system development	21	6201	3.8e-05	0.0011		GO:0051346	P	negative regulation of hydrolase activity	6	345	4.7e-05	0.0023
GO:0006364	P	rRNA processing	31	1185	6.8e-21	4.6e-19		GO:0016702	F	oxidoreductase activity, acting on single donors with incorporation of molecular oxygen, incorporation of two atoms of oxygen	5	284	3.8e-05	0.00056		GO:0005198	F	structural molecule activity	17	3082	4.9e-05	0.0022
GO:0043234	C	protein complex	77	8912	7.3e-21	8.3e-20		GO:0004601	F	peroxidase activity	9	1312	5.4e-05	0.00072		GO:0042440	P	pigment metabolic process	14	2179	4.9e-05	0.0023
GO:0009746	P	response to hexose	35	1639	9.5e-21	6.3e-19		GO:0016701	F	oxidoreductase activity, acting on single donors with incorporation of molecular oxygen	5	306	5.4e-05	0.00072		GO:0051667	P	establishment of plastid localization	6	351	5.1e-05	0.0024
GO:0034284	P	response to monosaccharide	35	1650	1.2e-20	7.6e-19		GO:0097367	F	carbohydrate derivative binding	35	14158	5.8e-05	0.00074		GO:0009902	P	chloroplast relocation	6	351	5.1e-05	0.0024
GO:0016072	P	rRNA metabolic process	31	1211	1.2e-20	7.9e-19		GO:0005576	C	extracellular region	26	9049	6.5e-05	0.0016		GO:0006040	P	amino sugar metabolic process	5	214	5.3e-05	0.0024
GO:0044445	C	cytosolic part	30	1156	3.7e-20	4.1e-19		GO:0035639	F	purine ribonucleoside triphosphate binding	32	12458	6.6e-05	0.0008		GO:0051644	P	plastid localization	6	354	5.4e-05	0.0024
GO:0005982	P	starch metabolic process	28	982	6.7e-20	4.2e-18		GO:0016684	F	oxidoreductase activity, acting on peroxide as acceptor	9	1353	6.9e-05	0.0008		GO:0019750	P	chloroplast localization	6	354	5.4e-05	0.0024
GO:0009117	P	nucleotide metabolic process	51	4105	7.4e-20	4.6e-18		GO:0071704	P	organic substance metabolic process	85	51371	9.1e-05	0.0025		GO:0044429	C	mitochondrial part	13	1929	5.7e-05	0.00061
GO:0044085	P	cellular component biogenesis	78	9516	8.4e-20	5.1e-18		GO:0032559	F	adenyl ribonucleotide binding	32	12846	0.00012	0.0013		GO:0015995	P	chlorophyll biosynthetic process	7	532	6.1e-05	0.0026
GO:0006753	P	nucleoside phosphate metabolic process	51	4119	8.5e-20	5.1e-18		GO:0016209	F	antioxidant activity	9	1458	0.00012	0.0013		GO:0000023	P	maltose metabolic process	7	531	6.1e-05	0.0026
GO:0044424	C	intracellular part	218	60136	1.4e-19	1.6e-18		GO:0009507	C	chloroplast	36	15333	0.00013	0.0029		GO:0019693	P	ribose phosphate metabolic process	18	3479	6.6e-05	0.0028
GO:0005984	P	disaccharide metabolic process	26	831	1.7e-19	9.9e-18		GO:0030554	F	adenyl nucleotide binding	32	12979	0.00014	0.0015		GO:0003723	F	RNA binding	21	4508	7e-05	0.0028
GO:0005622	C	intracellular	218	60496	4.3e-19	4.6e-18		GO:0043234	C	protein complex	25	8912	0.00014	0.0029		GO:0071456	P	cellular response to hypoxia	6	376	7.4e-05	0.0031
GO:0005975	P	carbohydrate metabolic process	70	8137	1.1e-18	6.2e-17		GO:0006796	P	phosphate-containing compound metabolic process	34	14274	0.00016	0.0044		GO:0004867	F	serine-type endopeptidase inhibitor activity	6	379	7.8e-05	0.0028
GO:0034660	P	ncRNA metabolic process	36	2046	1.1e-18	6.4e-17		GO:0044763	P	single-organism cellular process	71	40376	0.00017	0.0045		GO:0036294	P	cellular response to decreased oxygen levels	6	385	8.4e-05	0.0034
GO:0010027	P	thylakoid membrane organization	24	727	1.4e-18	7.6e-17		GO:0006793	P	phosphorus metabolic process	34	14329	0.00018	0.0046		GO:0071453	P	cellular response to oxygen levels	6	385	8.4e-05	0.0034
GO:0009668	P	plastid membrane organization	24	727	1.4e-18	7.6e-17		GO:1901265	F	nucleoside phosphate binding	38	17081	0.00024	0.0023		GO:0009658	P	chloroplast organization	9	1006	0.0001	0.004
GO:0008654	P	phospholipid biosynthetic process	31	1473	2.7e-18	1.5e-16		GO:0000166	F	nucleotide binding	38	17081	0.00024	0.0023		GO:0010951	P	negative regulation of endopeptidase activity	5	247	0.0001	0.004
GO:1901135	P	carbohydrate derivative metabolic process	64	7081	4.8e-18	2.6e-16		GO:0009814	P	defense response, incompatible interaction	18	5526	0.00024	0.0062		GO:0052548	P	regulation of endopeptidase activity	5	247	0.0001	0.004
GO:0046906	F	tetrapyrrole binding	40	2746	6.6e-18	3.5e-16		GO:0071944	C	cell periphery	41	19068	0.00025	0.0051		GO:1901576	P	organic substance biosynthetic process	80	31446	0.00011	0.004
GO:0034470	P	ncRNA processing	31	1593	2.3e-17	1.2e-15		GO:0009627	P	systemic acquired resistance	13	3262	0.0003	0.0076		GO:0006807	P	nitrogen compound metabolic process	76	29364	0.00011	0.004
GO:0042254	P	ribosome biogenesis	31	1625	3.9e-17	2.1e-15		GO:0036094	F	small molecule binding	38	17352	0.00033	0.003		GO:0044424	C	intracellular part	129	60136	0.00013	0.0014
GO:0009311	P	oligosaccharide metabolic process	26	1067	5.9e-17	3.1e-15		GO:0032550	F	purine ribonucleoside binding	32	13600	0.00034	0.003		GO:0006779	P	porphyrin-containing compound biosynthetic process	7	603	0.00013	0.0049
GO:0035304	P	regulation of protein dephosphorylation	20	517	6.1e-17	3.1e-15		GO:0001883	F	purine nucleoside binding	32	13600	0.00034	0.003		GO:0071704	P	organic substance metabolic process	115	51371	0.00014	0.005
GO:0035303	P	regulation of dephosphorylation	20	526	8.4e-17	4.2e-15		GO:0044424	C	intracellular part	93	60136	0.00036	0.0069		GO:0034470	P	ncRNA processing	11	1593	0.00017	0.0062
GO:0031090	C	organelle membrane	66	7998	1.1e-16	1.2e-15		GO:0001882	F	nucleoside binding	32	13631	0.00036	0.003		GO:0033014	P	tetrapyrrole biosynthetic process	7	630	0.00017	0.0062
GO:0006082	P	organic acid metabolic process	79	11065	1.3e-16	6.7e-15		GO:0032549	F	ribonucleoside binding	32	13625	0.00036	0.003		GO:0051656	P	establishment of organelle localization	6	442	0.00018	0.0062
GO:0044237	P	cellular metabolic process	192	49214	1.6e-16	7.9e-15		GO:0032555	F	purine ribonucleotide binding	32	13648	0.00037	0.003		GO:0005622	C	intracellular	129	60496	0.0002	0.002
GO:0006644	P	phospholipid metabolic process	32	1847	1.7e-16	8.2e-15		GO:0043207	P	response to external biotic stimulus	30	12485	0.00039	0.0098		GO:0043228	C	non-membrane-bounded organelle	28	7597	0.00023	0.0023
GO:0009069	P	serine family amino acid metabolic process	25	1022	2.2e-16	1.1e-14		GO:0051707	P	response to other organism	30	12482	0.00039	0.0098		GO:0010319	C	stromule	5	294	0.00023	0.0023
GO:0019344	P	cysteine biosynthetic process	22	764	6e-16	2.9e-14		GO:0005506	F	iron ion binding	12	2942	0.00042	0.0033		GO:0019898	C	extrinsic component of membrane	7	671	0.00025	0.0024
GO:0022900	P	electron transport chain	25	1072	6.4e-16	3e-14		GO:0017076	F	purine nucleotide binding	32	13787	0.00044	0.0033		GO:0004866	F	endopeptidase inhibitor activity	6	489	0.0003	0.0094
GO:0006534	P	cysteine metabolic process	22	780	9.1e-16	4.2e-14		GO:0051213	F	dioxygenase activity	6	748	0.00044	0.0033		GO:0061135	F	endopeptidase regulator activity	6	492	0.00031	0.0094
GO:0043623	P	cellular protein complex assembly	40	3207	1.1e-15	5.1e-14		GO:0009607	P	response to biotic stimulus	30	12580	0.00045	0.011		GO:0044249	P	cellular biosynthetic process	77	30853	0.00033	0.012
GO:0032991	C	macromolecular complex	83	12610	1.8e-15	1.8e-14		GO:0032553	F	ribonucleotide binding	32	13851	0.00048	0.0035		GO:0030414	F	peptidase inhibitor activity	6	511	0.00038	0.01
GO:0022613	P	ribonucleoprotein complex biogenesis	31	1885	2.1e-15	9.4e-14		GO:0005622	C	intracellular	93	60496	0.0005	0.009		GO:0061134	F	peptidase regulator activity	6	517	0.0004	0.01
GO:0009070	P	serine family amino acid biosynthetic process	22	821	2.5e-15	1.1e-13		GO:0016740	F	transferase activity	41	19729	0.00053	0.0038		GO:0043232	C	intracellular non-membrane-bounded organelle	27	7462	0.00041	0.0038
GO:0035449	C	extrinsic component of plastid thylakoid membrane	13	166	3.8e-15	3.8e-14		GO:0031225	C	anchored component of membrane	9	1792	0.00054	0.0091		GO:0030234	F	enzyme regulator activity	11	1772	0.00042	0.01
GO:0035448	C	extrinsic component of thylakoid membrane	13	166	3.8e-15	3.8e-14		GO:0048511	P	rhythmic process	7	1096	0.00057	0.014		GO:0019252	P	starch biosynthetic process	7	737	0.00044	0.015
GO:0005840	C	ribosome	32	2133	8.4e-15	8.1e-14		GO:0009653	P	anatomical structure morphogenesis	26	10401	0.0006	0.014		GO:0065009	P	regulation of molecular function	16	3392	0.00047	0.016
GO:0044464	C	cell part	220	65148	9.8e-15	9.4e-14		GO:0016051	P	carbohydrate biosynthetic process	14	4030	0.00068	0.016		GO:0031225	C	anchored component of membrane	11	1792	0.00047	0.0043
GO:0005623	C	cell	220	65175	1.1e-14	9.9e-14		GO:0044283	P	small molecule biosynthetic process	20	7111	0.00069	0.016		GO:0042170	C	plastid membrane	9	1238	0.00047	0.0043
GO:0009528	C	plastid inner membrane	18	550	3.6e-14	3.3e-13		GO:0005777	C	peroxisome	7	1137	0.00071	0.011		GO:0009117	P	nucleotide metabolic process	18	4105	0.00049	0.017
GO:0031360	C	intrinsic component of thylakoid membrane	13	215	8.7e-14	7.8e-13		GO:0042579	C	microbody	7	1137	0.00071	0.011		GO:0051640	P	organelle localization	6	540	0.0005	0.017
GO:0031361	C	integral component of thylakoid membrane	13	215	8.7e-14	7.8e-13		GO:0098542	P	defense response to other organism	25	9974	0.00075	0.017		GO:0043603	P	cellular amide metabolic process	20	4845	0.00051	0.017
GO:0009658	P	chloroplast organization	22	1006	1.3e-13	5.9e-12		GO:0005618	C	cell wall	18	6231	0.00098	0.014		GO:0006753	P	nucleoside phosphate metabolic process	18	4119	0.00051	0.017
GO:0006461	P	protein complex assembly	42	4110	1.5e-13	6.6e-12		GO:0030312	C	external encapsulating structure	18	6243	0.001	0.014		GO:0006518	P	peptide metabolic process	19	4507	0.00055	0.018
GO:0005739	C	mitochondrion	85	14224	1.8e-13	1.6e-12		GO:0050832	P	defense response to fungus	17	5721	0.001	0.023		GO:0042646	C	plastid nucleoid	5	361	0.00057	0.005
GO:0006796	P	phosphate-containing compound metabolic process	85	14274	2.2e-13	9.4e-12		GO:0006955	P	immune response	22	8510	0.0011	0.025		GO:0030162	P	regulation of proteolysis	6	561	0.00061	0.02
GO:0046872	F	metal ion binding	95	17104	2.4e-13	1.1e-11		GO:0006970	P	response to osmotic stress	20	7369	0.0011	0.025		GO:0098772	F	molecular function regulator	11	1875	0.00067	0.015
GO:0016491	F	oxidoreductase activity	62	8456	2.6e-13	1.1e-11		GO:0009651	P	response to salt stress	19	6845	0.0011	0.025		GO:0046148	P	pigment biosynthetic process	11	1880	0.00069	0.022
GO:0006793	P	phosphorus metabolic process	85	14329	2.7e-13	1.2e-11		GO:0045087	P	innate immune response	21	8020	0.0012	0.027		GO:0015994	P	chlorophyll metabolic process	7	798	0.00069	0.022
GO:0043436	P	oxoacid metabolic process	69	10221	3.7e-13	1.6e-11		GO:0010498	P	proteasomal protein catabolic process	9	2007	0.0012	0.026		GO:0006412	P	translation	17	3880	0.00071	0.022
GO:1901564	P	organonitrogen compound metabolic process	81	13333	3.8e-13	1.6e-11		GO:0009850	P	auxin metabolic process	8	1608	0.0012	0.026		GO:0005576	C	extracellular region	30	9049	0.0008	0.0069
GO:0071822	P	protein complex subunit organization	42	4230	3.8e-13	1.6e-11		GO:0009620	P	response to fungus	19	6923	0.0013	0.028		GO:0055086	P	nucleobase-containing small molecule metabolic process	18	4314	0.00087	0.026
GO:0004497	F	monooxygenase activity	27	1728	4.9e-13	1.8e-11		GO:0044282	P	small molecule catabolic process	12	3375	0.0014	0.029		GO:0043604	P	amide biosynthetic process	18	4316	0.00087	0.026
GO:0005829	C	cytosol	69	10311	5.5e-13	4.8e-12		GO:0009615	P	response to virus	8	1658	0.0014	0.03		GO:0005984	P	disaccharide metabolic process	7	831	0.00088	0.026
GO:0006470	P	protein dephosphorylation	21	971	6e-13	2.5e-11		GO:0045926	P	negative regulation of growth	6	932	0.0014	0.029		GO:1901565	P	organonitrogen compound catabolic process	12	2262	0.00092	0.027
GO:0009250	P	glucan biosynthetic process	29	2042	6.3e-13	2.6e-11		GO:0020037	F	heme binding	10	2536	0.0016	0.011		GO:0006354	P	DNA-templated transcription, elongation	6	612	0.00096	0.028
GO:0019866	C	organelle inner membrane	25	1490	8.3e-13	7.1e-12		GO:0002376	P	immune system process	22	8924	0.002	0.042		GO:0016627	F	oxidoreductase activity, acting on the CH-CH group of donors	6	622	0.001	0.022
GO:0008152	P	metabolic process	203	57664	9.6e-13	3.9e-11		GO:0032991	C	macromolecular complex	28	12610	0.0022	0.029		GO:0010207	P	photosystem II assembly	6	632	0.0011	0.032
GO:0034622	P	cellular macromolecular complex assembly	41	4165	1e-12	4e-11		GO:0010102	P	lateral root morphogenesis	7	1406	0.0024	0.048		GO:0009631	P	cold acclimation	5	419	0.0011	0.032
GO:0043169	F	cation binding	95	17543	1.1e-12	3.8e-11		GO:0010101	P	post-embryonic root morphogenesis	7	1409	0.0024	0.048		GO:0006778	P	porphyrin-containing compound metabolic process	7	882	0.0012	0.035
GO:0090407	P	organophosphate biosynthetic process	39	3847	1.6e-12	6.3e-11		GO:0046906	F	tetrapyrrole binding	10	2746	0.0029	0.02		GO:0016132	P	brassinosteroid biosynthetic process	6	642	0.0012	0.035
GO:0006073	P	cellular glucan metabolic process	32	2605	1.6e-12	6.3e-11		GO:0009536	C	plastid	38	19432	0.003	0.038		GO:0043043	P	peptide biosynthetic process	17	4094	0.0013	0.036
GO:0044042	P	glucan metabolic process	32	2628	2e-12	7.9e-11										GO:0016129	P	phytosteroid biosynthetic process	6	654	0.0013	0.037
GO:0044283	P	small molecule biosynthetic process	54	7111	3.7e-12	1.4e-10										GO:0006790	P	sulfur compound metabolic process	15	3413	0.0014	0.039
GO:0019220	P	regulation of phosphate metabolic process	21	1101	6.1e-12	2.3e-10										GO:0033013	P	tetrapyrrole metabolic process	7	899	0.0014	0.038
GO:0051174	P	regulation of phosphorus metabolic process	21	1104	6.4e-12	2.4e-10										GO:0042446	P	hormone biosynthetic process	11	2083	0.0016	0.042
GO:0016556	P	mRNA modification	15	479	9.3e-12	3.5e-10										GO:0046474	P	glycerophospholipid biosynthetic process	6	676	0.0016	0.042
GO:0019898	C	extrinsic component of membrane	17	671	9.5e-12	8e-11										GO:0005739	C	mitochondrion	40	14224	0.0024	0.02
GO:0043167	F	ion binding	95	18287	1.3e-11	4.1e-10										GO:0098552	C	side of membrane	5	526	0.0029	0.024
GO:0015994	P	chlorophyll metabolic process	18	798	1.5e-11	5.4e-10										GO:0044464	C	cell part	132	65148	0.0035	0.028
GO:0071840	P	cellular component organization or biogenesis	105	21407	1.7e-11	6.1e-10										GO:0009528	C	plastid inner membrane	5	550	0.0035	0.028
GO:0019760	P	glucosinolate metabolic process	25	1719	1.7e-11	6.1e-10										GO:0005623	C	cell	132	65175	0.0036	0.028
GO:0019757	P	glycosinolate metabolic process	25	1719	1.7e-11	6.1e-10										GO:0000325	C	plant-type vacuole	9	1689	0.0039	0.03
GO:0046148	P	pigment biosynthetic process	26	1880	1.9e-11	6.8e-10										GO:0032991	C	macromolecular complex	35	12610	0.0058	0.045
GO:0044802	P	single-organism membrane organization	31	2711	2.2e-11	7.7e-10
GO:0016109	P	tetraterpenoid biosynthetic process	14	423	2.3e-11	7.9e-10
GO:0016117	P	carotenoid biosynthetic process	14	423	2.3e-11	7.9e-10
GO:0065003	P	macromolecular complex assembly	42	4856	3e-11	1e-09
GO:0008610	P	lipid biosynthetic process	44	5283	3.1e-11	1.1e-09
GO:0016311	P	dephosphorylation	23	1479	3.1e-11	1.1e-09
GO:0016108	P	tetraterpenoid metabolic process	14	460	6.7e-11	2.2e-09
GO:0016116	P	carotenoid metabolic process	14	460	6.7e-11	2.2e-09
GO:0006778	P	porphyrin-containing compound metabolic process	18	882	7.2e-11	2.4e-09
GO:0042440	P	pigment metabolic process	27	2179	8.5e-11	2.8e-09
GO:0033013	P	tetrapyrrole metabolic process	18	899	9.7e-11	3.1e-09
GO:0030529	C	intracellular ribonucleoprotein complex	32	3095	1.3e-10	1e-09
GO:0044272	P	sulfur compound biosynthetic process	26	2105	2.1e-10	6.7e-09
GO:0019758	P	glycosinolate biosynthetic process	22	1528	3.5e-10	1.1e-08
GO:0019761	P	glucosinolate biosynthetic process	22	1528	3.5e-10	1.1e-08
GO:0009987	P	cellular process	200	58786	4.2e-10	1.3e-08
GO:0031978	C	plastid thylakoid lumen	11	275	4.9e-10	3.9e-09
GO:0009543	C	chloroplast thylakoid lumen	11	275	4.9e-10	3.9e-09
GO:1990904	C	ribonucleoprotein complex	32	3316	6.7e-10	5.3e-09
GO:0034637	P	cellular carbohydrate biosynthetic process	30	2953	7.5e-10	2.3e-08
GO:0044264	P	cellular polysaccharide metabolic process	32	3343	8.2e-10	2.5e-08
GO:0033692	P	cellular polysaccharide biosynthetic process	29	2780	8.2e-10	2.5e-08
GO:0043085	P	positive regulation of catalytic activity	17	920	1.1e-09	3.2e-08
GO:0006546	P	glycine catabolic process	10	224	1.1e-09	3.3e-08
GO:0019752	P	carboxylic acid metabolic process	59	9596	1.2e-09	3.7e-08
GO:0000271	P	polysaccharide biosynthetic process	30	3029	1.3e-09	4e-08
GO:0006790	P	sulfur compound metabolic process	32	3413	1.3e-09	4e-08
GO:0016829	F	lyase activity	34	3805	1.3e-09	3.7e-08
GO:0044262	P	cellular carbohydrate metabolic process	35	4044	1.6e-09	4.8e-08
GO:0009071	P	serine family amino acid catabolic process	10	235	1.7e-09	5e-08
GO:0044425	C	membrane part	111	25117	2.1e-09	1.7e-08
GO:0009058	P	biosynthetic process	133	32675	2.5e-09	7.2e-08
GO:0005996	P	monosaccharide metabolic process	20	1400	2.6e-09	7.5e-08
GO:0098552	C	side of membrane	13	526	3.7e-09	2.8e-08
GO:0071704	P	organic substance metabolic process	181	51371	3.9e-09	1.1e-07
GO:0035450	C	extrinsic component of lumenal side of plastid thylakoid membrane	8	127	4.1e-09	3.1e-08
GO:0035453	C	extrinsic component of plastid inner membrane	8	127	4.1e-09	3.1e-08
GO:0010155	P	regulation of proton transport	9	188	4.3e-09	1.2e-07
GO:0006544	P	glycine metabolic process	10	261	4.5e-09	1.3e-07
GO:0031312	C	extrinsic component of organelle membrane	10	261	4.5e-09	3.3e-08
GO:0035452	C	extrinsic component of plastid membrane	8	130	4.9e-09	3.5e-08
GO:0005976	P	polysaccharide metabolic process	34	4027	5.3e-09	1.5e-07
GO:0009266	P	response to temperature stimulus	61	10545	6.1e-09	1.7e-07
GO:0098570	C	stromal side of plastid inner membrane	8	136	6.8e-09	4.9e-08
GO:0019318	P	hexose metabolic process	18	1206	8.8e-09	2.4e-07
GO:0022607	P	cellular component assembly	46	6878	1.1e-08	3e-07
GO:0031399	P	regulation of protein modification process	20	1531	1.1e-08	3.1e-07
GO:0004332	F	fructose-bisphosphate aldolase activity	5	23	1.3e-08	3.4e-07
GO:1901605	P	alpha-amino acid metabolic process	27	2775	1.4e-08	3.7e-07
GO:0044255	P	cellular lipid metabolic process	42	6058	2e-08	5.3e-07
GO:0006006	P	glucose metabolic process	16	1010	2.7e-08	7.2e-07
GO:1902494	C	catalytic complex	33	4090	2.7e-08	1.9e-07
GO:0050896	P	response to stimulus	147	39029	3.6e-08	9.4e-07
GO:1901576	P	organic substance biosynthetic process	126	31446	3.6e-08	9.4e-07
GO:0010016	P	shoot system morphogenesis	29	3316	3.8e-08	9.8e-07
GO:0015995	P	chlorophyll biosynthetic process	12	532	3.9e-08	1e-06
GO:0009409	P	response to cold	52	8734	4.5e-08	1.2e-06
GO:1901607	P	alpha-amino acid biosynthetic process	22	2012	4.6e-08	1.2e-06
GO:0043933	P	macromolecular complex subunit organization	45	6990	5e-08	1.3e-06
GO:0009642	P	response to light intensity	20	1687	5.4e-08	1.4e-06
GO:0009706	C	chloroplast inner membrane	10	345	5.8e-08	4e-07
GO:0051667	P	establishment of plastid localization	10	351	6.7e-08	1.7e-06
GO:0009902	P	chloroplast relocation	10	351	6.7e-08	1.7e-06
GO:0051644	P	plastid localization	10	354	7.3e-08	1.8e-06
GO:0019750	P	chloroplast localization	10	354	7.3e-08	1.8e-06
GO:0035451	C	extrinsic component of stromal side of plastid thylakoid membrane	5	39	1.4e-07	9.4e-07
GO:0006779	P	porphyrin-containing compound biosynthetic process	12	603	1.5e-07	3.6e-06
GO:0030095	C	chloroplast photosystem II	6	81	1.5e-07	1e-06
GO:0061024	P	membrane organization	32	4217	1.7e-07	4.2e-06
GO:0032787	P	monocarboxylic acid metabolic process	45	7305	1.8e-07	4.2e-06
GO:0044249	P	cellular biosynthetic process	122	30853	1.9e-07	4.4e-06
GO:0098572	C	stromal side of plastid thylakoid membrane	5	42	1.9e-07	1.3e-06
GO:0033014	P	tetrapyrrole biosynthetic process	12	630	2.3e-07	5.5e-06
GO:0051656	P	establishment of organelle localization	10	442	5.3e-07	1.2e-05
GO:0042744	P	hydrogen peroxide catabolic process	12	687	5.7e-07	1.3e-05
GO:0044238	P	primary metabolic process	165	47561	7.1e-07	1.7e-05
GO:0042743	P	hydrogen peroxide metabolic process	20	2004	7.9e-07	1.8e-05
GO:0006396	P	RNA processing	31	4365	1.1e-06	2.6e-05
GO:0051188	P	cofactor biosynthetic process	21	2243	1.1e-06	2.6e-05
GO:0050662	F	coenzyme binding	18	1716	1.4e-06	3.6e-05
GO:0006629	P	lipid metabolic process	46	8205	1.7e-06	3.9e-05
GO:0010319	C	stromule	8	294	2e-06	1.3e-05
GO:0044093	P	positive regulation of molecular function	17	1586	2.1e-06	4.8e-05
GO:0010103	P	stomatal complex morphogenesis	14	1082	2.1e-06	4.8e-05
GO:0006094	P	gluconeogenesis	11	658	2.6e-06	5.7e-05
GO:0009063	P	cellular amino acid catabolic process	10	534	2.8e-06	6.1e-05
GO:0051640	P	organelle localization	10	540	3e-06	6.7e-05
GO:0006766	P	vitamin metabolic process	12	819	3.4e-06	7.4e-05
GO:0006996	P	organelle organization	54	10672	3.9e-06	8.5e-05
GO:0072593	P	reactive oxygen species metabolic process	20	2260	4.7e-06	0.0001
GO:0005986	P	sucrose biosynthetic process	5	85	5e-06	0.00011
GO:0046173	P	polyol biosynthetic process	7	236	5e-06	0.00011
GO:0009644	P	response to high light intensity	13	1018	5.7e-06	0.00012
GO:0019319	P	hexose biosynthetic process	11	720	5.9e-06	0.00013
GO:0006655	P	phosphatidylglycerol biosynthetic process	7	243	6.1e-06	0.00013
GO:0046471	P	phosphatidylglycerol metabolic process	7	246	6.6e-06	0.00014
GO:0046364	P	monosaccharide biosynthetic process	11	729	6.6e-06	0.00014
GO:0016114	P	terpenoid biosynthetic process	14	1214	7.7e-06	0.00016
GO:0046134	P	pyrimidine nucleoside biosynthetic process	5	99	1e-05	0.00021
GO:0009108	P	coenzyme biosynthetic process	14	1248	1e-05	0.00022
GO:0006636	P	unsaturated fatty acid biosynthetic process	8	380	1.2e-05	0.00025
GO:0033559	P	unsaturated fatty acid metabolic process	8	383	1.3e-05	0.00026
GO:0031224	C	intrinsic component of membrane	93	23309	1.4e-05	9.5e-05
GO:0033517	P	myo-inositol hexakisphosphate metabolic process	6	191	1.8e-05	0.00036
GO:0010264	P	myo-inositol hexakisphosphate biosynthetic process	6	191	1.8e-05	0.00036
GO:0006721	P	terpenoid metabolic process	14	1316	1.9e-05	0.00037
GO:0006213	P	pyrimidine nucleoside metabolic process	5	114	1.9e-05	0.00039
GO:0043647	P	inositol phosphate metabolic process	7	296	2.1e-05	0.00042
GO:0032958	P	inositol phosphate biosynthetic process	6	200	2.3e-05	0.00045
GO:0009106	P	lipoate metabolic process	6	200	2.3e-05	0.00045
GO:0010374	P	stomatal complex development	14	1347	2.4e-05	0.00047
GO:0046165	P	alcohol biosynthetic process	7	313	3e-05	0.00058
GO:0019751	P	polyol metabolic process	8	432	3e-05	0.00058
GO:0043412	P	macromolecule modification	75	18019	4e-05	0.00077
GO:0016053	P	organic acid biosynthetic process	34	6010	4e-05	0.00077
GO:0016832	F	aldehyde-lyase activity	5	134	4.1e-05	0.00096
GO:0005794	C	Golgi apparatus	32	5538	4.6e-05	0.0003
GO:0044550	P	secondary metabolite biosynthetic process	23	3355	5.1e-05	0.00097
GO:0016021	C	integral component of membrane	88	22715	9.2e-05	0.00059
GO:0009116	P	nucleoside metabolic process	16	1938	9.6e-05	0.0018
GO:0006757	P	ATP generation from ADP	11	989	0.0001	0.0019
GO:0006096	P	glycolytic process	11	989	0.0001	0.0019
GO:0009451	P	RNA modification	15	1746	0.0001	0.0019
GO:0009135	P	purine nucleoside diphosphate metabolic process	11	997	0.00011	0.002
GO:0046031	P	ADP metabolic process	11	997	0.00011	0.002
GO:0009179	P	purine ribonucleoside diphosphate metabolic process	11	997	0.00011	0.002
GO:0009185	P	ribonucleoside diphosphate metabolic process	11	997	0.00011	0.002
GO:0005198	F	structural molecule activity	21	3082	0.00012	0.0026
GO:0046351	P	disaccharide biosynthetic process	5	171	0.00013	0.0023
GO:0006165	P	nucleoside diphosphate phosphorylation	11	1015	0.00013	0.0023
GO:0050790	P	regulation of catalytic activity	18	2419	0.00013	0.0023
GO:0000096	P	sulfur amino acid metabolic process	6	279	0.00014	0.0025
GO:1901566	P	organonitrogen compound biosynthetic process	45	9493	0.00014	0.0025
GO:0009132	P	nucleoside diphosphate metabolic process	11	1032	0.00014	0.0026
GO:0019748	P	secondary metabolic process	30	5410	0.00017	0.003
GO:0044724	P	single-organism carbohydrate catabolic process	13	1428	0.00017	0.003
GO:0046939	P	nucleotide phosphorylation	11	1060	0.00018	0.0032
GO:0005618	C	cell wall	33	6231	0.00018	0.0011
GO:0050660	F	flavin adenine dinucleotide binding	9	721	0.00019	0.0039
GO:0030312	C	external encapsulating structure	33	6243	0.00019	0.0012
GO:0009744	P	response to sucrose	11	1097	0.00024	0.0043
GO:0034285	P	response to disaccharide	11	1100	0.00025	0.0043
GO:0044699	P	single-organism process	164	50975	0.00025	0.0043
GO:0090626	P	plant epidermis morphogenesis	14	1698	0.00026	0.0046
GO:0043232	C	intracellular non-membrane-bounded organelle	37	7462	0.00026	0.0016
GO:0032268	P	regulation of cellular protein metabolic process	21	3309	0.00031	0.0053
GO:0050897	F	cobalt ion binding	6	330	0.00033	0.0065
GO:0010033	P	response to organic substance	74	18902	0.00034	0.0058
GO:0006066	P	alcohol metabolic process	8	622	0.00035	0.006
GO:0042793	P	transcription from plastid promoter	5	215	0.00035	0.006
GO:0043228	C	non-membrane-bounded organelle	37	7597	0.00036	0.0022
GO:0006520	P	cellular amino acid metabolic process	18	2644	0.00037	0.0062
GO:0048037	F	cofactor binding	18	2650	0.00038	0.0071
GO:0009312	P	oligosaccharide biosynthetic process	5	222	0.0004	0.0068
GO:0005985	P	sucrose metabolic process	5	230	0.00047	0.0079
GO:0006464	P	cellular protein modification process	65	16206	0.00048	0.0079
GO:0036211	P	protein modification process	65	16206	0.00048	0.0079
GO:1990204	C	oxidoreductase complex	7	515	0.00059	0.0036
GO:0009965	P	leaf morphogenesis	15	2118	0.00077	0.013
GO:0050661	F	NADP binding	6	399	0.00087	0.016
GO:0042221	P	response to chemical	86	23546	0.00091	0.015
GO:0009735	P	response to cytokinin	14	1949	0.001	0.016
GO:0051246	P	regulation of protein metabolic process	21	3658	0.0011	0.018
GO:0016043	P	cellular component organization	74	19949	0.0017	0.027
GO:1902680	P	positive regulation of RNA biosynthetic process	15	2324	0.0019	0.03
GO:0045893	P	positive regulation of transcription, DNA-templated	15	2324	0.0019	0.03
GO:0016052	P	carbohydrate catabolic process	14	2089	0.0019	0.03
GO:1903508	P	positive regulation of nucleic acid-templated transcription	15	2324	0.0019	0.03
GO:0016620	F	oxidoreductase activity, acting on the aldehyde or oxo group of donors, NAD or NADP as acceptor	5	316	0.0019	0.032
GO:0009119	P	ribonucleoside metabolic process	13	1872	0.002	0.032
GO:0051254	P	positive regulation of RNA metabolic process	15	2353	0.0021	0.034
GO:1901606	P	alpha-amino acid catabolic process	10	1226	0.0021	0.034
GO:0016071	P	mRNA metabolic process	15	2368	0.0023	0.036
GO:0009697	P	salicylic acid biosynthetic process	9	1050	0.0025	0.04
GO:1901617	P	organic hydroxy compound biosynthetic process	15	2411	0.0027	0.042
GO:0046474	P	glycerophospholipid biosynthetic process	7	676	0.0027	0.043
GO:0045935	P	positive regulation of nucleobase-containing compound metabolic process	15	2421	0.0028	0.043
GO:0009055	F	electron carrier activity	18	3171	0.0028	0.045
GO:0006139	P	nucleobase-containing compound metabolic process	81	22725	0.0029	0.045
GO:0046486	P	glycerolipid metabolic process	9	1077	0.003	0.046
GO:0009161	P	ribonucleoside monophosphate metabolic process	12	1735	0.0031	0.047
GO:0006807	P	nitrogen compound metabolic process	100	29364	0.0031	0.048
GO:0005740	C	mitochondrial envelope	10	1420	0.0059	0.035
