# Supplementary material for: Wheat Yellow Mosaic Virus P1 Inhibits ROS Accumulation to Facilitate Viral Infection
Source: Int J Mol Sci. 2025 Feb 10;26(4):1455. doi: 10.3390/ijms26041455 (PMC11855546; doi:10.3390/ijms26041455)
Supplement: Supplementary file 1 [file ijms-26-01455-s001.zip › Table S13(Genes associated with Go-enriched ROS metabolic pathway).xlsx]

## Sheet: Sheet1
Protein accession	Protein description	Fielder/OE-P1Ratio(Proteome)	Fielder/OE-P1 Pvalue(Proteome)	Gene ID	Fielder/OE-P1 Ratio(Transcriptome)	Fielder/OE-P1 Pvalue(Transcriptome)
W5DTC2	Fructose-bisphosphate aldolase	0.378194	2.49e-05	TraesCS4A02G206400	1.3424	0
W5FL09	Fructose-bisphosphate aldolase	0.416192	0.00299917	TraesCS5B02G115300	1.4486	0
A0A3B6PNC7	Phosphoribulokinase	0.445245	0.00039907	TraesCS6B02G294700	1.3048	0
A0A3B6LG11	NAD-dependent epimerase/dehydratase domain-containing protein	0.456619	7.72e-06	TraesCS5B02G036800	1.3849	9.37e-197
A0A7H4LN53	Aminomethyltransferase	0.498437	2.59e-05	TraesCS2A02G467900	1.7053	7.21e-93
A0A3B6TID0	transketolase	0.504793	2.6e-07	TraesCS7D02G066500	1.7321	6.86e-23
A0A3B5Z298	Phosphoglycerate kinase	0.511754	2.84e-06	TraesCS1B02G325100	2.6711	0
P46285	Sedoheptulose-1,7-bisphosphatase, chloroplastic	0.526183	7.79e-06	TraesCS3A02G367000	1.4486	0
A0A3B6R6V9	Ferredoxin--NADP reductase, chloroplastic	0.575881	3.21e-05	TraesCS7A02G020500	1.4682	0
A0A3B6AX99	ribose-5-phosphate isomerase	0.596933	0.000623281	TraesCS2A02G234900	1.5148	1.4e-231
A0A3B6C3T9	Thioredoxin reductase	0.629231	0.000326726	TraesCS2B02G154700	1.9533	0
A0A3B6GYS8	Sedoheptulose-1,7-bisphosphatase, chloroplastic	0.654431	0.00216725	TraesCS3A02G367000	1.4486	0
A0A3B6I733	Ferredoxin--NADP reductase, chloroplastic	0.724055	7.28e-05	TraesCS4A02G472500	1.3216	0
A0A3B6SF84	FAD/NAD(P)-binding domain-containing protein	0.877756	0.0017069	TraesCS7B02G077600	0.69623	3.56e-22
A0A3B5YTC1	Peroxidase	1.23398	2.33e-09	TraesCS1D02G096400	1.1692	2.41e-33
