# Supplementary material for: Wheat Yellow Mosaic Virus P1 Inhibits ROS Accumulation to Facilitate Viral Infection
Source: Int J Mol Sci. 2025 Feb 10;26(4):1455. doi: 10.3390/ijms26041455 (PMC11855546; doi:10.3390/ijms26041455)
Supplement: Supplementary file 1 [file ijms-26-01455-s001.zip › Table S14(qRT-PCR verification of the 5 proteins with the highest differential multiples of ROS metabolic pathway proteins enriched by GO).xlsx]

## Sheet: Sheet1
	TaCDC	TaNAD(P)H								TaCDC	TaFNR								TaCDC	TaSBP								TaCDC	TaTrxR								TaCDC	TaPOD
Fielder-1+WYMV	17.1553	22.9837	5.82838	4.25734	1.57104	0.336567			Fielder-1+WYMV	17.1553	19.8449	2.68959	1.26149	1.42811	0.371618			Fielder-1+WYMV	17.1553	18.3102	1.15485	-0.454812	1.60966	0.327676			Fielder-1+WYMV	18.8974	25.7467	6.8493	5.82255	1.02674	0.490817	0.584923		Fielder-1+WYMV	18.8974	29.7249	10.8275	9.85042	0.977055	0.508016	0.603662
	18.6143	23.6034	4.98907	4.25734	0.731732	0.60218	0.514509			18.6143	20.4181	1.80383	1.26149	0.542345	0.686654	0.585003			18.6143	19.476	0.861691	-0.454812	1.3165	0.401507	0.394209			19.1711	25.8524	6.68133	5.82255	0.858778	0.551419				19.1711	29.6101	10.439	9.85042	0.588618	0.66498
	18.856	23.8389	4.98286	4.25734	0.725514	0.604781				18.856	20.6388	1.7828	1.26149	0.521315	0.696736				18.856	19.5422	0.686195	-0.454812	1.14101	0.453443				18.9834	25.295	6.31153	5.82255	0.488974	0.712532				18.9834	29.4822	10.4988	9.85042	0.648394	0.63799
Fielder-2+WYMV	16.5523	21.9685	5.41614	4.25734	1.15879	0.447887			Fielder-2+WYMV	16.5523	19.9965	3.44414	1.26149	2.18266	0.22027			Fielder-2+WYMV	16.5523	17.9475	1.39511	-0.454812	1.84992	0.277408			Fielder-2+WYMV	17.037	23.8375	6.80046	5.82255	0.977911	0.507714	0.513399		Fielder-2+WYMV	17.037	27.973	10.9359	9.85042	1.08553	0.471218	0.420267
	17.1364	22.3041	5.16769	4.25734	0.910352	0.532055	0.541418			17.1364	20.207	3.07063	1.26149	1.80915	0.28536	0.316722			17.1364	18.3851	1.24871	-0.454812	1.70353	0.307035	0.293583			16.8677	23.7584	6.8907	5.82255	1.06814	0.476932				16.8677	28.3233	11.4555	9.85042	1.60512	0.328709
	17.389	22.2805	4.89151	4.25734	0.634168	0.644312				17.389	19.8201	2.43111	1.26149	1.16962	0.444538				17.389	18.689	1.30003	-0.454812	1.75484	0.296305				17.0432	23.7138	6.67056	5.82255	0.848011	0.55555				17.0432	28.0112	10.968	9.85042	1.11755	0.460874
Fielder-3+WYMV	16.8935	21.9158	5.02229	4.25734	0.764945	0.588476			Fielder-3+WYMV	16.8935	18.9284	2.03489	1.26149	0.773407	0.585034			Fielder-3+WYMV	16.8935	16.9054	0.0119534	-0.454812	0.466765	0.723585			Fielder-3+WYMV	17.4875	24.6096	7.12214	5.82255	1.29958	0.406243	0.409349		Fielder-3+WYMV	17.4875	28.9396	11.4521	9.85042	1.60168	0.329493	0.422683
	18.208	22.9443	4.73627	4.25734	0.478924	0.717513	0.672781			18.208	19.6776	1.46957	1.26149	0.208081	0.865688	0.675714			18.208	19.0578	0.849821	-0.454812	1.30463	0.404824	0.598405			17.5124	24.8952	7.38283	5.82255	1.56027	0.339087				17.5124	28.7188	11.2064	9.85042	1.35599	0.390667
	17.7129	22.4596	4.74668	4.25734	0.489335	0.712353				17.7129	19.7692	2.0563	1.26149	0.79481	0.576419				17.7129	17.8427	0.129849	-0.454812	0.584661	0.666806				17.7994	24.6727	6.87331	5.82255	1.05076	0.482715				17.7994	28.5179	10.7185	9.85042	0.868041	0.54789
OE-P1-2-1+WYMV	16.1847	20.1216	3.93688	4.25734	-0.320462	1.24873			OE-P1-2-1+WYMV	16.1847	16.6051	0.420378	1.26149	-0.841108	1.79143			OE-P1-2-1+WYMV	16.1847	15.4893	-0.695374	-0.454812	-0.240562	1.18145			OE-P1-2-1+WYMV	16.5573	21.5272	4.96981	5.82255	-0.852743	1.80593	1.60866		OE-P1-2-1+WYMV	16.5573	25.6774	9.12009	9.85042	-0.730325	1.65901	1.61769
	16.1717	20.0189	3.84722	4.25734	-0.410121	1.3288	1.29604			16.1717	16.6513	0.479589	1.26149	-0.781896	1.71939	1.74459			16.1717	15.857	-0.31473	-0.454812	0.140082	0.907468	1.15546			16.2836	21.6216	5.33802	5.82255	-0.484533	1.39913				16.2836	25.3102	9.02656	9.85042	-0.823853	1.77013
	16.2999	20.167	3.86712	4.25734	-0.390224	1.3106				16.2999	16.7765	0.476595	1.26149	-0.784891	1.72296				16.2999	15.3831	-0.916824	-0.454812	-0.462013	1.37746				16.5096	21.6353	5.12575	5.82255	-0.6968	1.62091				16.5096	25.8501	9.34053	9.85042	-0.509887	1.42394
OE-P1-2-2+WYMV	17.0037	20.3135	3.30978	4.25734	-0.947564	1.92861			OE-P1-2-2+WYMV	17.0037	17.7191	0.715364	1.26149	-0.546121	1.46015			OE-P1-2-2+WYMV	17.0037	16.4418	-0.561865	-0.454812	-0.107053	1.07703			OE-P1-2-2+WYMV	16.4791	21.8009	5.3218	5.82255	-0.500757	1.41496	1.53114		OE-P1-2-2+WYMV	16.4791	25.9845	9.5054	9.85042	-0.345018	1.27017	1.44219
	17.2115	20.532	3.32049	4.25734	-0.936853	1.91435	1.64545			17.2115	18.1125	0.900988	1.26149	-0.360498	1.28387	1.40381			17.2115	15.9948	-1.21667	-0.454812	-0.761855	1.69567	1.22157			16.5135	21.8518	5.33828	5.82255	-0.484274	1.39888				16.5135	25.9821	9.46864	9.85042	-0.381774	1.30294
	16.7201	20.8486	4.12853	4.25734	-0.128814	1.09339				16.7201	17.4284	0.708231	1.26149	-0.553255	1.46739				16.7201	16.4302	-0.289967	-0.454812	0.164845	0.892024				16.776	21.767	4.99102	5.82255	-0.831535	1.77958				16.776	25.8162	9.04021	9.85042	-0.810203	1.75346
OE-P1-2-3+WYMV	17.071	21.4607	4.38965	4.25734	0.132308	0.912371			OE-P1-2-3+WYMV	17.071	17.8321	0.76103	1.26149	-0.500456	1.41466			OE-P1-2-3+WYMV	17.071	16.6805	-0.390548	-0.454812	0.0642634	0.956434			OE-P1-2-3+WYMV	16.687	22.1094	5.42231	5.82255	-0.40024	1.31973	1.5612		OE-P1-2-3+WYMV	16.687	25.7638	9.07674	9.85042	-0.773678	1.70962	1.75739
	17.4059	21.343	3.93708	4.25734	-0.320264	1.24856	1.16252			17.4059	18.2661	0.860193	1.26149	-0.401292	1.32069	1.29937			17.4059	16.7576	-0.648289	-0.454812	-0.193477	1.14352	1.06388			16.8715	21.9592	5.08765	5.82255	-0.734901	1.66428				16.8715	25.8053	8.93378	9.85042	-0.916637	1.88771
	17.551	21.4006	3.84959	4.25734	-0.407754	1.32662				17.551	18.5949	1.04393	1.26149	-0.217554	1.16276				17.551	16.9696	-0.581381	-0.454812	-0.126569	1.09169				16.7927	21.8501	5.05737	5.82255	-0.765184	1.69959				16.7927	25.8991	9.10639	9.85042	-0.744027	1.67484
OE-P1-3-1+WYMV	17.5084	20.9774	3.46908	4.25734	-0.788259	1.72699			OE-P1-3-1+WYMV	17.5084	18.0846	0.576252	1.26149	-0.685234	1.60796			OE-P1-3-1+WYMV	17.5084	16.5121	-0.996244	-0.454812	-0.541433	1.45542			OE-P1-3-1+WYMV	17.4701	22.919	5.44891	5.82255	-0.37364	1.29562	1.19409		OE-P1-3-1+WYMV	17.4701	26.8229	9.3528	9.85042	-0.49762	1.41188	1.39371
	17.6294	20.9667	3.3373	4.25734	-0.920045	1.89217	1.73955			17.6294	17.9282	0.298767	1.26149	-0.962719	1.94898	1.97903			17.6294	16.6275	-1.00193	-0.454812	-0.547122	1.46117	1.54197			17.4051	22.9001	5.49502	5.82255	-0.327529	1.25486				17.4051	26.8267	9.42156	9.85042	-0.428855	1.34616
	17.9125	21.4922	3.57974	4.25734	-0.677602	1.59948				17.9125	17.9229	0.0104427	1.26149	-1.25104	2.38013				17.9125	16.6843	-1.22824	-0.454812	-0.773431	1.70933				17.2283	23.0057	5.7774	5.82255	-0.0451515	1.03179				17.2283	26.5697	9.34141	9.85042	-0.509011	1.42307
OE-P1-3-2+WYMV	16.9588	21.0255	4.06675	4.25734	-0.190591	1.14123			OE-P1-3-2+WYMV	16.9588	18.0265	1.06778	1.26149	-0.193702	1.14369			OE-P1-3-2+WYMV	17.9314	16.7602	-1.17118	-0.454812	-0.716367	1.64304			OE-P1-3-2+WYMV	17.1155	22.5	5.38448	5.82255	-0.438077	1.3548	1.52042		OE-P1-3-2+WYMV	17.1155	26.7206	9.60502	9.85042	-0.245399	1.18542	1.45311
	16.9715	21.0036	4.03213	4.25734	-0.225217	1.16895	1.17592			16.9715	18.0641	1.09267	1.26149	-0.168816	1.12414	1.37998			18.3629	17.8864	-0.476543	-0.454812	-0.0217317	1.01518	1.19413			17.1225	22.3337	5.2112	5.82255	-0.611351	1.52769				17.1225	26.3955	9.27299	9.85042	-0.577424	1.49218
	17.5831	21.5564	3.97333	4.25734	-0.284011	1.21758				17.5831	17.9399	0.356815	1.26149	-0.90467	1.87212				18.3157	17.9746	-0.341067	-0.454812	0.113745	0.924186				17.359	22.4342	5.07514	5.82255	-0.747418	1.67879				17.359	26.4595	9.10047	9.85042	-0.749945	1.68173
OE-P1-3-3+WYMV	17.9314	22.0577	4.12634	4.25734	-0.131007	1.09506			OE-P1-3-3+WYMV	16.8501	18.0736	1.22346	1.26149	-0.0380261	1.02671			OE-P1-3-3+WYMV	16.4956	15.9287	-0.56691	-0.454812	-0.112098	1.0808			OE-P1-3-3+WYMV	16.731	22.3139	5.58293	5.82255	-0.239626	1.18069	1.22737		OE-P1-3-3+WYMV	16.731	26.3138	9.5828	9.85042	-0.267621	1.20382	1.20828
	18.3629	22.3879	4.02496	4.25734	-0.232379	1.17477	1.16301			17.7591	18.6722	0.913076	1.26149	-0.348409	1.27316	1.07544			16.4882	16.286	-0.202271	-0.454812	0.252541	0.839417	0.912093			16.7577	22.247	5.48924	5.82255	-0.333309	1.2599				16.7577	26.4847	9.72698	9.85042	-0.123433	1.08932
	18.3157	22.2871	3.9714	4.25734	-0.285943	1.21921				16.7273	18.099	1.37169	1.26149	0.1102	0.92646				16.5532	16.3916	-0.161568	-0.454812	0.293244	0.816065				16.7229	22.2333	5.51045	5.82255	-0.312102	1.24152				16.7229	26.16	9.43715	9.85042	-0.413272	1.3317
