# Supplementary material for: Wheat Yellow Mosaic Virus P1 Inhibits ROS Accumulation to Facilitate Viral Infection
Source: Int J Mol Sci. 2025 Feb 10;26(4):1455. doi: 10.3390/ijms26041455 (PMC11855546; doi:10.3390/ijms26041455)
Supplement: Supplementary file 1 [file ijms-26-01455-s001.zip › Table S15 (Silencing efficiency of TaTrxR and TaPOD).xlsx]

## Sheet: Sheet1
	TaCDC	TaTrxR
BSMV:00-1	16.5065	20.5061	3.99958	4.80566	-0.806081	1.74846	1.52681
	16.303	20.6237	4.32073	4.80566	-0.484931	1.39952
	16.7922	21.0794	4.28717	4.80566	-0.518492	1.43246
BSMV:00-2	15.9296	19.9187	3.98908	4.80566	-0.81658	1.76123	1.83484
	15.9247	20.0651	4.14042	4.80566	-0.665247	1.58584
	16.2898	19.9861	3.69633	4.80566	-1.10933	2.15745
BSMV:00-3	16.4466	21.1302	4.68361	4.80566	-0.122054	1.08828	1.51501
	16.8623	21.094	4.23174	4.80566	-0.573924	1.48857
	16.472	20.3008	3.8288	4.80566	-0.976867	1.96819
BSMV:TaTrxR-1	16.9602	22.3276	5.36735	4.80566	0.561691	0.677508	0.624836
	17.1167	22.5563	5.43967	4.80566	0.634007	0.644384
	16.3847	22.046	5.66131	4.80566	0.855651	0.552616
BSMV:TaTrxR-2	16.7823	22.2441	5.46181	4.80566	0.656143	0.634572	0.611864
	17.252	22.7509	5.49887	4.80566	0.69321	0.618476
	17.5183	23.1035	5.58523	4.80566	0.779566	0.582542
BSMV:TaTrxR-3	16.6963	22.1329	5.43661	4.80566	0.630942	0.645754	0.645959
	16.7794	22.1656	5.38615	4.80566	0.580491	0.668736
	16.6878	22.1753	5.48746	4.80566	0.681802	0.623386
	TaCDC	TaPOD
BSMV:00-1	17.3858	21.1821	3.79633	4.39822	-0.60189	1.5177	1.54565
	17.5119	21.3847	3.87282	4.39822	-0.525407	1.43934
	17.6266	21.2764	3.64985	4.39822	-0.74837	1.67989
BSMV:00-2	16.1907	19.7716	3.58091	4.39822	-0.81731	1.76212	1.64406
	16.2092	19.8406	3.63147	4.39822	-0.766752	1.70143
	15.998	19.8418	3.84377	4.39822	-0.554457	1.46862
BSMV:00-3	15.9296	19.3499	3.42029	4.39822	-0.977928	1.96964	1.69563
	15.9247	19.5809	3.65623	4.39822	-0.741992	1.67248
	16.2898	20.1571	3.86739	4.39822	-0.530835	1.44477
BSMV:TaPOD-1	18.2762	23.8102	5.53398	4.39822	1.13575	0.455097	0.524703
	18.2421	23.6253	5.38328	4.39822	0.985057	0.505206
	18.2091	23.3115	5.10237	4.39822	0.704144	0.613807
BSMV:TaPOD-2	18.5643	23.8303	5.26598	4.39822	0.86776	0.547997	0.651018
	18.6882	23.7805	5.09227	4.39822	0.694045	0.618118
	18.5495	23.2934	4.7439	4.39822	0.345679	0.786938
BSMV:TaPOD-3	19.176	23.9867	4.81069	4.39822	0.412465	0.751339	0.704175
	19.249	24.0884	4.83948	4.39822	0.441254	0.736494
	18.8837	23.9607	5.07701	4.39822	0.678784	0.624692
