# Supplementary material for: Wheat Yellow Mosaic Virus P1 Inhibits ROS Accumulation to Facilitate Viral Infection
Source: Int J Mol Sci. 2025 Feb 10;26(4):1455. doi: 10.3390/ijms26041455 (PMC11855546; doi:10.3390/ijms26041455)
Supplement: Supplementary file 1 [file ijms-26-01455-s001.zip › Table S16(After the silence of TaTrxR and TaPOD, the accumulation of WYMV changes).xlsx]

## Sheet: Sheet1
	TaCDC	WYMV-CP
BSMV:00-1	16.5065	30.8343	14.3278	14.5592	-0.231376	1.17395	1.33275
	16.303	30.5887	14.2857	14.5592	-0.273485	1.20872
	16.7922	30.6594	13.8671	14.5592	-0.692056	1.61558
BSMV:00-2	15.9296	29.8265	13.8969	14.5592	-0.66232	1.58263	1.56035
	15.9247	29.7855	13.8608	14.5592	-0.698363	1.62266
	16.2898	30.2875	13.9977	14.5592	-0.561456	1.47576
BSMV:00-3	16.4466	30.5255	14.0789	14.5592	-0.48032	1.39505	1.51692
	16.8623	30.8532	13.9909	14.5592	-0.568313	1.48279
	16.472	30.2889	13.8168	14.5592	-0.742376	1.67293
BSMV:TaTrxR-1	16.9602	31.9782	15.018	14.5592	0.458786	0.727598	0.70875
	17.1167	32.2664	15.1497	14.5592	0.590536	0.664096
	16.3847	31.3889	15.0043	14.5592	0.445053	0.734557
BSMV:TaTrxR-2	16.7823	31.8405	15.0582	14.5592	0.498968	0.707613	0.654471
	17.252	32.7631	15.5111	14.5592	0.951878	0.516959
	17.5183	32.5142	14.9959	14.5592	0.436663	0.738842
BSMV:TaTrxR-3	16.6963	31.9757	15.2794	14.5592	0.720198	0.607014	0.707197
	16.7794	31.6481	14.8687	14.5592	0.309468	0.806939
	16.6878	31.746	15.0581	14.5592	0.498917	0.707638
	TaCDC	WYMV-CP
BSMV:00-1	17.3858	30.9573	13.5716	14.4893	-0.917746	1.88916	1.57217
	17.5119	31.4533	13.9414	14.4893	-0.5479	1.46196
	17.6266	31.6666	14.04	14.4893	-0.449307	1.36538
BSMV:00-2	16.1907	29.813	13.6223	14.4893	-0.867031	1.82391	1.77053
	16.2092	29.7755	13.5663	14.4893	-0.922999	1.89605
	15.998	29.8168	13.8188	14.4893	-0.670516	1.59164
BSMV:00-3	15.9296	29.8265	13.8969	14.4893	-0.59242	1.50777	1.3898
	15.9247	30.0855	14.1608	14.4893	-0.328463	1.25567
	16.2898	30.2875	13.9977	14.4893	-0.491556	1.40596
BSMV:TaPOD-1	18.2762	33.8066	15.5304	14.4893	1.04106	0.485969	0.490806
	18.2421	33.719	15.477	14.4893	0.987667	0.504293
	18.2091	33.7509	15.5417	14.4893	1.05243	0.482156
BSMV:TaPOD-2	18.5643	33.5658	15.0015	14.4893	0.512249	0.701129	0.641502
	18.6882	34.2551	15.5669	14.4893	1.07762	0.473811
	18.5495	33.4547	14.9052	14.4893	0.415874	0.749565
BSMV:TaPOD-3	19.176	33.7949	14.6188	14.4893	0.12955	0.914117	0.851517
	19.249	33.9977	14.7487	14.4893	0.259413	0.835428
	18.8837	33.6859	14.8022	14.4893	0.312925	0.805008
