# Supplementary material for: Wheat Yellow Mosaic Virus P1 Inhibits ROS Accumulation to Facilitate Viral Infection
Source: Int J Mol Sci. 2025 Feb 10;26(4):1455. doi: 10.3390/ijms26041455 (PMC11855546; doi:10.3390/ijms26041455)
Supplement: Supplementary file 1 [file ijms-26-01455-s001.zip › Table S17(Spraying with H2O2 can confer resistance to WYMV on Fielder and OE-P1 wheat).xlsx]

## Sheet: Sheet1
	TaCDC	WYMV-CP								TaCDC	WYMV-CP
Fielder+H2O-1+WYMV	17.9608	29.7169	11.756	12.3938	-0.637801	1.55596	1.34314		OE-P1+H2O-1+WYMV	19.7236	30.2965	10.5729	12.1915	-1.61855	3.07066	2.40393
	18.201	30.1915	11.9905	12.3938	-0.403342	1.32257				19.0382	30.332	11.2938	12.1915	-0.897706	1.8631
	18.109	30.3001	12.1911	12.3938	-0.202743	1.15088				19.5981	30.6018	11.0037	12.1915	-1.18779	2.27803
Fielder+H2O-2+WYMV	19.4903	31.2805	11.7902	12.3938	-0.603585	1.51949	1.58774		OE-P1+H2O-2+WYMV	20.0859	30.6555	10.5696	12.1915	-1.62187	3.07773	2.64584
	19.52	31.0492	11.5292	12.3938	-0.864591	1.82082				19.5746	30.3961	10.8215	12.1915	-1.37002	2.58474
	19.3828	31.2678	11.885	12.3938	-0.508843	1.42291				18.5909	29.5965	11.0056	12.1915	-1.1859	2.27505
Fielder+H2O-3+WYMV	18.727	30.4819	11.7549	12.3938	-0.638888	1.55713	1.51486		OE-P1+H2O-3+WYMV	18.9361	30.3819	11.4459	12.1915	-0.74563	1.67671	1.85279
	18.6123	30.0409	11.4286	12.3938	-0.965234	1.95238				18.8622	29.8952	11.033	12.1915	-1.15854	2.23231
	18.566	30.9101	12.3441	12.3938	-0.0497237	1.03507				19.2161	30.6857	11.4696	12.1915	-0.721892	1.64934
Fielder+H2O2-1+WYMV	17.8198	31.0173	13.1975	12.3938	0.803645	0.5729	0.693185		OE-P1+H2O2-1+WYMV	16.4101	29.8749	13.4647	12.1915	1.27324	0.41373	0.485592
	17.9534	30.734	12.7806	12.3938	0.386759	0.764846				16.9606	30.0652	13.1046	12.1915	0.913127	0.531033
	18.0264	30.8511	12.8247	12.3938	0.43088	0.741809				15.8388	28.9961	13.1572	12.1915	0.965745	0.512014
Fielder+H2O2-2+WYMV	18.8754	31.7583	12.883	12.3938	0.489142	0.712449	0.754975		OE-P1+H2O2-2+WYMV	15.9028	29.3436	13.4408	12.1915	1.24929	0.420655	0.411077
	18.9812	31.7119	12.7307	12.3938	0.336888	0.791747				15.9332	29.9484	14.0151	12.1915	1.82363	0.282508
	19.0224	31.8108	12.7884	12.3938	0.394546	0.760729				18.2124	31.3196	13.1073	12.1915	0.915753	0.530067
Fielder+H2O2-3+WYMV	17.4607	30.4742	13.0135	12.3938	0.619693	0.65081	0.626082		OE-P1+H2O2-3+WYMV	17.6744	31.2781	13.6038	12.1915	1.41227	0.375721	0.480102
	17.7318	30.7517	13.0199	12.3938	0.626033	0.647956				17.6412	31.2555	13.6144	12.1915	1.42288	0.372967
	17.6658	30.8468	13.181	12.3938	0.787166	0.579481				18.4826	31.206	12.7234	12.1915	0.531951	0.691619
