# Supplementary material for: Wheat Yellow Mosaic Virus P1 Inhibits ROS Accumulation to Facilitate Viral Infection
Source: Int J Mol Sci. 2025 Feb 10;26(4):1455. doi: 10.3390/ijms26041455 (PMC11855546; doi:10.3390/ijms26041455)
Supplement: Supplementary file 1 [file ijms-26-01455-s001.zip › Table S18(Primer list).xlsx]

## Sheet: Sheet1
PVX-CP-qPCR-F	ATGTCAGCACCAGCTAGCACA
PVX-CP-qPCR-R	ATCTATCATTTCTGTTTGAGCAGA
NbActin-F	AGGCTGTTCTTTCCCTCTATGC
NbActin-R	CAACTTCTCCTTCACATCCCTAAC
TaCDC-qPCR-F	CAAATACGCCATCAGGGAGAACATC
TaCDC-qPCR-R	CGCTGCCGAAACCACGAGAC
WYMV-CP-qPCR-F	CAGTGGCGCTTCAGACAAAC
WYMV-CP-qPCR-R	TCTCAAGCCCCCATTCAACC
RT-TaNAD(P)H-F	TGTAAAGCTTCTTCGCCCTTC
RT-TaNAD(P)H-R	TTTGAGCGGCTTGAAGTTCC
RT-TaFNR-F	GTGTCGAAGAAGCAGGAGG
RT-TaFNR-R	AGGCATGAGCATCTCTTTGC
RT-TaSBP-F	ACACACGAATTCCTTCTCCTC
RT-TaSBP-R	CGATGATCTGGTTGACATCAG
RT-TaTRD-F	TTGCTGGTGATGTGCAGGAT
RT-TaTRD-R	TTGCGGAGTGCATACCTTGT
RT-TaPOD-F	GCTGCTGAACACCTTCAACG
RT-TaPOD-R	TCGAACGGGCTTGGTAGTTC
TaTrxR-F	GGCACTATATAGCTGTCG
TaTrxR-R	ACAACATTATGTTGTTAATCTAGC
TaPOD-F	ACCCAACACATGACTGAACC
TaPOD-R	GCGAAAACATTGAAATGACTTTTTGC
y-TaTrxR-F	CATTTTTTTTTTTTTTTAGCTAGCGCAAAAACTTCAGTTGATGGCG
y-TaTrxR-R	GATGATTCTTCTTCCGTTGCTAGCAGAAGTATATAGAACC
y-TaPOD-F	CATTTTTTTTTTTTTTTAGCTAGCGGCCCGACCCGACCCTC
y-TaPOD-R	GATGATTCTTCTTCCGTTGCTAGCTTATCACCCTGATGTTCCC
