# Supplementary material for: Wheat Yellow Mosaic Virus P1 Inhibits ROS Accumulation to Facilitate Viral Infection
Source: Int J Mol Sci. 2025 Feb 10;26(4):1455. doi: 10.3390/ijms26041455 (PMC11855546; doi:10.3390/ijms26041455)
Supplement: Supplementary file 1 [file ijms-26-01455-s001.zip › Table S2 (P1 can increase the pathogenicity of WYMV in wheat).xlsx]

## Sheet: Sheet1
	TaCDC	WYMV-CP
Fielder+WYMV-1	23.9074	28.4086	4.50126	3.73059	0.770667	0.586146
	23.6717	28.0192	4.34742	3.73059	0.616824	0.652105	0.564854
	23.5025	28.365	4.8625	3.73059	1.13191	0.456312
Fielder+WYMV-2	23.3766	27.8126	4.43593	3.73059	0.705333	0.613301
	24.589	28.7372	4.14828	3.73059	0.417682	0.748627	0.707729
	24.9686	29.0927	4.12413	3.73059	0.393541	0.761259
Fielder+WYMV-3	21.2541	25.8035	4.54936	3.73059	0.818766	0.566927
	21.6009	25.8795	4.27857	3.73059	0.547973	0.683981	0.618095
	21.8745	26.334	4.45946	3.73059	0.728868	0.603377
OE-P1-2+WYMV-1	20.0988	23.6521	3.55326	3.73059	-0.177329	1.13079
	20.3417	23.7659	3.42413	3.73059	-0.306466	1.23667	1.16926
	20.1967	23.7379	3.54117	3.73059	-0.18942	1.14031
OE-P1-2+WYMV-2	19.6524	23.3959	3.74356	3.73059	0.0129673	0.991052
	20.6435	23.814	3.17052	3.73059	-0.560077	1.47435	1.20069
	21.1061	24.6519	3.54579	3.73059	-0.184799	1.13666
OE-P1-2+WYMV-3	19.9428	23.5188	3.57602	3.73059	-0.154573	1.11309
	19.8004	23.2965	3.49615	3.73059	-0.234448	1.17646	1.17719
	20.26	23.6779	3.4179	3.73059	-0.312697	1.24203
OE-P1-3+WYMV-1	20.7569	24.2946	3.53775	3.73059	-0.192843	1.14301
	21.5298	24.6991	3.16922	3.73059	-0.561375	1.47568	1.4103
	21.5656	24.6071	3.04156	3.73059	-0.689038	1.61221
OE-P1-3+WYMV-2	19.531	23.0975	3.56649	3.73059	-0.164103	1.12047
	19.5018	22.9021	3.4003	3.73059	-0.330294	1.25727	1.25865
	19.3354	22.5825	3.24702	3.73059	-0.483569	1.3982
OE-P1-3+WYMV-3	20.2269	23.5262	3.29929	3.73059	-0.4313	1.34845
	20.1138	23.014	2.9002	3.73059	-0.830397	1.77818	1.46465
	20.032	23.4208	3.38879	3.73059	-0.3418	1.26734
