# Supplementary material for: Wheat Yellow Mosaic Virus P1 Inhibits ROS Accumulation to Facilitate Viral Infection
Source: Int J Mol Sci. 2025 Feb 10;26(4):1455. doi: 10.3390/ijms26041455 (PMC11855546; doi:10.3390/ijms26041455)
Supplement: Supplementary file 1 [file ijms-26-01455-s001.zip › Table S3(Transcriptome differentially expressed genes).xlsx]

## Sheet: Sheet1
geneID	readcount_WT.x	readcount_OEP1_2	log2FoldChange.x	pval.x	padj.x	log2FoldChange1.x	direction2	readcount_WT.y	readcount_OEP1_3	log2FoldChange.y	pval.y	padj.y	log2FoldChange1.y	direction3
TraesCS1A02G066400	7259.57	2293.08	1.6626	0	0	1.6626	up	6281.84	3800.38	0.72505	7.52e-93	9.85e-91	0.72505	up
TraesCS1A02G165700	13076.8	3185.59	2.0374	0	0	2.0374	up	11315.4	6182.65	0.872	1.3e-151	3.58e-149	0.872	up
TraesCS1A02G173100	12906.6	1023.91	3.6559	0	0	3.6559	up	11168.3	5521.3	1.0163	2.85e-211	1.35e-208	1.0163	up
TraesCS1A02G191800	2407.7	320.855	2.9077	0	0	2.9077	up	2083.45	627.474	1.7313	3.24e-226	1.82e-223	1.7313	up
TraesCS1A02G200000	5064.44	1273.66	1.9914	0	0	1.9914	up	4382.31	1227.72	1.8357	0	0	1.8357	up
TraesCS1A02G255800	3583.99	683.032	2.3915	0	0	2.3915	up	3101.26	1754.72	0.82162	7.96e-83	8.49e-81	0.82162	up
TraesCS1A02G300200	1080.29	4.4982	7.9079	0	0	7.9079	up	934.783	254.682	1.8759	6.21e-136	1.46e-133	1.8759	up
TraesCS1A02G306600	48845.8	2045.97	4.5774	0	0	4.5774	up	42266.9	18171.1	1.2179	0	0	1.2179	up
TraesCS1A02G313300	38670.4	6568.87	2.5575	0	0	2.5575	up	33462.3	15292.2	1.1297	0	0	1.1297	up
TraesCS1A02G403800	27521.6	2766.68	3.3143	0	0	3.3143	up	23815	9872.55	1.2704	0	0	1.2704	up
TraesCS1A02G443900	1750.37	5436.15	-1.6349	0	0	-1.6349	down	1514.63	4041.07	-1.4158	2.93e-248	2.04e-245	-1.4158	down
TraesCS1B02G017800	2233.93	6307.02	-1.4974	0	0	-1.4974	down	1933.03	4769.72	-1.303	3.22e-149	8.67e-147	-1.303	down
TraesCS1B02G084700	6890.07	1153.88	2.578	0	0	2.578	up	5962.15	2459.31	1.2776	1.37e-253	1.01e-250	1.2776	up
TraesCS1B02G182400	13522.5	2703.15	2.3227	0	0	2.3227	up	11701.3	5589.97	1.0658	3.59e-234	2.23e-231	1.0658	up
TraesCS1B02G206800	1555.42	193.99	3.0032	0	0	3.0032	up	1345.95	390.671	1.7846	2.03e-169	6.6e-167	1.7846	up
TraesCS1B02G211100	4308.32	866.881	2.3132	0	0	2.3132	up	3728.05	1570.09	1.2476	1.31e-191	5.23e-189	1.2476	up
TraesCS1B02G214700	3122.12	737.741	2.0813	0	0	2.0813	up	2701.61	782.16	1.7883	2.36e-285	2.27e-282	1.7883	up
TraesCS1B02G266500	6790.13	1234.36	2.4597	0	0	2.4597	up	5875.55	3481.43	0.75504	1.15e-97	1.65e-95	0.75504	up
TraesCS1B02G310300	907.473	16.7836	5.7567	0	0	5.7567	up	785.262	237.108	1.7276	5.83e-104	9.36e-102	1.7276	up
TraesCS1B02G317500	54056.9	4826.06	3.4856	0	0	3.4856	up	46776.4	22468.1	1.0579	3.46e-294	3.46e-291	1.0579	up
TraesCS1B02G325100	26229.4	4118.24	2.6711	0	0	2.6711	up	22696.8	9352.78	1.279	0	0	1.279	up
TraesCS1B02G388200	42786.7	4944.59	3.1132	0	0	3.1132	up	37023.8	19540.4	0.92199	5.32e-98	7.69e-96	0.92199	up
TraesCS1B02G388500	5855.92	315.087	4.2161	0	0	4.2161	up	5067.12	2663.33	0.92793	1.66e-64	1.24e-62	0.92793	up
TraesCS1B02G433300	38616.5	7736.71	2.3194	0	0	2.3194	up	33415.5	23028.3	0.53711	1.2e-77	1.17e-75	0.53711	up
TraesCS1D02G067500	5903.49	1901.15	1.6347	0	0	1.6347	up	5108.46	2894.32	0.81966	3.3e-106	5.49e-104	0.81966	up
TraesCS1D02G139400	2096.86	6061.87	-1.5315	0	0	-1.5315	down	1814.45	4366.66	-1.267	6.12e-214	2.93e-211	-1.267	down
TraesCS1D02G165600	15982.1	3405.42	2.2306	0	0	2.2306	up	13829.7	9011.35	0.61795	1.2e-87	1.42e-85	0.61795	up
TraesCS1D02G175000	14082.1	3159.69	2.156	0	0	2.156	up	12185.5	6458.86	0.91582	1.12e-178	3.89e-176	0.91582	up
TraesCS1D02G195400	1982.64	207.654	3.2552	0	0	3.2552	up	1715.6	411.094	2.0612	3.94e-202	1.72e-199	2.0612	up
TraesCS1D02G200000	4199.1	874.698	2.2632	0	0	2.2632	up	3633.54	1516.03	1.2611	1.27e-156	3.69e-154	1.2611	up
TraesCS1D02G203500	2609.44	364.056	2.8415	0	0	2.8415	up	2257.99	465.734	2.2775	0	0	2.2775	up
TraesCS1D02G255100	2537.38	637.703	1.9924	0	0	1.9924	up	2195.63	1505.21	0.54467	3.85e-32	1.31e-30	0.54467	up
TraesCS1D02G292500	5278.81	1489.59	1.8253	0	0	1.8253	up	4567.86	2093.33	1.1257	7.78e-179	2.72e-176	1.1257	up
TraesCS1D02G299700	1436.05	35.3795	5.3431	0	0	5.3431	up	1242.62	541.875	1.1974	5.34e-85	5.9e-83	1.1974	up
TraesCS1D02G306200	64004.7	2480.64	4.6894	0	0	4.6894	up	55383.9	21526.3	1.3634	1.42e-251	1e-248	1.3634	up
TraesCS1D02G313800	29985.8	4685.88	2.6779	0	0	2.6779	up	25947.4	10775.4	1.2678	0	0	1.2678	up
TraesCS1D02G374900	11687.2	705.398	4.0503	0	0	4.0503	up	10113.1	5413.81	0.90151	2.9e-164	8.81e-162	0.90151	up
TraesCS1D02G375000	25154.7	2896.13	3.1186	0	0	3.1186	up	21766.9	12321	0.82101	2.11e-164	6.45e-162	0.82101	up
TraesCS1D02G411600	35107.2	4080.15	3.1051	0	0	3.1051	up	30378.8	20335.2	0.57909	1.6e-88	1.92e-86	0.57909	up
TraesCS2A02G016500	1123.35	29.2382	5.2638	0	0	5.2638	up	972.044	382.402	1.3459	2.48e-66	1.93e-64	1.3459	up
TraesCS2A02G066700	50537.9	7508.36	2.7508	0	0	2.7508	up	43731.9	20038.5	1.1259	5.08e-186	1.94e-183	1.1259	up
TraesCS2A02G066800	73583.5	11930.9	2.6247	0	0	2.6247	up	63674.2	32584.3	0.96653	2.71e-94	3.62e-92	0.96653	up
TraesCS2A02G066900	39551.7	3528.03	3.4868	0	0	3.4868	up	34225	12061.5	1.5046	1.2e-278	1.11e-275	1.5046	up
TraesCS2A02G067100	21620.6	2001.25	3.4334	0	0	3.4334	up	18709	6329.56	1.5636	7.90999998191311e-316	8.73420000001624e-313	1.5636	up
TraesCS2A02G067200	24067.7	897.518	4.745	0	0	4.745	up	20826.2	5385.04	1.9514	0	0	1.9514	up
TraesCS2A02G067300	52657.6	4724.42	3.4784	0	0	3.4784	up	45566.3	16249.7	1.4876	3.37e-201	1.44e-198	1.4876	up
TraesCS2A02G075000	7820.72	44.8429	7.4463	0	0	7.4463	up	6767.37	367.157	4.2041	0	0	4.2041	up
TraesCS2A02G084800	9794.18	1511.39	2.6961	0	0	2.6961	up	8475.09	3259.7	1.3785	0	0	1.3785	up
TraesCS2A02G117700	2047.95	421.229	2.2815	0	0	2.2815	up	1772.13	866.589	1.0321	8.36e-80	8.5e-78	1.0321	up
TraesCS2A02G268800	6930.53	2296.24	1.5937	0	0	1.5937	up	5997.09	2955.16	1.021	2.03e-171	6.67e-169	1.021	up
TraesCS2A02G280500	2247.79	472.137	2.2512	0	0	2.2512	up	1945.03	636.325	1.612	5.33e-192	2.15e-189	1.612	up
TraesCS2A02G342600	64596.2	18257.8	1.8229	0	0	1.8229	up	55896.2	36445.4	0.61701	2.28e-105	3.73e-103	0.61701	up
TraesCS2A02G344600	107319	24969	2.1037	0	0	2.1037	up	92865.3	48694.2	0.93139	3.26e-241	2.15e-238	0.93139	up
TraesCS2A02G467900	20022.2	6139.96	1.7053	0	0	1.7053	up	17325.5	9683.46	0.8393	6.91e-165	2.12e-162	0.8393	up
TraesCS2A02G500400	37581.9	11947.9	1.6533	0	0	1.6533	up	32520.2	22332.5	0.5422	4.05e-78	3.95e-76	0.5422	up
TraesCS2A02G510400	1195.04	62.9649	4.2464	0	0	4.2464	up	1034.1	204.175	2.3405	5.25e-202	2.28e-199	2.3405	up
TraesCS2A02G510800	5628.14	1954.68	1.5257	0	0	1.5257	up	4870.11	2799.99	0.79853	5.02e-77	4.82e-75	0.79853	up
TraesCS2A02G527700	3702.62	100.883	5.1978	0	0	5.1978	up	3203.91	222.583	3.8474	0	0	3.8474	up
TraesCS2B02G065200	3015.08	219.916	3.7772	0	0	3.7772	up	2608.98	946.164	1.4633	1.89e-201	8.1e-199	1.4633	up
TraesCS2B02G079200	39652.9	3945.16	3.3293	0	0	3.3293	up	34312.8	14115.1	1.2815	4.64e-256	3.56e-253	1.2815	up
TraesCS2B02G079300	27387.5	3329.06	3.0403	0	0	3.0403	up	23699.2	9099.99	1.3809	0	0	1.3809	up
TraesCS2B02G079400	21601.4	2164.31	3.3191	0	0	3.3191	up	18692.2	6401.52	1.546	0	0	1.546	up
TraesCS2B02G079500	77285.4	5819.15	3.7313	0	0	3.7313	up	66877.6	24215	1.4656	4.56e-222	2.4e-219	1.4656	up
TraesCS2B02G090300	6424.29	19.1084	8.3932	0	0	8.3932	up	5559.04	238.818	4.5409	0	0	4.5409	up
TraesCS2B02G099500	11438.7	3441.77	1.7327	0	0	1.7327	up	9898.11	5070.28	0.96509	3.17e-185	1.19e-182	0.96509	up
TraesCS2B02G154700	2805.31	724.407	1.9533	0	0	1.9533	up	2427.49	1088.69	1.1569	8.53e-130	1.88e-127	1.1569	up
TraesCS2B02G256300	7323.87	1825.46	2.0043	0	0	2.0043	up	6337.49	4232.91	0.58226	7.06e-54	4.28e-52	0.58226	up
TraesCS2B02G297800	2929.52	722.732	2.0191	0	0	2.0191	up	2534.98	935.978	1.4374	5.85e-192	2.35e-189	1.4374	up
TraesCS2B02G340300	85765.3	24184.5	1.8263	0	0	1.8263	up	74213.9	50862.4	0.54509	1.87e-84	2.03e-82	0.54509	up
TraesCS2B02G342200	100955	25031.3	2.0119	0	0	2.0119	up	87358.8	48033.2	0.86292	2.82e-140	7.02e-138	0.86292	up
TraesCS2B02G369600	2898.77	611.486	2.245	0	0	2.245	up	2508.37	1003.86	1.3212	2.54e-165	7.86e-163	1.3212	up
TraesCS2B02G457600	3051.6	638.624	2.2565	0	0	2.2565	up	2640.61	1743.27	0.59907	5.3e-43	2.48e-41	0.59907	up
TraesCS2B02G528300	52271.8	17727.7	1.56	0	0	1.56	up	45231.3	31488.7	0.52249	2.24e-70	1.88e-68	0.52249	up
TraesCS2B02G558400	3866.02	44.3445	6.4459	0	0	6.4459	up	3345.32	148.344	4.4951	0	0	4.4951	up
TraesCS2D02G065100	42966.6	6283.99	2.7735	0	0	2.7735	up	37179.9	15529	1.2596	1.9e-243	1.28e-240	1.2596	up
TraesCS2D02G065200	56721.8	7130.34	2.9919	0	0	2.9919	up	49082.7	21280.6	1.2057	0	0	1.2057	up
TraesCS2D02G065300	40554.4	6233.94	2.7016	0	0	2.7016	up	35092.7	15363	1.1917	0	0	1.1917	up
TraesCS2D02G065400	22011	1208.09	4.1874	0	0	4.1874	up	19046.7	5042.65	1.9173	0	0	1.9173	up
TraesCS2D02G065600	49743.7	4053.4	3.6173	0	0	3.6173	up	43044.8	15292.4	1.493	2.6e-216	1.27e-213	1.493	up
TraesCS2D02G073700	7629.86	49.2026	7.2768	0	0	7.2768	up	6602.2	299.146	4.464	0	0	4.464	up
TraesCS2D02G082700	9388.67	2380.09	1.9799	0	0	1.9799	up	8124.17	3885.31	1.0642	7.82e-208	3.56e-205	1.0642	up
TraesCS2D02G101000	3266.57	11577.8	-1.8255	0	0	-1.8255	down	2826.64	5485.69	-0.95658	2.96e-108	5.04e-106	-0.95658	down
TraesCS2D02G267800	4489.04	1472.27	1.6084	0	0	1.6084	up	3884.43	1542.9	1.3321	5.02e-221	2.56e-218	1.3321	up
TraesCS2D02G320900	66320.7	18142.4	1.8701	0	0	1.8701	up	57388.7	37188.2	0.62592	1.92e-108	3.29e-106	0.62592	up
TraesCS2D02G349600	2117.74	442.079	2.2602	0	0	2.2602	up	1832.55	889.561	1.0427	1.07e-89	1.31e-87	1.0427	up
TraesCS2D02G423500	17858.9	2372.34	2.9123	0	0	2.9123	up	15453.7	5395.39	1.5182	2.99e-281	2.84e-278	1.5182	up
TraesCS2D02G500600	43025	10760.2	1.9995	0	0	1.9995	up	37230.5	23380.2	0.67119	1.04e-119	1.98e-117	0.67119	up
TraesCS3A02G161300	15541.7	5359.87	1.5359	0	0	1.5359	up	13448.6	8668.95	0.63353	1.57e-82	1.65e-80	0.63353	up
TraesCS3A02G230000	240995	61989.3	1.9589	0	0	1.9589	up	208539	137481	0.60108	5.21e-105	8.51e-103	0.60108	up
TraesCS3A02G256400	8074.26	1649.26	2.2915	0	0	2.2915	up	6986.84	3800.63	0.8784	7.95e-138	1.91e-135	0.8784	up
TraesCS3A02G265900	3324.73	735.305	2.1768	0	0	2.1768	up	2876.93	1143.23	1.3314	6.08e-183	2.25e-180	1.3314	up
TraesCS3A02G280600	2162.36	303.332	2.8336	0	0	2.8336	up	1871.14	1151.42	0.7005	2.38e-45	1.18e-43	0.7005	up
TraesCS3A02G360500	3536.28	771.237	2.197	0	0	2.197	up	3059.98	999.942	1.6136	1.07e-214	5.17e-212	1.6136	up
TraesCS3A02G367000	34717.7	12719.5	1.4486	0	0	1.4486	up	30041.6	19867.9	0.59652	1.95e-93	2.57e-91	0.59652	up
TraesCS3A02G377600	18883.8	8100.03	1.2212	0	0	1.2212	up	16340.5	11473.1	0.51019	5.34e-63	3.85e-61	0.51019	up
TraesCS3A02G381000	27299.7	3377.46	3.0149	0	0	3.0149	up	23623	7970.87	1.5674	0	0	1.5674	up
TraesCS3A02G416800	5701.67	26524.5	-2.2179	0	0	-2.2179	down	4933.85	7716.79	-0.64529	1.06e-80	1.08e-78	-0.64529	down
TraesCS3A02G426600	3346.56	862.272	1.9565	0	0	1.9565	up	2895.84	1415.98	1.0322	9.87e-85	1.08e-82	1.0322	up
TraesCS3A02G433000	7648.71	1571.78	2.2828	0	0	2.2828	up	6618.58	3569.81	0.89067	1.52e-138	3.7e-136	0.89067	up
TraesCS3A02G510100	5799.71	20618.9	-1.8299	0	0	-1.8299	down	5018.52	13470.9	-1.4245	5.7e-234	3.48e-231	-1.4245	down
TraesCS3A02G535100	1032.57	3751.83	-1.8614	0	0	-1.8614	down	893.505	2584.42	-1.5323	2.86e-120	5.53e-118	-1.5323	down
TraesCS3B02G014800	1086.91	3746.08	-1.7852	0	0	-1.7852	down	940.537	1528.68	-0.70073	2.77e-39	1.17e-37	-0.70073	down
TraesCS3B02G017400	3269.54	934.06	1.8075	0	0	1.8075	up	2829.2	1662.57	0.76698	1.08e-69	8.98e-68	0.76698	up
TraesCS3B02G026700	1298.32	32.8744	5.3035	0	0	5.3035	up	1123.45	466.736	1.2673	3.58e-86	4.05e-84	1.2673	up
TraesCS3B02G107200	295.05	2471.73	-3.0665	0	0	-3.0665	down	255.32	840.502	-1.7189	1.81e-108	3.12e-106	-1.7189	down
TraesCS3B02G153900	5475.87	1360.67	2.0088	0	0	2.0088	up	4738.42	2623.01	0.85318	1.87e-110	3.27e-108	0.85318	up
TraesCS3B02G192400	17554.8	6060.45	1.5344	0	0	1.5344	up	15190.6	9655.2	0.6538	1.63e-99	2.45e-97	0.6538	up
TraesCS3B02G259300	218359	55170.3	1.9847	0	0	1.9847	up	188949	122232	0.62838	8.53e-115	1.55e-112	0.62838	up
TraesCS3B02G289600	9674.85	2521.31	1.9401	0	0	1.9401	up	8371.84	5413.46	0.62899	7.03e-79	6.97e-77	0.62899	up
TraesCS3B02G299300	2674.91	650.307	2.0403	0	0	2.0403	up	2314.66	868.521	1.4142	7.53e-176	2.56e-173	1.4142	up
TraesCS3B02G392800	6401.78	1610.18	1.9912	0	0	1.9912	up	5539.58	2876.8	0.94531	1.84e-134	4.25e-132	0.94531	up
TraesCS3B02G398300	30520.5	9282.01	1.7173	0	0	1.7173	up	26409.9	15656.2	0.75435	2.97e-144	7.61e-142	0.75435	up
TraesCS3B02G413700	29053	5443.47	2.4161	0	0	2.4161	up	25140.1	9657.11	1.3803	0	0	1.3803	up
TraesCS3B02G423300	4295.76	1289.81	1.7358	0	0	1.7358	up	3717.21	2327.51	0.67543	1.77e-64	1.32e-62	0.67543	up
TraesCS3B02G462800	4426.87	1369.43	1.6927	0	0	1.6927	up	3830.6	2301.34	0.7351	8.06e-76	7.57e-74	0.7351	up
TraesCS3B02G468900	6367.12	1613.58	1.9804	0	0	1.9804	up	5509.58	3247.92	0.76243	4.62e-96	6.36e-94	0.76243	up
TraesCS3B02G483500	24273.7	10431	1.2185	0	0	1.2185	up	21004.7	14567	0.52801	3.85e-70	3.21e-68	0.52801	up
TraesCS3B02G578200	2905.19	9736.13	-1.7447	0	0	-1.7447	down	2513.94	4890.89	-0.96015	1.8e-43	8.46e-42	-0.96015	down
TraesCS3D02G091900	970.313	3438.72	-1.8253	0	0	-1.8253	down	839.631	1876.73	-1.1604	5.13e-94	6.8e-92	-1.1604	down
TraesCS3D02G168600	18544.4	6412.74	1.532	0	0	1.532	up	16046.8	10256.5	0.64575	2.81e-98	4.12e-96	0.64575	up
TraesCS3D02G223300	225614	52193.2	2.1119	0	0	2.1119	up	195229	125039	0.64279	1.03e-85	1.16e-83	0.64279	up
TraesCS3D02G256700	8391.72	1407.55	2.5758	0	0	2.5758	up	7261.53	3556.91	1.0296	5e-187	1.94e-184	1.0296	up
TraesCS3D02G266100	4365.75	1182.29	1.8846	0	0	1.8846	up	3777.77	1704.6	1.1481	2.67e-167	8.46e-165	1.1481	up
TraesCS3D02G280400	2215.45	181.902	3.6064	0	0	3.6064	up	1917.08	963.532	0.9925	7.2e-85	7.92e-83	0.9925	up
TraesCS3D02G354300	5159.83	1466.81	1.8146	0	0	1.8146	up	4464.97	2199.27	1.0216	2.1e-98	3.1e-96	1.0216	up
TraesCS3D02G359900	35816.9	12133.3	1.5617	0	0	1.5617	up	30993.2	20660.5	0.58507	1.56e-90	1.95e-88	0.58507	up
TraesCS3D02G367600	2353.95	428.736	2.4569	0	0	2.4569	up	2036.92	788.267	1.3696	2.5e-153	7.07e-151	1.3696	up
TraesCS3D02G374200	26974.1	4444.05	2.6016	0	0	2.6016	up	23341.2	7855.45	1.5711	0	0	1.5711	up
TraesCS3D02G421500	2653.28	651.32	2.0263	0	0	2.0263	up	2295.93	1062.91	1.1111	2.91e-116	5.36e-114	1.1111	up
TraesCS3D02G426300	7625.14	1971.58	1.9514	0	0	1.9514	up	6598.24	4206.85	0.64934	3.7e-77	3.55e-75	0.64934	up
TraesCS3D02G517100	1293.24	6447.74	-2.3178	0	0	-2.3178	down	1119.08	2596.77	-1.2144	6.37e-124	1.31e-121	-1.2144	down
TraesCS4A02G080900	2677.87	416.319	2.6853	0	0	2.6853	up	2317.22	1036.04	1.1613	3.84e-127	8.15e-125	1.1613	up
TraesCS4A02G093100	11822.3	4019.91	1.5563	0	0	1.5563	up	10229.9	5971	0.77675	1.15e-116	2.13e-114	0.77675	up
TraesCS4A02G206400	67391.7	26577.2	1.3424	0	0	1.3424	up	58315.5	38300.4	0.60652	2.62e-102	4.1e-100	0.60652	up
TraesCS4A02G227300	4224.55	1377.26	1.617	0	0	1.617	up	3655.6	2009.32	0.8634	4.29e-99	6.41e-97	0.8634	up
TraesCS4A02G286600	2198.11	442.878	2.3113	0	0	2.3113	up	1902.09	1142.48	0.73542	1.86e-50	1.04e-48	0.73542	up
TraesCS4A02G472500	12589.5	5037.07	1.3216	0	0	1.3216	up	10893.8	7674.55	0.50536	2.25e-56	1.44e-54	0.50536	up
TraesCS4A02G485400	933.536	35.5653	4.7142	0	0	4.7142	up	807.794	8.16385	6.6286	0	0	6.6286	up
TraesCS4B02G010400	4466.56	1385.79	1.6885	0	0	1.6885	up	3864.99	2115.83	0.86924	1.86e-103	2.97e-101	0.86924	up
TraesCS4B02G013100	6716.28	1490.5	2.1719	0	0	2.1719	up	5811.73	2581.66	1.1707	7.44e-215	3.6e-212	1.1707	up
TraesCS4B02G083600	5752.92	2002.33	1.5226	0	0	1.5226	up	4978.11	3335.22	0.57782	2.28e-55	1.43e-53	0.57782	up
TraesCS4B02G109900	52567.3	18390.4	1.5152	0	0	1.5152	up	45487.7	26792.2	0.76366	9.72e-157	2.84e-154	0.76366	up
TraesCS4B02G127600	2362.28	7098.54	-1.5873	0	0	-1.5873	down	2044.14	6999.44	-1.7757	0	0	-1.7757	down
TraesCS4B02G211400	10100.9	3380.99	1.579	0	0	1.579	up	8740.42	4981.45	0.81114	7.07e-129	1.54e-126	0.81114	up
TraesCS4B02G223100	3272.71	612.796	2.417	0	0	2.417	up	2831.92	1372.27	1.0452	6.35e-120	1.22e-117	1.0452	up
TraesCS4B02G274300	6025.96	1918.9	1.6509	0	0	1.6509	up	5214.43	2874.4	0.85925	1.53e-116	2.83e-114	0.85925	up
TraesCS4B02G285000	13022.2	5437.02	1.2601	0	0	1.2601	up	11268.4	7530.37	0.58149	4.89e-74	4.47e-72	0.58149	up
TraesCS4B02G323000	37577.5	10069.5	1.8999	0	0	1.8999	up	32516.6	16967.5	0.93841	2.49e-139	6.11e-137	0.93841	up
TraesCS4D02G009100	3727.76	1125.82	1.7273	0	0	1.7273	up	3225.68	1719.07	0.90798	2.81e-101	4.32e-99	0.90798	up
TraesCS4D02G081500	6827.62	1881.48	1.8595	0	0	1.8595	up	5908.03	3930.91	0.58782	1.08e-61	7.67e-60	0.58782	up
TraesCS4D02G081600	4624	1404.91	1.7187	0	0	1.7187	up	4001.2	2389.85	0.74351	2.06e-79	2.07e-77	0.74351	up
TraesCS4D02G086900	3983.21	1273.08	1.6456	0	0	1.6456	up	3446.77	1952.34	0.82004	1.32e-87	1.55e-85	0.82004	up
TraesCS4D02G107400	58139	20934	1.4737	0	0	1.4737	up	50308.9	31610.8	0.6704	6.03e-123	1.22e-120	0.6704	up
TraesCS4D02G212000	10449.5	3983.07	1.3915	0	0	1.3915	up	9042.16	5885.16	0.61959	1.35e-78	1.34e-76	0.61959	up
TraesCS4D02G223500	3865.14	708.392	2.4479	0	0	2.4479	up	3344.6	1533.78	1.1247	4.17e-142	1.05e-139	1.1247	up
TraesCS4D02G283800	14375.2	5832.43	1.3014	0	0	1.3014	up	12439.1	7969.53	0.64232	8.32e-92	1.07e-89	0.64232	up
TraesCS4D02G319400	75790.1	16144.4	2.231	0	0	2.231	up	65582.7	31406.7	1.0622	6.48e-305	6.86e-302	1.0622	up
TraesCS4D02G358800	506.285	2779.54	-2.4568	0	0	-2.4568	down	438.084	1007.78	-1.2019	2.92e-27	8.14e-26	-1.2019	down
TraesCS5A02G036200	17167	6119.33	1.4882	0	0	1.4882	up	14855	9956.84	0.57719	4.35e-78	4.24e-76	0.57719	up
TraesCS5A02G081900	4075.27	1002.49	2.0233	0	0	2.0233	up	3526.39	1440.48	1.2916	3.26e-197	1.34e-194	1.2916	up
TraesCS5A02G096100	3749.15	869.414	2.1084	0	0	2.1084	up	3244.23	1720.66	0.91491	2.65e-103	4.2e-101	0.91491	up
TraesCS5A02G108000	69779.2	24505.8	1.5097	0	0	1.5097	up	60380.8	36409.8	0.72976	1.86e-86	2.13e-84	0.72976	up
TraesCS5A02G165700	265961	42900.4	2.6322	0	0	2.6322	up	230143	122040	0.91517	7.32e-167	2.31e-164	0.91517	up
TraesCS5A02G184500	8300.44	2221.36	1.9017	0	0	1.9017	up	7182.6	5069.13	0.50277	1.71e-49	9.36e-48	0.50277	up
TraesCS5A02G213000	3683.38	1045.04	1.8175	0	0	1.8175	up	3187.34	1992.71	0.67762	4.06e-59	2.74e-57	0.67762	up
TraesCS5A02G363200	969.559	29.8105	5.0234	0	0	5.0234	up	838.984	160.709	2.3842	3.04e-172	1.01e-169	2.3842	up
TraesCS5A02G389000	705.692	2769.16	-1.9723	0	0	-1.9723	down	610.635	2472.41	-2.0175	0	0	-2.0175	down
TraesCS5A02G402600	13749.9	2415.37	2.5091	0	0	2.5091	up	11898.1	6258.73	0.92679	8.21e-182	2.98e-179	0.92679	up
TraesCS5A02G418400	1206.08	0	Inf	0	0	Inf	up	1043.66	60.2662	4.1142	0	0	4.1142	up
TraesCS5A02G454200	40668.2	5676.31	2.8409	0	0	2.8409	up	35190.8	20462.4	0.78223	3.37e-160	1.01e-157	0.78223	up
TraesCS5A02G454300	11833.3	1826.18	2.6959	0	0	2.6959	up	10239.7	5693.51	0.84678	4.11e-78	4.01e-76	0.84678	up
TraesCS5A02G454900	2386.55	519.366	2.2001	0	0	2.2001	up	2065.11	1021.16	1.016	1.42e-92	1.85e-90	1.016	up
TraesCS5A02G466800	2717.33	722.379	1.9114	0	0	1.9114	up	2351.38	1309.19	0.84483	1.21e-73	1.1e-71	0.84483	up
TraesCS5A02G495100	54548.9	13311.7	2.0349	0	0	2.0349	up	47202.3	24061.5	0.97213	1.43e-250	1.01e-247	0.97213	up
TraesCS5A02G502800	1254.12	49.7958	4.6545	0	0	4.6545	up	1085.21	721.031	0.58985	1.23e-22	2.81e-21	0.58985	up
TraesCS5A02G506900	1247.23	4184.15	-1.7462	0	0	-1.7462	down	1079.24	2299.84	-1.0915	1.41e-80	1.44e-78	-1.0915	down
TraesCS5B02G045100	566.329	2726.45	-2.2673	0	0	-2.2673	down	490.054	1107.34	-1.1761	5.7e-68	4.63e-66	-1.1761	down
TraesCS5B02G063600	255.106	1759.48	-2.786	0	0	-2.786	down	220.739	599.007	-1.4402	1.63e-61	1.14e-59	-1.4402	down
TraesCS5B02G083300	4095.34	1128.99	1.8589	0	0	1.8589	up	3543.77	1492.21	1.2478	5.8e-187	2.25e-184	1.2478	up
TraesCS5B02G087800	2080.45	409.219	2.3459	0	0	2.3459	up	1800.26	707.476	1.3475	1.51e-136	3.58e-134	1.3475	up
TraesCS5B02G111800	20389.8	6943.97	1.554	0	0	1.554	up	17643.8	11293.2	0.6437	1.47e-71	1.25e-69	0.6437	up
TraesCS5B02G115300	49978.6	18311.2	1.4486	0	0	1.4486	up	43247.5	24881.4	0.79755	1.2e-137	2.88e-135	0.79755	up
TraesCS5B02G162600	272299	52048.3	2.3873	0	0	2.3873	up	235625	128674	0.87277	1.97e-218	9.8e-216	0.87277	up
TraesCS5B02G162800	275939	52802.2	2.3857	0	0	2.3857	up	238775	129352	0.88435	2.48e-224	1.36e-221	0.88435	up
TraesCS5B02G182500	9478.8	2383.66	1.9915	0	0	1.9915	up	8202.17	5766.33	0.50835	5.51e-50	3.05e-48	0.50835	up
TraesCS5B02G202800	2056.59	398.143	2.3689	0	0	2.3689	up	1779.61	1232.61	0.52984	1.54e-16	2.55e-15	0.52984	up
TraesCS5B02G407400	15113.6	2106.2	2.8431	0	0	2.8431	up	13078.1	6319.82	1.0492	3.11e-235	1.94e-232	1.0492	up
TraesCS5B02G462800	10495.5	522.521	4.3281	0	0	4.3281	up	9081.88	4992.15	0.86333	1.53e-146	3.98e-144	0.86333	up
TraesCS5B02G462900	6376.18	259.271	4.6202	0	0	4.6202	up	5517.44	2452.01	1.17	1.28e-209	5.95e-207	1.17	up
TraesCS5B02G478600	2539.76	595.897	2.0916	0	0	2.0916	up	2197.71	978.372	1.1675	2.78e-123	5.63e-121	1.1675	up
TraesCS5D02G044400	30807.6	9887.57	1.6396	0	0	1.6396	up	26658.3	16461	0.69554	6.13e-123	1.23e-120	0.69554	up
TraesCS5D02G108700	2644.09	524.03	2.3351	0	0	2.3351	up	2287.96	898.262	1.3489	1.59e-161	4.78e-159	1.3489	up
TraesCS5D02G118500	18365.7	5876.14	1.6441	0	0	1.6441	up	15892.3	9840.94	0.69146	6.28e-68	5.09e-66	0.69146	up
TraesCS5D02G169600	258074	52183.7	2.3061	0	0	2.3061	up	223316	136228	0.71306	5.62e-147	1.48e-144	0.71306	up
TraesCS5D02G169900	318353	76544.9	2.0562	0	0	2.0562	up	275477	174836	0.65593	1.34e-125	2.78e-123	0.65593	up
TraesCS5D02G219100	2797.5	578.819	2.273	0	0	2.273	up	2420.76	1204.57	1.0069	1.21e-84	1.32e-82	1.0069	up
TraesCS5D02G322200	2011.08	207.726	3.2752	0	0	3.2752	up	1740.21	406.222	2.0989	1.09e-264	8.92e-262	2.0989	up
TraesCS5D02G331100	4239.09	1205.34	1.8143	0	0	1.8143	up	3668.16	1649.04	1.1534	3.38e-166	1.05e-163	1.1534	up
TraesCS5D02G372300	1169.77	44.3358	4.7216	0	0	4.7216	up	1012.22	241.501	2.0674	1.28e-166	3.99e-164	2.0674	up
TraesCS5D02G412600	18309	2954.69	2.6315	0	0	2.6315	up	15843.1	8223.62	0.94601	3.17e-148	8.47e-146	0.94601	up
TraesCS5D02G464700	30186.4	4715.01	2.6786	0	0	2.6786	up	26120.5	17030.5	0.61706	6.85e-73	6.12e-71	0.61706	up
TraesCS5D02G464800	20815.4	1580.18	3.7195	0	0	3.7195	up	18011.7	9614.4	0.90567	3.97e-101	6.09e-99	0.90567	up
TraesCS5D02G464900	7415.84	151.994	5.6085	0	0	5.6085	up	6417.08	2334.02	1.4591	0	0	1.4591	up
TraesCS5D02G465300	3535.26	499.051	2.8246	0	0	2.8246	up	3059.08	1371.99	1.1568	7.4e-143	1.88e-140	1.1568	up
TraesCS6A02G094100	6982.65	79.1775	6.4625	0	0	6.4625	up	6042.17	2043.71	1.5639	0	0	1.5639	up
TraesCS6A02G094200	35356.7	6884.43	2.3606	0	0	2.3606	up	30594.9	20879.3	0.55122	9.55e-81	9.83e-79	0.55122	up
TraesCS6A02G094300	25312.8	2768.69	3.1926	0	0	3.1926	up	21903.8	11627.7	0.91361	6.36e-201	2.68e-198	0.91361	up
TraesCS6A02G094400	18934.7	2465.96	2.9408	0	0	2.9408	up	16384.5	10136.3	0.6928	2.48e-113	4.46e-111	0.6928	up
TraesCS6A02G094500	10622.5	407.11	4.7056	0	0	4.7056	up	9191.89	4123.76	1.1564	1.76e-252	1.26e-249	1.1564	up
TraesCS6A02G094600	27131.2	2438.47	3.4759	0	0	3.4759	up	23477	12445.8	0.91559	1.25e-100	1.9e-98	0.91559	up
TraesCS6A02G163600	1641.35	265.66	2.6272	0	0	2.6272	up	1420.29	392.206	1.8565	3.19e-188	1.25e-185	1.8565	up
TraesCS6A02G233100	3883.58	1198.07	1.6967	0	0	1.6967	up	3360.56	1525.08	1.1398	1.33e-154	3.79e-152	1.1398	up
TraesCS6A02G267300	40229.1	16199.2	1.3123	0	0	1.3123	up	34811.3	23160.5	0.58789	5.16e-92	6.67e-90	0.58789	up
TraesCS6A02G271600	11723.2	37321.9	-1.6707	0	0	-1.6707	down	10144.3	22006.8	-1.1173	2.55e-203	1.13e-200	-1.1173	down
TraesCS6A02G280000	6267.92	1615.33	1.9562	0	0	1.9562	up	5423.77	2536.2	1.0966	8.2e-186	3.11e-183	1.0966	up
TraesCS6A02G292800	7100.66	656.449	3.4352	0	0	3.4352	up	6144.31	3053.12	1.009	1.02e-168	3.25e-166	1.009	up
TraesCS6A02G303800	10241.6	2712.36	1.9168	0	0	1.9168	up	8862.33	5132.4	0.78805	3.47e-102	5.42e-100	0.78805	up
TraesCS6A02G312200	22343.9	5973.62	1.9032	0	0	1.9032	up	19334.6	10694.9	0.85426	3.95e-174	1.32e-171	0.85426	up
TraesCS6B02G031600	867.749	46.8077	4.2125	0	0	4.2125	up	750.884	57.8542	3.6981	8.43e-259	6.66e-256	3.6981	up
TraesCS6B02G036400	10309.8	1996.37	2.3686	0	0	2.3686	up	8921.29	4232.78	1.0756	1.92e-219	9.69e-217	1.0756	up
TraesCS6B02G063900	583.287	3695.05	-2.6633	0	0	-2.6633	down	504.73	2812.21	-2.4781	0	0	-2.4781	down
TraesCS6B02G122500	913.79	54.7703	4.0604	0	0	4.0604	up	790.725	422.849	0.90304	2.03e-37	8.13e-36	0.90304	up
TraesCS6B02G122800	35053.6	3334.9	3.3938	0	0	3.3938	up	30332.3	16921.8	0.84197	1.19e-181	4.3e-179	0.84197	up
TraesCS6B02G294700	50447.1	20419.6	1.3048	0	0	1.3048	up	43652.8	30457	0.5193	4.75e-74	4.35e-72	0.5193	up
TraesCS6B02G342400	19983.9	3865.34	2.3702	0	0	2.3702	up	17292.5	8941.43	0.95157	7.72e-209	3.53e-206	0.95157	up
TraesCS6B02G432300	8812.85	25810.3	-1.5503	0	0	-1.5503	down	7625.85	20739.4	-1.4434	1.27e-171	4.2e-169	-1.4434	down
TraesCS6B02G470900	2585.2	342.105	2.9178	0	0	2.9178	up	2237.02	898.705	1.3157	1.08e-126	2.27e-124	1.3157	up
TraesCS6D02G029300	15365.8	3848.72	1.9973	0	0	1.9973	up	13296.2	6827.98	0.96149	1.26e-200	5.22e-198	0.96149	up
TraesCS6D02G054900	1576.05	10895.7	-2.7894	0	0	-2.7894	down	1363.78	11904.7	-3.1258	0	0	-3.1258	down
TraesCS6D02G088600	5170.98	628.848	3.0397	0	0	3.0397	up	4474.55	2733.17	0.71117	3.33e-77	3.2e-75	0.71117	up
TraesCS6D02G088800	19303.1	1384.54	3.8014	0	0	3.8014	up	16703	9764.25	0.77453	3.89e-72	3.4e-70	0.77453	up
TraesCS6D02G216000	2951.34	608.27	2.2786	0	0	2.2786	up	2553.87	869.655	1.5542	1.91e-219	9.69e-217	1.5542	up
TraesCS6D02G247400	60238.5	24997.4	1.2689	0	0	1.2689	up	52125.6	36528.7	0.51296	2.52e-73	2.27e-71	0.51296	up
TraesCS6D02G260200	7505.76	2053.84	1.8697	0	0	1.8697	up	6494.88	3506.24	0.88938	2.57e-98	3.76e-96	0.88938	up
TraesCS6D02G273900	1665.67	0.561198	11.535	0	0	11.535	up	1441.33	201.112	2.8413	0	0	2.8413	up
TraesCS6D02G283300	11792.2	3793.14	1.6364	0	0	1.6364	up	10204.1	6531.69	0.64362	6.25e-88	7.41e-86	0.64362	up
TraesCS6D02G291600	16293.8	3901.7	2.0621	0	0	2.0621	up	14099.4	7217.84	0.966	1.43e-205	6.47e-203	0.966	up
TraesCS7A02G000400	63271.8	21093.8	1.5847	0	0	1.5847	up	54750.9	32936.4	0.7332	9.48e-72	8.2e-70	0.7332	up
TraesCS7A02G020500	15076.9	5449.35	1.4682	0	0	1.4682	up	13046.2	9178.44	0.50731	1e-59	6.85e-58	0.50731	up
TraesCS7A02G071100	35684.6	10117.7	1.8184	0	0	1.8184	up	30878.3	17597.4	0.81123	4.42e-169	1.42e-166	0.81123	up
TraesCS7A02G108600	3576.2	989.655	1.8534	0	0	1.8534	up	3094.58	1493.87	1.0507	3.14e-128	6.76e-126	1.0507	up
TraesCS7A02G137000	2146.89	9711.81	-2.1775	0	0	-2.1775	down	1857.75	4887.94	-1.3957	7.7e-227	4.38e-224	-1.3957	down
TraesCS7A02G169100	56.7744	1186.48	-4.3853	0	0	-4.3853	down	49.1234	485.754	-3.3057	1.96e-136	4.63e-134	-3.3057	down
TraesCS7A02G178300	778.863	0.569813	10.417	0	0	10.417	up	673.97	15.4922	5.4431	2.48e-300	2.58e-297	5.4431	up
TraesCS7A02G206700	24703.4	6845.41	1.8515	0	0	1.8515	up	21376.3	13977.8	0.61288	5.72e-79	5.71e-77	0.61288	up
TraesCS7A02G238400	18643.5	2614.32	2.8342	0	0	2.8342	up	16132.4	9938.8	0.69882	1.79e-114	3.23e-112	0.69882	up
TraesCS7A02G305200	651.871	3919.38	-2.588	0	0	-2.588	down	564.085	2892.63	-2.3584	0	0	-2.3584	down
TraesCS7A02G325500	11231.4	2826.13	1.9906	0	0	1.9906	up	9718.73	3742	1.377	1.14e-305	1.22e-302	1.377	up
TraesCS7A02G339900	714.939	17.6199	5.3425	0	0	5.3425	up	618.641	44.0517	3.8118	1.15e-223	6.19e-221	3.8118	up
TraesCS7A02G341000	1151.52	0.564888	10.993	0	0	10.993	up	996.428	0.353615	11.46	0	0	11.46	up
TraesCS7A02G413800	2155.65	255.464	3.0769	0	0	3.0769	up	1865.32	631.271	1.5631	3.18e-178	1.1e-175	1.5631	up
TraesCS7A02G557300	6875.89	523.448	3.7154	0	0	3.7154	up	5949.9	3901.1	0.60898	4.71e-66	3.66e-64	0.60898	up
TraesCS7B02G065200	4315.63	950.976	2.1821	0	0	2.1821	up	3734.39	1427.03	1.3879	1.42e-230	8.43e-228	1.3879	up
TraesCS7B02G073900	251.207	1678.55	-2.7403	0	0	-2.7403	down	217.373	848.327	-1.9645	2.75e-132	6.19e-130	-1.9645	down
TraesCS7B02G084000	1748.96	16.6999	6.7105	0	0	6.7105	up	1513.4	230.499	2.715	1.35e-156	3.92e-154	2.715	up
TraesCS7B02G103300	16824.9	453.665	5.2128	0	0	5.2128	up	14558.9	5263.03	1.4679	0	0	1.4679	up
TraesCS7B02G103400	22642.2	3447.13	2.7155	0	0	2.7155	up	19592.5	12470	0.65184	4.22e-94	5.62e-92	0.65184	up
TraesCS7B02G114100	24459.1	6520.97	1.9072	0	0	1.9072	up	21164.9	12267.4	0.78684	3.5e-151	9.59e-149	0.78684	up
TraesCS7B02G146200	2203.01	480.704	2.1963	0	0	2.1963	up	1906.33	1054.97	0.8536	3.34e-65	2.54e-63	0.8536	up
TraesCS7B02G173700	3501.29	1031.18	1.7636	0	0	1.7636	up	3029.73	1949.94	0.63576	1.54e-51	8.85e-50	0.63576	up
TraesCS7B02G176100	4739.47	1473.46	1.6855	0	0	1.6855	up	4101.18	1785.06	1.2001	2.56e-189	1.01e-186	1.2001	up
TraesCS7B02G179200	4779.65	1482.81	1.6886	0	0	1.6886	up	4135.96	2314.9	0.83727	6.23e-100	9.39e-98	0.83727	up
TraesCS7B02G226200	10194.4	2641.15	1.9485	0	0	1.9485	up	8821.49	3697.87	1.2543	3.34e-226	1.86e-223	1.2543	up
TraesCS7B02G251600	993.972	57.8624	4.1025	0	0	4.1025	up	860.085	91.7191	3.2292	6.87e-256	5.21e-253	3.2292	up
TraesCS7B02G283000	11315.6	4564.26	1.3099	0	0	1.3099	up	9791.54	6800.23	0.52595	1.07e-32	3.71e-31	0.52595	up
TraesCS7B02G313800	2718.45	386.061	2.8159	0	0	2.8159	up	2352.31	671.002	1.8097	2.94e-264	2.35e-261	1.8097	up
TraesCS7B02G433800	17692.7	5094.13	1.7962	0	0	1.7962	up	15309.7	9927.63	0.62492	4.01e-91	5.09e-89	0.62492	up
TraesCS7B02G486500	5079.19	1626.07	1.6432	0	0	1.6432	up	4395.13	2580.99	0.76798	3.01e-88	3.59e-86	0.76798	up
TraesCS7D02G000300	68167.5	22652.9	1.5894	0	0	1.5894	up	58987.3	35689.4	0.72491	8.66e-65	6.53e-63	0.72491	up
TraesCS7D02G008700	949.774	51.8769	4.1944	0	0	4.1944	up	821.847	15.0338	5.7726	0	0	5.7726	up
TraesCS7D02G009400	1238.59	99.2439	3.6416	0	0	3.6416	up	1071.78	16.0265	6.0634	0	0	6.0634	up
TraesCS7D02G016800	17674.5	7182.16	1.2992	0	0	1.2992	up	15294	10577.9	0.53191	1.03e-67	8.33e-66	0.53191	up
TraesCS7D02G066500	36556.7	11004.2	1.7321	0	0	1.7321	up	31632.8	16638.8	0.92687	4.8e-184	1.79e-181	0.92687	up
TraesCS7D02G170200	227.442	2995.57	-3.7193	0	0	-3.7193	down	196.807	1431.98	-2.8632	0	0	-2.8632	down
TraesCS7D02G180200	1118.76	0	Inf	0	0	Inf	up	968.072	15.2923	5.9842	0	0	5.9842	up
TraesCS7D02G199400	9735.44	300.387	5.0184	0	0	5.0184	up	8424.17	2397.73	1.8129	0	0	1.8129	up
TraesCS7D02G209600	24070.8	5029.7	2.2587	0	0	2.2587	up	20828.9	11182.2	0.89738	1.57e-114	2.85e-112	0.89738	up
TraesCS7D02G243900	1958.76	402.136	2.2842	0	0	2.2842	up	1694.93	814.334	1.0575	2.92e-87	3.4e-85	1.0575	up
TraesCS7D02G275900	5107.51	1707.97	1.5803	0	0	1.5803	up	4419.6	2857.63	0.6291	1.81e-61	1.27e-59	0.6291	up
TraesCS7D02G278100	4578.61	1297.02	1.8197	0	0	1.8197	up	3961.97	1619.22	1.2909	4.73e-210	2.21e-207	1.2909	up
TraesCS7D02G280600	4932.04	1441.8	1.7743	0	0	1.7743	up	4267.8	2325.28	0.87609	6.68e-111	1.17e-108	0.87609	up
TraesCS7D02G302000	479.618	3461.7	-2.8515	0	0	-2.8515	down	415.026	2591.28	-2.6424	0	0	-2.6424	down
TraesCS7D02G322000	24269.9	5412.88	2.1647	0	0	2.1647	up	21001.2	10943.4	0.94041	4.58e-102	7.12e-100	0.94041	up
TraesCS7D02G347600	813.645	25.2742	5.0087	0	0	5.0087	up	704.063	63.7847	3.4644	4.26e-229	2.5e-226	3.4644	up
TraesCS7D02G377400	58356.2	24314.9	1.263	0	0	1.263	up	50497	35572.3	0.50544	9.04e-48	4.73e-46	0.50544	up
TraesCS7D02G407100	2237.13	332.489	2.7503	0	0	2.7503	up	1935.81	717.423	1.432	5.64e-159	1.68e-156	1.432	up
TraesCS7D02G442500	1137.47	19.6253	5.857	0	0	5.857	up	984.266	144.43	2.7687	3.8e-234	2.34e-231	2.7687	up
TraesCS7D02G484800	4165.66	574.123	2.8591	0	0	2.8591	up	3604.62	1453.66	1.3102	8.94e-205	3.99e-202	1.3102	up
TraesCS7D02G553300	5840.42	670.891	3.1219	0	0	3.1219	up	5053.85	2887.65	0.80749	4.68e-103	7.38e-101	0.80749	up
TraesCSU02G063400	32220.5	11117.1	1.5352	0	0	1.5352	up	27880.7	16869.1	0.72489	2.91e-134	6.69e-132	0.72489	up
TraesCS7B02G326900	571.015	5.70673	6.6447	4.09699999110656e-316	8.92789999998845e-314	6.6447	up	494.12	35.3281	3.806	1.63e-181	5.83e-179	3.806	up
TraesCS2D02G530600	547.719	3.10566	7.4624	1.8128000010104e-315	3.9388999999893e-313	7.4624	up	473.942	19.6609	4.5913	3.23e-204	1.43e-201	4.5913	up
TraesCS2B02G624600	0.752259	606.811	-9.6558	6.13980000021627e-314	1.33029999999992e-311	-9.6558	down	0.650825	265.331	-8.6713	1.01e-151	2.79e-149	-8.6713	down
TraesCS1A02G172700	2121.96	488.906	2.1178	4.72119999997789e-313	1.02000000000002e-310	2.1178	up	1836.19	891.886	1.0418	1.08e-89	1.32e-87	1.0418	up
TraesCS7A02G282100	4332.73	1432.24	1.597	1.52969999999905e-312	3.2953e-310	1.597	up	3749.24	2177.19	0.78413	3.7e-72	3.24e-70	0.78413	up
TraesCS7A02G294200	9067.12	3071.66	1.5616	1.72699999999987e-311	0	1.5616	up	7846.04	4952.23	0.66389	8.77e-52	5.09e-50	0.66389	up
TraesCS6A02G319700	3536.26	1044.6	1.7593	1.92259999999983e-311	0	1.7593	up	3060.03	1589.94	0.94457	6.58e-105	1.07e-102	0.94457	up
TraesCS7A02G286700	2681.45	719.081	1.8988	2.50699999999986e-311	0	1.8988	up	2320.33	1297.16	0.83897	5.2e-72	4.51e-70	0.83897	up
TraesCS2B02G490900	21924.3	6866.59	1.6749	4.79289999999996e-311	0	1.6749	up	18971.6	11022.3	0.78342	1.28e-92	1.67e-90	0.78342	up
TraesCS5A02G324200	4135.8	1351.59	1.6135	3.13829999999999e-310	6.67e-308	1.6135	up	3578.77	1838.31	0.96109	1.44e-118	2.7e-116	0.96109	up
TraesCS3D02G141100	153.476	1255.74	-3.0324	5.1748e-310	1.1e-307	-3.0324	down	132.804	432.813	-1.7044	1.19e-59	8.1e-58	-1.7044	down
TraesCS3B02G427500	1348.09	207.143	2.7022	6.1747e-310	1.3e-307	2.7022	up	1166.52	558.26	1.0632	2.33e-66	1.82e-64	1.0632	up
TraesCS1B02G308500	4109.07	1340.66	1.6159	7.69769999999998e-310	1.62e-307	1.6159	up	3555.66	1872.38	0.92524	6.58e-111	1.16e-108	0.92524	up
TraesCS6D02G371100	3611.48	1120.6	1.6883	0	3.55e-307	1.6883	up	3125.13	2200.29	0.50622	2.45e-29	7.53e-28	0.50622	up
TraesCS7D02G283600	3050.63	764.699	1.9961	0	1.18e-306	1.9961	up	2639.8	1466.74	0.84781	2.51e-79	2.53e-77	0.84781	up
TraesCS2A02G424800	7582.88	1103.83	2.7802	0	1.66e-306	2.7802	up	6561.57	2486.38	1.4	3.17e-129	6.93e-127	1.4	up
TraesCS1A02G298800	5002.04	1746.6	1.518	4.54e-308	9.47e-306	1.518	up	4328.36	2455.1	0.81804	1.02e-93	1.35e-91	0.81804	up
TraesCS4B02G028000	1363.38	214.954	2.6651	1.31e-307	2.72e-305	2.6651	up	1179.76	573.769	1.04	1.17e-64	8.78e-63	1.04	up
TraesCS2A02G113600	2260.71	553.48	2.0302	1.72e-307	3.57e-305	2.0302	up	1956.23	984.204	0.99105	2.66e-86	3.02e-84	0.99105	up
TraesCS2D02G600100	1933.58	5486.6	-1.5046	3.75e-307	7.72e-305	-1.5046	down	1673.14	8474.89	-2.3406	0	0	-2.3406	down
TraesCS4A02G301600	2541.32	671.341	1.9205	3.91e-306	8.04e-304	1.9205	up	2199.05	1245.48	0.82018	2.55e-67	2.04e-65	0.82018	up
TraesCS1A02G424100	677.397	26.1326	4.6961	5.76e-304	1.18e-301	4.6961	up	586.158	34.0469	4.1057	1.08e-227	6.27e-225	4.1057	up
TraesCS4A02G355600	1301.8	199.245	2.7079	5.43e-303	1.11e-300	2.7079	up	1126.47	357.432	1.6561	7.34e-107	1.23e-104	1.6561	up
TraesCS5A02G257100	786.023	38.6869	4.3447	3.23e-302	6.59e-300	4.3447	up	680.145	94.0457	2.8544	4.24e-179	1.49e-176	2.8544	up
TraesCS4D02G172800	3600.72	844.457	2.0922	9.77e-300	1.99e-297	2.0922	up	3115.75	1734.02	0.84546	1.5e-87	1.76e-85	0.84546	up
TraesCS5B02G018700	12139.7	26707.3	-1.1375	1.4e-298	2.83e-296	-1.1375	down	10504.9	25499.9	-1.2794	0	0	-1.2794	down
TraesCS5A02G119300	6692.74	2572.11	1.3796	5.98e-298	1.21e-295	1.3796	up	5791.37	3099.82	0.90172	6.67e-134	1.53e-131	0.90172	up
TraesCS7B02G353600	512.915	2.84414	7.4946	4.49e-297	9.04e-295	7.4946	up	443.825	32.4422	3.774	5.18e-163	1.57e-160	3.774	up
TraesCS5A02G321300	1134.36	3639.31	-1.6818	1.04e-296	2.08e-294	-1.6818	down	981.58	1907.03	-0.95815	5.09e-80	5.19e-78	-0.95815	down
TraesCS3A02G019600	785.415	52.8092	3.8946	2.22e-295	4.44e-293	3.8946	up	679.644	310.312	1.1311	4.56e-47	2.35e-45	1.1311	up
TraesCS2D02G117400	2618.46	725.566	1.8515	3.25e-294	6.47e-292	1.8515	up	2265.79	1332.39	0.76599	3.7e-60	2.54e-58	0.76599	up
TraesCS2A02G268700	2916.4	863.727	1.7555	2.1e-289	4.14e-287	1.7555	up	2523.62	1461.19	0.78835	6.14e-68	4.99e-66	0.78835	up
TraesCS7A02G245300	2258.51	444.979	2.3436	7.15e-289	1.41e-286	2.3436	up	1954.31	996.851	0.97121	3.32e-83	3.56e-81	0.97121	up
TraesCS5B02G093600	3621.22	1180.71	1.6168	1.15e-288	2.26e-286	1.6168	up	3133.53	1483.22	1.0791	8.7e-135	2.03e-132	1.0791	up
TraesCS6B02G331700	1994.14	475.905	2.067	2.2e-288	4.3e-286	2.067	up	1725.55	856.605	1.0104	2.99e-81	3.09e-79	1.0104	up
TraesCS2B02G482600	968.459	106.349	3.1869	9.1e-288	1.78e-285	3.1869	up	838.038	17.1143	5.6137	0	0	5.6137	up
TraesCS2B02G313700	3758.62	1249.12	1.5893	2.72e-287	5.3e-285	1.5893	up	3252.41	1944.58	0.74205	3.71e-71	3.16e-69	0.74205	up
TraesCS2B02G546700	461.62	0	Inf	4.42e-286	8.59e-284	Inf	up	399.444	1.88058	7.7307	1.33e-221	6.86e-219	7.7307	up
TraesCS7B02G199200	2286.22	600.401	1.929	6.73e-286	1.3e-283	1.929	up	1978.32	1222.44	0.69451	1.42e-46	7.23e-45	0.69451	up
TraesCS7A02G381100	48982.3	23348.8	1.0689	6.92e-286	1.34e-283	1.0689	up	42385.3	28993.1	0.54786	8.37e-65	6.32e-63	0.54786	up
TraesCS3D02G116400	7381.56	16551	-1.1649	1.6e-285	3.08e-283	-1.1649	down	6387.4	17522.3	-1.4559	0	0	-1.4559	down
TraesCS2A02G235000	3542.77	1077.21	1.7176	5.84e-285	1.12e-282	1.7176	up	3065.6	2016.67	0.6042	2.37e-47	1.23e-45	0.6042	up
TraesCS6A02G302500	1761.98	389.646	2.177	2.42e-284	4.63e-282	2.177	up	1524.65	693.332	1.1369	4.21e-91	5.34e-89	1.1369	up
TraesCS7A02G412000	1016.09	123.79	3.0371	2.23e-283	4.25e-281	3.0371	up	879.237	294.828	1.5764	2.18e-99	3.26e-97	1.5764	up
TraesCS6D02G193000	7765.26	3158.86	1.2976	4.96e-283	9.42e-281	1.2976	up	6719.46	3880.07	0.79226	4.83e-112	8.59e-110	0.79226	up
TraesCS4B02G170800	2207	356.146	2.6315	1.38e-282	2.62e-280	2.6315	up	1909.72	630.026	1.5999	4.73e-147	1.25e-144	1.5999	up
TraesCS2B02G024500	742.26	49.3226	3.9116	5.16e-282	9.73e-280	3.9116	up	642.289	308.92	1.056	2.48e-40	1.08e-38	1.056	up
TraesCS5B02G084500	2356.04	589.067	1.9999	1.08e-281	2.03e-279	1.9999	up	2038.71	852.147	1.2585	6.64e-133	1.51e-130	1.2585	up
TraesCS7D02G103500	4285.96	1509.81	1.5052	3.11e-281	5.82e-279	1.5052	up	3708.73	2409.11	0.62242	1.37e-55	8.62e-54	0.62242	up
TraesCS7A02G160300	1152.92	171.048	2.7528	2.07e-279	3.86e-277	2.7528	up	997.632	368.471	1.437	1.16e-94	1.57e-92	1.437	up
TraesCS1B02G379800	1773.77	401.142	2.1446	2.14e-279	3.97e-277	2.1446	up	1534.87	522.941	1.5534	1.57e-152	4.38e-150	1.5534	up
TraesCS6D02G378000	7606.48	22710.7	-1.5781	3.69e-279	6.85e-277	-1.5781	down	6582	18312.5	-1.4762	0	0	-1.4762	down
TraesCS4B02G348600	12722.7	27177.9	-1.095	4.77e-278	8.79e-276	-1.095	down	11009.1	27796.6	-1.3362	0	0	-1.3362	down
TraesCS7B02G306800	1689.15	370.735	2.1878	6.2e-277	1.14e-274	2.1878	up	1461.68	550.04	1.41	7.26e-126	1.52e-123	1.41	up
TraesCS6B02G161600	6165.61	2417.8	1.3505	7.86e-277	1.44e-274	1.3505	up	5335.22	3482.14	0.61557	3.76e-64	2.77e-62	0.61557	up
TraesCS4A02G007400	1422.93	270.205	2.3967	4.62e-276	8.44e-274	2.3967	up	1231.3	790.627	0.63912	3.87e-29	1.18e-27	0.63912	up
TraesCS5B02G516600	1794.17	347.417	2.3686	1.16e-275	2.12e-273	2.3686	up	1552.55	580.654	1.4189	1.1e-127	2.35e-125	1.4189	up
TraesCS3A02G093900	1873.1	448.645	2.0618	5.86e-274	1.06e-271	2.0618	up	1620.85	109.58	3.8867	0	0	3.8867	up
TraesCS4A02G310600	2843.62	868.479	1.7112	1.44e-273	2.6e-271	1.7112	up	2460.63	1390.46	0.82346	7.51e-73	6.7e-71	0.82346	up
TraesCS2A02G132200	2670.63	793.106	1.7516	1.5e-272	2.71e-270	1.7516	up	2310.97	1115.74	1.0505	1.91e-105	3.14e-103	1.0505	up
TraesCS5D02G094000	2023.08	513.395	1.9784	1.61e-272	2.88e-270	1.9784	up	1750.6	778.593	1.1689	4.47e-106	7.42e-104	1.1689	up
TraesCS7B02G166000	2804.3	749.045	1.9045	1.52e-271	2.72e-269	1.9045	up	2426.62	1266.75	0.93782	2.78e-85	3.1e-83	0.93782	up
TraesCS6D02G310500	752.568	2635.65	-1.8083	7e-271	1.25e-268	-1.8083	down	651.205	1701.39	-1.3855	2.06e-136	4.87e-134	-1.3855	down
TraesCS6A02G133100	2438.78	695.457	1.8101	1.52e-270	2.71e-268	1.8101	up	2110.32	1060	0.99339	5.95e-91	7.49e-89	0.99339	up
TraesCS4A02G232300	4956.65	1872.82	1.4042	3.64e-268	6.46e-266	1.4042	up	4289.07	2915.42	0.55696	2.05e-48	1.09e-46	0.55696	up
TraesCS6D02G299200	4429.72	1620.96	1.4504	4.46e-268	7.9e-266	1.4504	up	3833.16	2283.53	0.74727	3.42e-78	3.35e-76	0.74727	up
TraesCSU02G169600	1019.19	136.933	2.8959	6.1e-268	1.08e-265	2.8959	up	881.939	322.72	1.4504	1.9e-87	2.22e-85	1.4504	up
TraesCS5B02G559000	2064.64	5421.21	-1.3927	1.31e-267	2.31e-265	-1.3927	down	1786.57	6364.43	-1.8328	0	0	-1.8328	down
TraesCS7D02G161000	3603.84	1233.32	1.547	1.32e-267	2.31e-265	1.547	up	3118.44	1716	0.86178	2.6e-90	3.23e-88	0.86178	up
TraesCS1A02G196500	5251.74	968.798	2.4385	3.31e-267	5.81e-265	2.4385	up	4544.35	1899.57	1.2584	5.27e-109	9.12e-107	1.2584	up
TraesCS5B02G370700	4666.62	1745.1	1.4191	1.55e-265	2.71e-263	1.4191	up	4038.12	2300.02	0.81203	2.05e-93	2.7e-91	0.81203	up
TraesCS2A02G254200	3914.67	1385.75	1.4982	3.43e-265	5.98e-263	1.4982	up	3387.44	2364.96	0.51838	1.31e-37	5.27e-36	0.51838	up
TraesCS5B02G017900	1786.07	427.848	2.0616	4.48e-265	7.8e-263	2.0616	up	1545.52	678.882	1.1869	6.47e-99	9.63e-97	1.1869	up
TraesCS7A02G278300	2699.05	826.525	1.7073	1.97e-263	3.42e-261	1.7073	up	2335.56	1066.44	1.131	3.06e-121	6.01e-119	1.131	up
TraesCS5D02G332200	6612.04	14486.8	-1.1316	4.92e-262	8.52e-260	-1.1316	down	5721.49	8504.46	-0.57183	3.02e-66	2.36e-64	-0.57183	down
TraesCS4D02G252100	1302.22	241.464	2.4311	5.6e-262	9.67e-260	2.4311	up	1126.85	415.587	1.4391	1.12e-105	1.86e-103	1.4391	up
TraesCS7D02G441100	643.302	36.3425	4.1458	2.46e-261	4.22e-259	4.1458	up	556.652	203.48	1.4519	2.58e-58	1.72e-56	1.4519	up
TraesCS7D02G008800	551.477	17.9011	4.9452	5.69e-261	9.76e-259	4.9452	up	477.197	3.55506	7.0686	1.41e-256	1.09e-253	7.0686	up
TraesCS3A02G332500	2010.37	528.306	1.928	1.13e-260	1.92e-258	1.928	up	1739.63	976.324	0.83335	5.14e-59	3.47e-57	0.83335	up
TraesCS2D02G298100	1028.95	147.085	2.8064	5.09e-260	8.65e-258	2.8064	up	890.376	302.276	1.5585	2.22e-98	3.27e-96	1.5585	up
TraesCS7A02G453100	473.978	6.22118	6.2515	1.72e-258	2.89e-256	6.2515	up	410.138	49.501	3.0506	8.98e-122	1.78e-119	3.0506	up
TraesCS1A02G404500	2542.74	6287.21	-1.306	2.5e-256	4.18e-254	-1.306	down	2200.28	4043.31	-0.87785	2e-107	3.37e-105	-0.87785	down
TraesCS3D02G392600	12429.4	5526.48	1.1693	1.85e-255	3.08e-253	1.1693	up	10755.4	6731.87	0.67598	5.82e-97	8.24e-95	0.67598	up
TraesCS7B02G186500	12330.5	4460.79	1.4669	1.43e-254	2.38e-252	1.4669	up	10669.9	7268.82	0.55376	3.92e-40	1.69e-38	0.55376	up
TraesCS5A02G279200	1809.96	453.712	1.9961	1.85e-254	3.07e-252	1.9961	up	1566.2	658.948	1.249	1.21e-107	2.05e-105	1.249	up
TraesCS6B02G323200	408.51	0	Inf	2.34e-254	3.88e-252	Inf	up	353.489	0.680268	9.0213	6.63e-203	2.91e-200	9.0213	up
TraesCS4A02G005700	69.4691	904.961	-3.7034	6.1e-254	1.01e-251	-3.7034	down	60.1141	805.284	-3.7437	1.43e-139	3.52e-137	-3.7437	down
TraesCS2A02G067000	10612.1	754.727	3.8136	1.36e-249	2.23e-247	3.8136	up	9183.11	3340.81	1.4588	2.28e-73	2.06e-71	1.4588	up
TraesCS1D02G155900	751.984	3203.26	-2.0908	4.17e-249	6.83e-247	-2.0908	down	650.707	2282.07	-1.8103	8.95e-258	7e-255	-1.8103	down
TraesCSU02G056700	1329.07	251.693	2.4007	1.68e-248	2.74e-246	2.4007	up	1150.08	551.378	1.0606	1.67e-65	1.28e-63	1.0606	up
TraesCS6B02G454500	1027.72	157.514	2.7059	3.75e-248	6.09e-246	2.7059	up	889.304	382.565	1.217	1.72e-66	1.35e-64	1.217	up
TraesCS6D02G122800	3429.61	1123.9	1.6095	6.47e-248	1.05e-245	1.6095	up	2967.68	1573.97	0.91492	4.83e-90	5.98e-88	0.91492	up
TraesCS3B02G430900	11910.1	4352.84	1.4522	5.86e-247	9.47e-245	1.4522	up	10306	6046.11	0.76941	1.43e-87	1.69e-85	0.76941	up
TraesCS2A02G297500	3527.45	1260.66	1.4845	5.87e-246	9.47e-244	1.4845	up	3052.4	1912.55	0.67444	1.62e-57	1.06e-55	0.67444	up
TraesCS1B02G115900	2848.82	6759.51	-1.2466	1.29e-243	2.06e-241	-1.2466	down	2465.16	7931.8	-1.686	1.75e-217	8.6e-215	-1.686	down
TraesCS7D02G419300	769.967	19.0949	5.3335	7.43e-243	1.18e-240	5.3335	up	666.265	113.608	2.552	1.02e-118	1.93e-116	2.552	up
TraesCS5B02G105700	2324.98	703.074	1.7255	9.45e-243	1.5e-240	1.7255	up	2011.84	963.797	1.0617	6.54e-98	9.4e-96	1.0617	up
TraesCS5B02G210800	3341.18	848.112	1.978	1.47e-242	2.34e-240	1.978	up	2891.24	2025.21	0.51362	6.13e-29	1.85e-27	0.51362	up
TraesCS5A02G165400	280955	71829.8	1.9677	4.9e-242	7.77e-240	1.9677	up	243120	148819	0.70812	2.8e-37	1.12e-35	0.70812	up
TraesCS4B02G089000	3200.53	1117.33	1.5183	9.08e-242	1.44e-239	1.5183	up	2769.48	1669.27	0.73039	1.92e-62	1.37e-60	0.73039	up
TraesCS5D02G378000	3061.44	1051.83	1.5413	1.5e-241	2.36e-239	1.5413	up	2649.14	1320.65	1.0043	2.55e-107	4.29e-105	1.0043	up
TraesCS1B02G261800	7850.67	2971.36	1.4017	1.01e-240	1.59e-238	1.4017	up	6793.36	4253.4	0.67551	2.69e-71	2.29e-69	0.67551	up
TraesCS1D02G451900	925.819	2847.43	-1.6209	1.55e-239	2.44e-237	-1.6209	down	801.118	1678.7	-1.0673	1.23e-87	1.46e-85	-1.0673	down
TraesCS4B02G383100	23.8945	600.341	-4.651	4e-239	6.26e-237	-4.651	down	20.6743	213.532	-3.3685	2.23e-72	1.98e-70	-3.3685	down
TraesCS7A02G426700	395.926	1.11871	8.4673	1.67e-238	2.61e-236	8.4673	up	342.609	39.1361	3.13	1.62e-105	2.67e-103	3.13	up
TraesCS3B02G362600	1283.75	262.5	2.29	2.3e-238	3.59e-236	2.29	up	1110.84	410.957	1.4346	2.82e-104	4.54e-102	1.4346	up
TraesCS4B02G367700	336.206	1520.87	-2.1775	2.32e-237	3.6e-235	-2.1775	down	290.924	700.497	-1.2677	7.51e-58	4.95e-56	-1.2677	down
TraesCS6D02G374200	4163.57	1605.23	1.375	2.65e-237	4.11e-235	1.375	up	3602.81	2062.26	0.80489	8.87e-87	1.02e-84	0.80489	up
TraesCS5A02G524200	1817.38	487.357	1.8988	4.94e-237	7.64e-235	1.8988	up	1572.62	563.169	1.4815	7.56e-95	1.02e-92	1.4815	up
TraesCS7A02G528900	3646.38	8237.94	-1.1758	5.26e-237	8.11e-235	-1.1758	down	3155.26	8395.13	-1.4118	1.61e-255	1.21e-252	-1.4118	down
TraesCS3A02G407200	2685.17	763.438	1.8144	5.35e-237	8.25e-235	1.8144	up	2323.53	1507.59	0.62408	5.11e-30	1.61e-28	0.62408	up
TraesCS5D02G113100	2607.72	847.607	1.6213	5.43e-237	8.34e-235	1.6213	up	2256.5	1014.66	1.1531	3.09e-122	6.18e-120	1.1531	up
TraesCS2A02G032500	3385.74	1221.16	1.4712	1.79e-236	2.75e-234	1.4712	up	2929.75	1686.91	0.79639	2.21e-75	2.05e-73	0.79639	up
TraesCS2A02G510700	2923.38	812.257	1.8476	1.11e-235	1.7e-233	1.8476	up	2529.62	1458.38	0.79455	9.05e-61	6.29e-59	0.79455	up
TraesCS4B02G070300	9415.87	19273.4	-1.0334	1.15e-234	1.75e-232	-1.0334	down	8147.71	17053.6	-1.0656	1.94e-255	1.44e-252	-1.0656	down
TraesCS1D02G367600	1795.37	480.908	1.9004	1.52e-234	2.31e-232	1.9004	up	1553.59	552.161	1.4924	9.89e-144	2.53e-141	1.4924	up
TraesCS5B02G449000	910.84	130.409	2.8042	6.73e-234	1.02e-231	2.8042	up	788.168	272.024	1.5348	6.65e-87	7.71e-85	1.5348	up
TraesCS2A02G234900	3047.22	1066.35	1.5148	9.24e-234	1.4e-231	1.5148	up	2636.8	1469.31	0.84365	3.4e-79	3.42e-77	0.84365	up
TraesCS1D02G430700	218.208	1208.96	-2.47	1.21e-233	1.84e-231	-2.47	down	188.822	786.614	-2.0586	9.91e-133	2.24e-130	-2.0586	down
TraesCS3B02G407300	1989.58	569.409	1.8049	1.57e-233	2.36e-231	1.8049	up	1721.62	837.942	1.0388	2.94e-85	3.27e-83	1.0388	up
TraesCS7D02G346100	1084.72	3134.26	-1.5308	1.24e-232	1.87e-230	-1.5308	down	938.621	1524.84	-0.70004	7.15e-23	1.65e-21	-0.70004	down
TraesCS5A02G035100	2935.28	1016.2	1.5303	2.04e-232	3.07e-230	1.5303	up	2539.95	1496.55	0.76316	5.1e-65	3.87e-63	0.76316	up
TraesCS3B02G453500	2847.82	974.372	1.5473	2.32e-232	3.48e-230	1.5473	up	2464.25	1486.86	0.72888	1.4e-58	9.37e-57	0.72888	up
TraesCS1B02G174600	740.649	3024.95	-2.03	5.53e-232	8.28e-230	-2.03	down	640.894	2353.65	-1.8767	4.18e-278	3.82e-275	-1.8767	down
TraesCS5D02G017700	1555.09	383.191	2.0209	3.75e-231	5.6e-229	2.0209	up	1345.66	735.196	0.87212	4.6e-53	2.73e-51	0.87212	up
TraesCS2D02G279300	1986.67	573.21	1.7932	5.82e-231	8.68e-229	1.7932	up	1719.1	701.188	1.2938	2.68e-123	5.45e-121	1.2938	up
TraesCS7D02G268300	1421.74	327.8	2.1168	6.68e-231	9.94e-229	2.1168	up	1230.23	507.378	1.2778	4.61e-82	4.82e-80	1.2778	up
TraesCS5B02G035200	5035.72	1615.34	1.6404	7.03e-231	1.04e-228	1.6404	up	4357.55	2319.1	0.90995	1.07e-104	1.73e-102	0.90995	up
TraesCS7B02G093100	139.696	984.122	-2.8165	1.1e-230	1.63e-228	-2.8165	down	120.878	430.927	-1.8339	5.26e-66	4.08e-64	-1.8339	down
TraesCS1D02G036000	460.951	11.9451	5.2701	4.11e-230	6.07e-228	5.2701	up	398.872	17.9864	4.4709	4.4e-170	1.44e-167	4.4709	up
TraesCS3A02G417200	1817.41	500.666	1.86	1.88e-229	2.76e-227	1.86	up	1572.63	741.216	1.0852	5.98e-86	6.74e-84	1.0852	up
TraesCS1D02G266000	1697.68	338.592	2.3259	2.16e-229	3.17e-227	2.3259	up	1469.01	127.263	3.529	0	0	3.529	up
TraesCS6A02G418400	2279.13	535.597	2.0893	6.92e-228	1.02e-225	2.0893	up	1972.2	894.296	1.141	1.08e-70	9.16e-69	1.141	up
TraesCS2B02G038700	652.944	56.0201	3.5429	4.98e-227	7.3e-225	3.5429	up	565	54.8718	3.3641	1.63e-182	5.97e-180	3.3641	up
TraesCS3B02G397200	1609.18	386.768	2.0568	1.38e-226	2.01e-224	2.0568	up	1392.43	610.863	1.1887	4.25e-91	5.37e-89	1.1887	up
TraesCS3D02G326100	1806.95	501.976	1.8479	2.96e-226	4.32e-224	1.8479	up	1563.59	797.401	0.97149	1.27e-71	1.09e-69	0.97149	up
TraesCS7B02G327000	423.29	7.10174	5.8973	3.34e-226	4.87e-224	5.8973	up	366.28	49.1458	2.8978	2e-103	3.18e-101	2.8978	up
TraesCS7D02G050500	1142.44	222.846	2.358	9.87e-226	1.43e-223	2.358	up	988.559	621.107	0.67049	8.4e-27	2.29e-25	0.67049	up
TraesCS3B02G179900	1664.34	438.749	1.9235	1.39e-225	2.01e-223	1.9235	up	1440.2	650.7	1.1462	2.82e-88	3.37e-86	1.1462	up
TraesCS2A02G300200	1249.22	264.815	2.238	3.19e-225	4.62e-223	2.238	up	1080.99	444.792	1.2812	1.57e-84	1.71e-82	1.2812	up
TraesCS7A02G009800	583.557	19.8831	4.8753	3.64e-225	5.25e-223	4.8753	up	504.952	4.93544	6.6768	9.11e-246	6.22e-243	6.6768	up
TraesCS6D02G252700	2855.59	997.866	1.5169	7.11e-225	1.02e-222	1.5169	up	2471.01	1303.96	0.9222	6.61e-89	8e-87	0.9222	up
TraesCS7A02G276000	3499.33	1316.72	1.4101	1.14e-224	1.64e-222	1.4101	up	3028.01	2007.19	0.59319	1.47e-45	7.31e-44	0.59319	up
TraesCS2D02G383800	6460.32	2839.05	1.1862	4.87e-224	6.99e-222	1.1862	up	5590.25	2927.65	0.93317	4.4e-141	1.1e-138	0.93317	up
TraesCS2D02G461500	6442.43	803.252	3.0037	9.01e-224	1.29e-221	3.0037	up	5574.85	3422.48	0.70389	9.29e-28	2.65e-26	0.70389	up
TraesCS3A02G005900	1283.47	281.822	2.1872	2.49e-223	3.55e-221	2.1872	up	1110.62	530.106	1.067	4.8e-64	3.53e-62	1.067	up
TraesCS6B02G100000	274.935	1316.94	-2.26	1.3e-222	1.85e-220	-2.26	down	237.898	887.333	-1.8991	2.96e-131	6.59e-129	-1.8991	down
TraesCS5D02G479700	2142.67	662.398	1.6936	1.59e-222	2.25e-220	1.6936	up	1854.1	1030.59	0.84725	1.51e-62	1.09e-60	0.84725	up
TraesCS1A02G089500	2118.68	5112.21	-1.2708	1.82e-222	2.57e-220	-1.2708	down	1833.32	4078.38	-1.1535	7.93e-175	2.67e-172	-1.1535	down
TraesCS6A02G272700	2333.53	755.429	1.6271	1.36e-221	1.92e-219	1.6271	up	2019.24	980.63	1.042	2.33e-96	3.23e-94	1.042	up
TraesCS3A02G398500	13078.3	6357.93	1.0406	3.51e-221	4.95e-219	1.0406	up	11316.9	7928.77	0.51331	1.08e-58	7.27e-57	0.51331	up
TraesCS5A02G022200	4433.77	9797.83	-1.1439	3.55e-220	4.99e-218	-1.1439	down	3836.64	8402.96	-1.1311	1.08e-223	5.87e-221	-1.1311	down
TraesCS7D02G289900	11677	4408.44	1.4053	7.1e-220	9.96e-218	1.4053	up	10104.5	7060.74	0.5171	1.25e-35	4.74e-34	0.5171	up
TraesCS4A02G342300	613.062	2074.36	-1.7586	1.86e-219	2.6e-217	-1.7586	down	530.504	1671.91	-1.6561	1.45e-146	3.78e-144	-1.6561	down
TraesCS6D02G252400	3658.43	1416.99	1.3684	3.77e-219	5.26e-217	1.3684	up	3165.71	1820.81	0.79795	1.54e-79	1.56e-77	0.79795	up
TraesCS6B02G122200	5695.66	12602.2	-1.1457	1.39e-218	1.93e-216	-1.1457	down	4928.5	11952.8	-1.2781	1.28e-239	8.34e-237	-1.2781	down
TraesCS7A02G406800	934.232	110.081	3.0852	3.23e-218	4.49e-216	3.0852	up	808.423	240.951	1.7464	1.41e-95	1.93e-93	1.7464	up
TraesCS6A02G025700	1487.81	374.562	1.9899	4.64e-218	6.42e-216	1.9899	up	1287.42	643.543	1.0004	3.05e-64	2.26e-62	1.0004	up
TraesCS5A02G443800	796.812	106.713	2.9005	3.79e-217	5.23e-215	2.9005	up	689.487	221.449	1.6386	3.52e-85	3.91e-83	1.6386	up
TraesCS6A02G294700	483.193	1767.41	-1.871	8.9e-215	1.23e-212	-1.871	down	418.116	963.647	-1.2046	7.21e-70	6.01e-68	-1.2046	down
TraesCS5A02G020900	2334.9	590.542	1.9833	2.39e-214	3.28e-212	1.9833	up	2020.41	1067.48	0.92044	2.69e-76	2.55e-74	0.92044	up
TraesCS3A02G153300	2696.68	951.051	1.5036	1.8e-213	2.47e-211	1.5036	up	2333.48	1579.07	0.56341	2.32e-35	8.71e-34	0.56341	up
TraesCS5D02G196300	1763.72	506.086	1.8012	2.66e-213	3.63e-211	1.8012	up	1526.19	659.185	1.2112	1.17e-100	1.78e-98	1.2112	up
TraesCS6A02G209800	7551.68	3487.02	1.1148	6.01e-213	8.17e-211	1.1148	up	6534.62	3951.19	0.72582	5.86e-95	7.96e-93	0.72582	up
TraesCS7D02G247600	2660.84	936.592	1.5064	6.17e-213	8.38e-211	1.5064	up	2302.44	1303.58	0.82068	8.02e-51	4.54e-49	0.82068	up
TraesCS2A02G284500	411.114	8.81732	5.5431	6.99e-213	9.47e-211	5.5431	up	355.742	72.1572	2.3016	6.56e-76	6.18e-74	2.3016	up
TraesCS5B02G153000	462.573	18.1737	4.6698	2.32e-212	3.13e-210	4.6698	up	400.271	41.3752	3.2741	1.39e-128	3.02e-126	3.2741	up
TraesCS3D02G384200	2757	986.225	1.4831	4.29e-212	5.79e-210	1.4831	up	2385.69	1643.85	0.53733	3.3e-33	1.16e-31	0.53733	up
TraesCSU02G147200	1107.98	225.624	2.2959	4.86e-212	6.55e-210	2.2959	up	958.76	398.735	1.2657	8.59e-76	8.05e-74	1.2657	up
TraesCS2A02G254100	1647.34	456.153	1.8526	7.96e-212	1.07e-209	1.8526	up	1425.46	587.052	1.2799	5.63e-105	9.17e-103	1.2799	up
TraesCS1D02G412200	3456.01	7534.87	-1.1245	8.53e-212	1.15e-209	-1.1245	down	2990.56	4399.67	-0.55698	7.24e-49	3.89e-47	-0.55698	down
TraesCS6B02G258500	2058.23	647.32	1.6689	9.12e-212	1.22e-209	1.6689	up	1780.99	799.517	1.1555	3.45e-98	5.02e-96	1.1555	up
TraesCS5B02G371600	337.223	0	Inf	1.01e-211	1.35e-209	Inf	up	291.805	35.0492	3.0576	3.79e-89	4.61e-87	3.0576	up
TraesCS3A02G423200	4614.61	1939.84	1.2503	1.63e-211	2.18e-209	1.2503	up	3993.13	2809.04	0.50744	4.01e-39	1.68e-37	0.50744	up
TraesCS2B02G542000	1436.61	217.833	2.7214	1.76e-211	2.34e-209	2.7214	up	1243.15	865.312	0.5227	5.37e-17	9.16e-16	0.5227	up
TraesCS7D02G549100	4418.83	1839.51	1.2643	8.36e-211	1.11e-208	1.2643	up	3823.68	2554.63	0.58185	1.87e-29	5.77e-28	0.58185	up
TraesCS3B02G078100	472.865	13.07	5.1771	1.62e-210	2.15e-208	5.1771	up	409.184	190.041	1.1064	2.42e-21	5.2e-20	1.1064	up
TraesCS2B02G121900	71.8361	718.992	-3.3232	1.87e-210	2.49e-208	-3.3232	down	62.1555	330.98	-2.4128	2.62e-75	2.43e-73	-2.4128	down
TraesCS7A02G009500	272.732	1268.02	-2.217	2.69e-210	3.56e-208	-2.217	down	236.001	1244.9	-2.3992	3.68e-242	2.44e-239	-2.3992	down
TraesCS5D02G098400	2867.65	1051.16	1.4479	6.2e-209	8.19e-207	1.4479	up	2481.42	1269.96	0.96638	1.82e-96	2.54e-94	0.96638	up
TraesCS5B02G218600	978.891	154.03	2.6679	8.93e-209	1.18e-206	2.6679	up	847.072	265.878	1.6717	3.39e-89	4.12e-87	1.6717	up
TraesCS6A02G208200	3629.78	1438.91	1.3349	2.32e-208	3.05e-206	1.3349	up	3140.91	2083.4	0.59224	5.91e-46	2.98e-44	0.59224	up
TraesCS5A02G411300	1496.35	394.333	1.924	2.83e-208	3.71e-206	1.924	up	1294.82	503.163	1.3637	4.21e-108	7.15e-106	1.3637	up
TraesCS7B02G355500	2983.31	1111.72	1.4241	3.3e-208	4.32e-206	1.4241	up	2581.52	1524.07	0.76029	8.65e-65	6.52e-63	0.76029	up
TraesCS3A02G135800	6862.39	2234.75	1.6186	1.59e-207	2.08e-205	1.6186	up	5938.26	3508.36	0.75924	7.68e-68	6.22e-66	0.75924	up
TraesCS4A02G101500	3486.59	1370.78	1.3468	4.05e-207	5.29e-205	1.3468	up	3017.04	2013.08	0.58373	5.1e-44	2.44e-42	0.58373	up
TraesCS1A02G179600	1029.43	2859	-1.4737	3.81e-206	4.96e-204	-1.4737	down	890.798	1854.75	-1.0581	1.11e-92	1.45e-90	-1.0581	down
TraesCS2B02G182800	2535.89	5738.5	-1.1782	6.41e-206	8.32e-204	-1.1782	down	2194.35	3778.04	-0.78384	9.8e-85	1.07e-82	-0.78384	down
TraesCS1A02G383200	1791.3	533.692	1.7469	6.43e-206	8.33e-204	1.7469	up	1550.05	847.204	0.87154	1.07e-58	7.15e-57	0.87154	up
TraesCSU02G177000	652.595	2088.95	-1.6785	8.36e-206	1.08e-203	-1.6785	down	564.695	1211.54	-1.1013	2e-72	1.77e-70	-1.1013	down
TraesCS2B02G228300	720.421	90.7362	2.9891	1.91e-205	2.47e-203	2.9891	up	623.4	260.982	1.2562	1.2e-51	6.92e-50	1.2562	up
TraesCS7D02G189100	30.1174	779.996	-4.6948	2.34e-205	3.02e-203	-4.6948	down	26.0646	210.561	-3.0141	6.86e-44	3.27e-42	-3.0141	down
TraesCSU02G056900	1025.05	202.292	2.3412	3.87e-204	4.96e-202	2.3412	up	886.997	554.484	0.67778	4.28e-25	1.09e-23	0.67778	up
TraesCS6D02G183500	3352.12	1311.52	1.3538	5.76e-204	7.38e-202	1.3538	up	2900.67	1758.28	0.72222	2.85e-63	2.07e-61	0.72222	up
TraesCS7A02G084400	679.925	2138.52	-1.6532	2.18e-203	2.78e-201	-1.6532	down	588.348	1335	-1.1821	7.26e-87	8.41e-85	-1.1821	down
TraesCS6D02G282000	1574.96	438.619	1.8443	2.43e-203	3.11e-201	1.8443	up	1362.83	698.908	0.96343	2.4e-63	1.75e-61	0.96343	up
TraesCS2D02G106800	2216.35	742.856	1.577	5.85e-203	7.46e-201	1.577	up	1917.87	665.214	1.5276	1.23e-174	4.12e-172	1.5276	up
TraesCS3A02G107200	609.889	1984.76	-1.7023	3.68e-202	4.69e-200	-1.7023	down	527.752	2099.32	-1.992	1.63e-280	1.53e-277	-1.992	down
TraesCS3D02G156700	4358.64	1846.67	1.239	6.69e-202	8.49e-200	1.239	up	3771.64	1763.94	1.0964	2.08e-154	5.91e-152	1.0964	up
TraesCS2D02G254500	3416.24	1354.2	1.335	7.72e-202	9.78e-200	1.335	up	2956.13	1777.47	0.73388	6.63e-66	5.13e-64	0.73388	up
TraesCS3D02G513700	1296.46	318.103	2.027	3.48e-201	4.39e-199	2.027	up	1121.87	577.792	0.95728	4.83e-54	2.93e-52	0.95728	up
TraesCS4A02G235500	1147.11	254.775	2.1707	4.37e-201	5.51e-199	2.1707	up	992.626	453.651	1.1297	1.58e-64	1.18e-62	1.1297	up
TraesCS3D02G389300	858.215	142.441	2.591	1.17e-200	1.47e-198	2.591	up	742.634	221.301	1.7466	3.68e-99	5.51e-97	1.7466	up
TraesCS4B02G262900	816.517	127.997	2.6734	2.05e-200	2.57e-198	2.6734	up	706.546	330.323	1.0969	4.6e-46	2.32e-44	1.0969	up
TraesCS5D02G043300	3619.65	1464.72	1.3052	2.17e-200	2.73e-198	1.3052	up	3132.17	2029.32	0.62617	4.82e-51	2.74e-49	0.62617	up
TraesCS4D02G273000	3393.59	1348.35	1.3316	2.46e-200	3.09e-198	1.3316	up	2936.55	1671.5	0.81298	6.74e-79	6.71e-77	0.81298	up
TraesCS3A02G365300	1902.72	597.333	1.6715	2.54e-200	3.18e-198	1.6715	up	1646.45	948.815	0.79516	1.84e-52	1.08e-50	0.79516	up
TraesCS5D02G026000	2684.07	803.983	1.7392	2.83e-200	3.53e-198	1.7392	up	2322.62	1244.82	0.89982	1.4e-79	1.42e-77	0.89982	up
TraesCS2B02G118900	13886.5	26342.5	-0.92371	4.16e-200	5.18e-198	-0.92371	down	12016.2	17899.4	-0.57493	2.11e-80	2.16e-78	-0.57493	down
TraesCS3B02G468600	657.821	75.0589	3.1316	4.28e-200	5.33e-198	3.1316	up	569.233	238.714	1.2537	7.94e-48	4.16e-46	1.2537	up
TraesCS6D02G065900	2151.88	719.204	1.5811	1.52e-199	1.89e-197	1.5811	up	1862.07	1297.44	0.52124	5.5e-27	1.51e-25	0.52124	up
TraesCS1B02G434000	5009.56	10217.7	-1.0283	2.34e-199	2.89e-197	-1.0283	down	4334.85	6837.23	-0.65743	1.3e-79	1.32e-77	-0.65743	down
TraesCS2B02G058200	1265.67	233.469	2.4386	3.38e-199	4.17e-197	2.4386	up	1095.19	474.98	1.2052	1.21e-77	1.17e-75	1.2052	up
TraesCS5D02G516700	1048.23	217.161	2.2711	5.46e-199	6.72e-197	2.2711	up	907.068	338.146	1.4236	6.51e-87	7.57e-85	1.4236	up
TraesCS5B02G036800	28048.9	10740.2	1.3849	7.62e-199	9.37e-197	1.3849	up	24271.2	16748.1	0.53524	6.43e-50	3.55e-48	0.53524	up
TraesCS4A02G167000	2804.62	1048.33	1.4197	1.25e-198	1.54e-196	1.4197	up	2426.89	1345.8	0.85065	2.55e-64	1.89e-62	0.85065	up
TraesCS7B02G145100	570.407	50.4253	3.4998	1.54e-198	1.88e-196	3.4998	up	493.585	313.636	0.65421	8.78e-15	1.31e-13	0.65421	up
TraesCS3D02G425300	1460.16	395.181	1.8855	1.55e-198	1.89e-196	1.8855	up	1263.49	695.612	0.86105	3.41e-49	1.84e-47	0.86105	up
TraesCS3A02G388100	141.688	895.751	-2.6604	3.77e-198	4.61e-196	-2.6604	down	122.605	510.055	-2.0566	1.91e-66	1.5e-64	-2.0566	down
TraesCS5B02G488900	510.173	34.9253	3.8686	6.21e-198	7.58e-196	3.8686	up	441.464	60.5436	2.8662	4.14e-121	8.1e-119	2.8662	up
TraesCS7D02G467500	3062.26	1183.1	1.372	7.48e-198	9.11e-196	1.372	up	2649.85	1494.6	0.82615	9.85e-76	9.2e-74	0.82615	up
TraesCS2B02G414500	1244.6	301.17	2.047	9.12e-198	1.11e-195	2.047	up	1076.98	427.496	1.333	2.16e-90	2.69e-88	1.333	up
TraesCS6A02G283700	1538.3	432.166	1.8317	3.94e-197	4.78e-195	1.8317	up	1331.12	646.551	1.0418	8.87e-71	7.51e-69	1.0418	up
TraesCS2A02G586500	149.066	1584.56	-3.4101	6.17e-197	7.48e-195	-3.4101	down	128.993	2255.32	-4.128	0	0	-4.128	down
TraesCS3D02G212900	1919.34	612.566	1.6477	6.49e-197	7.85e-195	1.6477	up	1660.86	797.286	1.0588	9.9e-86	1.11e-83	1.0588	up
TraesCS4D02G204000	2486.16	893.766	1.4759	1.18e-196	1.43e-194	1.4759	up	2151.33	1395.41	0.62454	1.46e-40	6.43e-39	0.62454	up
TraesCS4B02G175900	1486.51	410.505	1.8565	1.53e-196	1.85e-194	1.8565	up	1286.29	656.097	0.97124	2.14e-61	1.5e-59	0.97124	up
TraesCS7A02G248600	2151.42	727.084	1.5651	1.75e-196	2.11e-194	1.5651	up	1861.66	991.975	0.90821	1.75e-71	1.5e-69	0.90821	up
TraesCS2D02G569700	1215.47	231.396	2.3931	2.64e-196	3.17e-194	2.3931	up	1051.77	449.974	1.2249	3.87e-64	2.85e-62	1.2249	up
TraesCS1A02G150800	318.289	0.561198	9.1476	1.79e-195	2.15e-193	9.1476	up	275.416	31.0785	3.1476	2.15e-86	2.46e-84	3.1476	up
TraesCS6A02G395500	335.245	1359.62	-2.0199	1.87e-195	2.25e-193	-2.0199	down	290.094	628.356	-1.1151	3.58e-43	1.68e-41	-1.1151	down
TraesCS6B02G350500	1776.29	548.568	1.6951	4.59e-195	5.49e-193	1.6951	up	1537.07	874.865	0.81305	1.2e-51	6.96e-50	0.81305	up
TraesCS5D02G210700	1161.36	269.228	2.1089	6.24e-195	7.46e-193	2.1089	up	1004.95	612.809	0.71361	3.93e-30	1.24e-28	0.71361	up
TraesCS4B02G203100	2515.62	913.194	1.4619	1.28e-194	1.53e-192	1.4619	up	2176.83	1473.08	0.56339	3.2e-34	1.16e-32	0.56339	up
TraesCS7D02G390300	506.549	1730.21	-1.7722	1.42e-194	1.69e-192	-1.7722	down	438.335	1082.91	-1.3048	2.51e-87	2.93e-85	-1.3048	down
TraesCS1B02G188500	1217.73	293.66	2.052	1.43e-194	1.7e-192	2.052	up	1053.73	483.447	1.1241	2.62e-67	2.09e-65	1.1241	up
TraesCS1A02G084300	1733.57	502.851	1.7855	2.04e-194	2.42e-192	1.7855	up	1500.08	1008.79	0.57241	1.08e-21	2.36e-20	0.57241	up
TraesCS6A02G068300	1705.68	516.379	1.7238	3.46e-194	4.1e-192	1.7238	up	1475.96	952.914	0.63123	1.07e-27	3.06e-26	0.63123	up
TraesCS5A02G077900	2214.4	431.181	2.3606	6.81e-194	8.04e-192	2.3606	up	1916.12	721.188	1.4097	5.34e-83	5.71e-81	1.4097	up
TraesCS5A02G225200	1032.22	217.704	2.2453	8.06e-194	9.51e-192	2.2453	up	893.202	256.087	1.8024	2.2e-122	4.4e-120	1.8024	up
TraesCS5A02G110300	19302.6	6270.44	1.6222	2.73e-193	3.21e-191	1.6222	up	16703	10157.5	0.71756	9.65e-51	5.44e-49	0.71756	up
TraesCS4B02G187600	1721.47	528.32	1.7042	2.76e-192	3.24e-190	1.7042	up	1489.61	560.873	1.4092	3.94e-127	8.33e-125	1.4092	up
TraesCS3D02G181400	2552.8	940.717	1.4403	2.81e-192	3.29e-190	1.4403	up	2208.98	1307.72	0.75632	1.2e-58	8.07e-57	0.75632	up
TraesCS6A02G408400	2315.27	821.199	1.4954	6.94e-192	8.11e-190	1.4954	up	2003.43	1163.92	0.78349	4.54e-58	3.01e-56	0.78349	up
TraesCS6B02G186300	1753.2	544.517	1.6869	1.37e-191	1.6e-189	1.6869	up	1517.1	664.481	1.191	3.82e-98	5.55e-96	1.191	up
TraesCS4D02G360100	317.756	1.13101	8.1342	1.46e-191	1.7e-189	8.1342	up	274.965	7.85703	5.1291	5.72e-131	1.27e-128	5.1291	up
TraesCS6D02G051300	1587.35	465.648	1.7693	1.91e-191	2.22e-189	1.7693	up	1373.57	738.107	0.89602	4.5e-56	2.86e-54	0.89602	up
TraesCS6D02G147800	1454.79	405.738	1.8422	2.46e-190	2.86e-188	1.8422	up	1258.86	510.387	1.3025	4.84e-98	7e-96	1.3025	up
TraesCS4B02G003600	2797.87	857.194	1.7066	2.6e-190	3.02e-188	1.7066	up	2421.02	1289.15	0.90919	3.64e-57	2.37e-55	0.90919	up
TraesCS4D02G006600	374.734	9.40313	5.3166	3.09e-190	3.58e-188	5.3166	up	324.264	26.4508	3.6158	7.11e-117	1.32e-114	3.6158	up
TraesCS1D02G338100	1754.52	349.298	2.3285	1.18e-189	1.36e-187	2.3285	up	1518.22	583.612	1.3793	8.89e-97	1.25e-94	1.3793	up
TraesCS7B02G013200	1694.86	4017.51	-1.2451	1.54e-189	1.77e-187	-1.2451	down	1466.59	3742.28	-1.3514	1.5e-138	3.66e-136	-1.3514	down
TraesCS2B02G171300	3087.47	1227.05	1.3312	3.21e-189	3.7e-187	1.3312	up	2671.61	1455.46	0.87623	3.83e-85	4.24e-83	0.87623	up
TraesCS5D02G451200	1056.08	233.283	2.1786	6.34e-189	7.28e-187	2.1786	up	913.831	448.02	1.0284	1.19e-51	6.89e-50	1.0284	up
TraesCS5D02G068800	4952.1	9906.99	-1.0004	1.64e-188	1.87e-186	-1.0004	down	4285.18	6637.14	-0.63121	3.8e-73	3.41e-71	-0.63121	down
TraesCS1B02G249000	5780.85	2686.92	1.1053	1.86e-188	2.13e-186	1.1053	up	5002.27	7966.39	-0.67134	1.83e-87	2.14e-85	-0.67134	down
TraesCS5A02G468600	2612.88	986.118	1.4058	1.32e-187	1.51e-185	1.4058	up	2260.96	1258.43	0.84531	1.28e-71	1.1e-69	0.84531	up
TraesCS2B02G046500	2206.4	778.105	1.5037	1.81e-187	2.07e-185	1.5037	up	1909.22	968.547	0.97909	9.66e-83	1.03e-80	0.97909	up
TraesCS3A02G041800	2234.83	793.095	1.4946	1.94e-187	2.21e-185	1.4946	up	1933.85	1075.69	0.84622	4.29e-65	3.26e-63	0.84622	up
TraesCS3D02G328300	3686.12	1552.47	1.2475	5.04e-187	5.72e-185	1.2475	up	3189.67	2240.41	0.50964	1.8e-35	6.76e-34	0.50964	up
TraesCS4B02G274500	2468.73	5411.41	-1.1322	5.75e-187	6.51e-185	-1.1322	down	2136.23	3959.79	-0.89036	1.64e-109	2.85e-107	-0.89036	down
TraesCS5B02G036600	1155.06	278.538	2.052	1.79e-186	2.02e-184	2.052	up	999.484	377.873	1.4033	1.65e-91	2.1e-89	1.4033	up
TraesCS5A02G484800	577.797	1841.62	-1.6723	3.61e-186	4.07e-184	-1.6723	down	499.976	2081.6	-2.0578	1.34e-292	1.33e-289	-2.0578	down
TraesCS2B02G389400	706.739	2099.69	-1.5709	3.84e-186	4.32e-184	-1.5709	down	611.556	1871.79	-1.6139	1.08e-186	4.17e-184	-1.6139	down
TraesCS4D02G323400	1688.12	525.571	1.6835	4.52e-186	5.08e-184	1.6835	up	1460.75	839.326	0.7994	9.67e-43	4.5e-41	0.7994	up
TraesCS1D02G072500	1425.97	401.536	1.8283	8.01e-186	9e-184	1.8283	up	1233.92	406.018	1.6036	1.04e-134	2.42e-132	1.6036	up
TraesCS3D02G310200	610.977	70.9718	3.1058	1.91e-185	2.14e-183	3.1058	up	528.686	317.852	0.73406	7.7e-19	1.47e-17	0.73406	up
TraesCS7B02G232700	1301.99	3242.03	-1.3162	3.93e-185	4.4e-183	-1.3162	down	1126.64	2837.16	-1.3324	5.48e-182	2e-179	-1.3324	down
TraesCS7B02G250200	1451.8	3523.98	-1.2794	7.23e-185	8.06e-183	-1.2794	down	1256.26	1780.24	-0.50293	2.3e-24	5.67e-23	-0.50293	down
TraesCS3B02G398000	2526.56	949.123	1.4125	8.14e-185	9.07e-183	1.4125	up	2186.25	1084.3	1.0117	1.96e-96	2.72e-94	1.0117	up
TraesCS6D02G197800	6278.45	12202.7	-0.95872	9.44e-185	1.05e-182	-0.95872	down	5432.78	9362.26	-0.78517	9.23e-83	9.83e-81	-0.78517	down
TraesCS6B02G242800	3305.79	1359.61	1.2818	1.09e-184	1.2e-182	1.2818	up	2860.59	1883.31	0.60304	1.73e-45	8.57e-44	0.60304	up
TraesCS1B02G452100	6112.93	2480.45	1.3013	1.14e-184	1.26e-182	1.3013	up	5289.66	3016.03	0.81053	1.93e-98	2.85e-96	0.81053	up
TraesCS4D02G003100	2262.88	814.369	1.4744	1.55e-184	1.72e-182	1.4744	up	1958.11	966.189	1.0191	5.05e-90	6.23e-88	1.0191	up
TraesCSU02G021600	1305.51	3241.69	-1.3121	7.53e-184	8.33e-182	-1.3121	down	1129.67	4503.53	-1.9952	0	0	-1.9952	down
TraesCS6B02G227900	488.902	36.9184	3.7271	1.01e-183	1.11e-181	3.7271	up	423.058	126.47	1.7421	7.29e-61	5.1e-59	1.7421	up
TraesCS7B02G226100	27807.8	8142.43	1.772	4.79e-183	5.28e-181	1.772	up	24062.7	13607.9	0.82235	2.84e-54	1.73e-52	0.82235	up
TraesCS7A02G536900	308.635	1252.69	-2.0211	5.64e-183	6.21e-181	-2.0211	down	267.07	841.533	-1.6558	3.9e-102	6.08e-100	-1.6558	down
TraesCS6D02G094700	838.433	2345.05	-1.4839	1.15e-182	1.26e-180	-1.4839	down	725.501	1825.51	-1.3313	1.34e-133	3.08e-131	-1.3313	down
TraesCS7D02G429000	3993.47	8108.4	-1.0218	1.43e-182	1.57e-180	-1.0218	down	3455.56	6360.83	-0.8803	3.93e-133	8.97e-131	-0.8803	down
TraesCS6A02G057900	4862.88	2213.34	1.1356	1.77e-182	1.94e-180	1.1356	up	4207.96	2758.79	0.60908	2.22e-56	1.43e-54	0.60908	up
TraesCS3D02G136800	5674.85	1763.07	1.6865	4.05e-182	4.43e-180	1.6865	up	4910.58	3027.38	0.69782	5.75e-51	3.27e-49	0.69782	up
TraesCS6D02G195400	3090.26	1253.05	1.3023	4.44e-182	4.85e-180	1.3023	up	2674.09	1726.38	0.63129	2.9e-47	1.5e-45	0.63129	up
TraesCSU02G175000	433.712	5.12708	6.4025	1.23e-181	1.34e-179	6.4025	up	375.306	46.4613	3.014	2.15e-94	2.89e-92	3.014	up
TraesCS7A02G009200	434.719	24.7339	4.1355	3.13e-181	3.41e-179	4.1355	up	376.166	9.11684	5.3667	2.44e-181	8.68e-179	5.3667	up
TraesCS6A02G272300	3516.84	1488.21	1.2407	3.38e-181	3.68e-179	1.2407	up	3043.18	1895.45	0.68304	1.18e-58	7.94e-57	0.68304	up
TraesCS3B02G344600	441.591	26.3363	4.0676	3.4e-181	3.7e-179	4.0676	up	382.114	207.596	0.88022	2.19e-19	4.3e-18	0.88022	up
TraesCS1D02G060000	805.067	142.739	2.4957	1.59e-180	1.72e-178	2.4957	up	696.639	222.344	1.6476	3.06e-86	3.47e-84	1.6476	up
TraesCS4A02G031600	2282.63	5009.12	-1.1339	2.36e-180	2.56e-178	-1.1339	down	1975.22	3630.42	-0.87813	8.76e-102	1.35e-99	-0.87813	down
TraesCS5A02G030400	4251.79	1891.01	1.1689	7.28e-180	7.86e-178	1.1689	up	3679.14	2342.63	0.65124	1.15e-59	7.87e-58	0.65124	up
TraesCS4D02G286200	1195.24	307.198	1.9601	1.2e-179	1.29e-177	1.9601	up	1034.25	490.991	1.0748	1.01e-61	7.15e-60	1.0748	up
TraesCS6B02G037600	424.622	1490.74	-1.8118	1.56e-179	1.68e-177	-1.8118	down	367.442	802.634	-1.1272	7.73e-54	4.68e-52	-1.1272	down
TraesCS1A02G124400	1357.09	380.635	1.834	4.25e-179	4.57e-177	1.834	up	1174.33	517.988	1.1809	3.61e-79	3.62e-77	1.1809	up
TraesCS2D02G295500	2739.67	1076.92	1.3471	4.46e-179	4.79e-177	1.3471	up	2370.71	1551.03	0.6121	1.7e-41	7.64e-40	0.6121	up
TraesCS3D02G134700	111.055	755.157	-2.7655	8.54e-179	9.14e-177	-2.7655	down	96.1008	549.882	-2.5165	2.98e-65	2.27e-63	-2.5165	down
TraesCS7A02G568800	1726.08	560.705	1.6222	1.67e-178	1.79e-176	1.6222	up	1493.59	780.885	0.93561	2.03e-64	1.51e-62	0.93561	up
TraesCS7B02G142700	2023.51	708.096	1.5148	2.03e-178	2.16e-176	1.5148	up	1750.98	869.003	1.0107	2.22e-82	2.34e-80	1.0107	up
TraesCS3B02G240500	2404.23	905.309	1.4091	4.82e-178	5.14e-176	1.4091	up	2080.41	1079.76	0.94616	1.03e-82	1.1e-80	0.94616	up
TraesCS1D02G307900	1402.75	406.313	1.7876	2.32e-177	2.47e-175	1.7876	up	1213.84	582.728	1.0587	3.96e-68	3.23e-66	1.0587	up
TraesCS5B02G189100	852.494	164.964	2.3695	3.18e-177	3.38e-175	2.3695	up	737.681	303.381	1.2819	4.71e-62	3.35e-60	1.2819	up
TraesCS3D02G027300	1051.09	247.295	2.0876	5.93e-177	6.29e-175	2.0876	up	909.53	419.449	1.1166	5.64e-59	3.8e-57	1.1166	up
TraesCS7B02G253600	1399.26	216.11	2.6948	2e-176	2.11e-174	2.6948	up	1210.77	26.5776	5.5096	0	0	5.5096	up
TraesCS6D02G154600	1615.22	3759.87	-1.219	3.71e-176	3.91e-174	-1.219	down	1397.65	2463.22	-0.81754	6.5e-69	5.36e-67	-0.81754	down
TraesCS3B02G242400	2949.78	1201.68	1.2956	5.28e-176	5.55e-174	1.2956	up	2552.48	1601.16	0.67278	1.13e-51	6.55e-50	0.67278	up
TraesCS6B02G238600	7395.6	3672.82	1.0098	6.02e-176	6.32e-174	1.0098	up	6399.54	3861.19	0.72892	1.72e-94	2.31e-92	0.72892	up
TraesCS2A02G396200	878.138	177.226	2.3089	1.13e-175	1.18e-173	2.3089	up	759.871	242.07	1.6503	4.75e-94	6.33e-92	1.6503	up
TraesCS4D02G168800	1732.08	416.43	2.0564	1.29e-175	1.35e-173	2.0564	up	1498.77	709.622	1.0787	2.19e-82	2.3e-80	1.0787	up
TraesCS3A02G028200	2086.33	554.358	1.9121	9.36e-175	9.79e-173	1.9121	up	1805.35	980.361	0.88089	1.85e-48	9.86e-47	0.88089	up
TraesCS7D02G257000	319.327	4.83971	6.044	1.06e-174	1.1e-172	6.044	up	276.317	59.7914	2.2083	4.16e-57	2.71e-55	2.2083	up
TraesCS1B02G276800	970.331	210.797	2.2026	1.08e-174	1.13e-172	2.2026	up	839.663	252.299	1.7347	3.84e-94	5.12e-92	1.7347	up
TraesCS1A02G279500	1943.63	677.738	1.52	1.55e-174	1.61e-172	1.52	up	1681.88	916.61	0.87569	1.08e-62	7.79e-61	0.87569	up
TraesCS2B02G225300	811.459	151.768	2.4186	3.64e-174	3.78e-172	2.4186	up	702.181	321.276	1.128	4.46e-48	2.36e-46	1.128	up
TraesCS7A02G256200	363.918	12.5494	4.8579	4.02e-174	4.17e-172	4.8579	up	314.911	70.8664	2.1518	1.43e-61	1.01e-59	2.1518	up
TraesCS3B02G167000	1167.82	302.497	1.9488	4.16e-174	4.31e-172	1.9488	up	1010.53	482.379	1.0669	1.58e-59	1.08e-57	1.0669	up
TraesCS2A02G125100	882.691	2376.91	-1.4291	8.66e-174	8.95e-172	-1.4291	down	763.815	1245.15	-0.70502	1.94e-34	7.13e-33	-0.70502	down
TraesCS3B02G331600	3750.98	1647.6	1.1869	1.14e-173	1.17e-171	1.1869	up	3245.8	2176.92	0.57629	5.99e-45	2.94e-43	0.57629	up
TraesCS7B02G137200	933.82	202.331	2.2064	1.41e-173	1.45e-171	2.2064	up	808.06	173.283	2.2213	4.18e-152	1.16e-149	2.2213	up
TraesCS7A02G356900	892.617	2390.45	-1.4212	1.77e-173	1.82e-171	-1.4212	down	772.417	1372.1	-0.82893	3.3e-49	1.79e-47	-0.82893	down
TraesCS1B02G157000	2299.89	4966.14	-1.1106	5.48e-173	5.63e-171	-1.1106	down	1990.14	3724.54	-0.90419	2.8e-108	4.78e-106	-0.90419	down
TraesCS4A02G303400	3186.09	1339.87	1.2497	9.2e-173	9.44e-171	1.2497	up	2757	1761.17	0.64656	2.84e-50	1.58e-48	0.64656	up
TraesCS6D02G219700	1077.28	264.816	2.0243	3.44e-172	3.52e-170	2.0243	up	932.192	417.493	1.1589	8.27e-64	6.07e-62	1.1589	up
TraesCS4D02G097300	642.942	92.3828	2.799	6.66e-172	6.8e-170	2.799	up	556.349	152.611	1.8661	1.55e-85	1.73e-83	1.8661	up
TraesCS4B02G062800	3475.92	7062.85	-1.0229	8.5e-172	8.68e-170	-1.0229	down	3007.72	5606.42	-0.89841	1.06e-130	2.35e-128	-0.89841	down
TraesCS3A02G304900	4063.73	1735.09	1.2278	1.27e-171	1.3e-169	1.2278	up	3516.42	2134.15	0.72045	2.34e-70	1.96e-68	0.72045	up
TraesCS5D02G196200	966.709	218.73	2.1439	1.75e-171	1.77e-169	2.1439	up	836.521	462.219	0.85582	4.39e-35	1.63e-33	0.85582	up
TraesCS7A02G439300	4238.41	8832.65	-1.0593	2.61e-170	2.63e-168	-1.0593	down	3667.57	6979.11	-0.92822	7e-153	1.97e-150	-0.92822	down
TraesCS5B02G223700	1747.1	579.009	1.5933	1.38e-169	1.39e-167	1.5933	up	1511.78	992.786	0.60669	1.58e-30	5.09e-29	0.60669	up
TraesCS1A02G026200	168.931	921.61	-2.4477	2.68e-169	2.7e-167	-2.4477	down	146.175	446.236	-1.6101	1.41e-56	9.06e-55	-1.6101	down
TraesCS6D02G158500	935.862	160.664	2.5423	3.03e-169	3.05e-167	2.5423	up	809.826	261.486	1.6309	2.58e-88	3.1e-86	1.6309	up
TraesCS1B02G008800	70.1641	608.227	-3.1158	7.28e-169	7.31e-167	-3.1158	down	60.7098	231.057	-1.9282	7.46e-40	3.19e-38	-1.9282	down
TraesCS1A02G237800	1553.94	496.164	1.647	1.14e-168	1.15e-166	1.647	up	1344.65	566.956	1.2459	2.26e-96	3.13e-94	1.2459	up
TraesCS7D02G322100	7738.08	1713.39	2.1751	5.49e-168	5.5e-166	2.1751	up	6696.06	2424.74	1.4655	2.82e-89	3.44e-87	1.4655	up
TraesCS3A02G418300	2259.2	860.74	1.3922	7.05e-168	7.05e-166	1.3922	up	1954.93	1241.04	0.65557	5.76e-37	2.28e-35	0.65557	up
TraesCS2D02G158600	263.074	1094.01	-2.0561	8e-168	7.99e-166	-2.0561	down	227.646	620.8	-1.4473	1.54e-45	7.68e-44	-1.4473	down
TraesCS3A02G133100	1827.75	4068.79	-1.1545	1.54e-167	1.53e-165	-1.1545	down	1581.59	2541.41	-0.68425	2.46e-38	1.01e-36	-0.68425	down
TraesCS1A02G212000	338.874	10.2431	5.048	1.89e-167	1.88e-165	5.048	up	293.227	76.6885	1.9349	8.07e-51	4.56e-49	1.9349	up
TraesCS5A02G403600	1630.13	456.367	1.8367	2.29e-167	2.28e-165	1.8367	up	1410.59	330.268	2.0946	4.57e-223	2.45e-220	2.0946	up
TraesCS1D02G131200	3028.47	1274.8	1.2483	3.62e-167	3.59e-165	1.2483	up	2620.58	1363.9	0.94215	2.43e-95	3.31e-93	0.94215	up
TraesCS3A02G022700	656.914	1903.21	-1.5347	4.21e-167	4.17e-165	-1.5347	down	568.425	2099.23	-1.8848	7.93e-223	4.22e-220	-1.8848	down
TraesCS2D02G376300	452.866	1593.8	-1.8153	5.66e-167	5.6e-165	-1.8153	down	391.877	1024.39	-1.3863	1.26e-91	1.62e-89	-1.3863	down
TraesCS4A02G005500	271.533	1109.25	-2.0304	9.7e-167	9.58e-165	-2.0304	down	234.956	1178.93	-2.327	8.56e-222	4.46e-219	-2.327	down
TraesCS7B02G084300	365.176	15.6415	4.5451	1.7e-166	1.68e-164	4.5451	up	315.995	118.791	1.4115	2.68e-34	9.75e-33	1.4115	up
TraesCS2A02G042100	1590.9	519.114	1.6157	3.05e-166	3.01e-164	1.6157	up	1376.65	782.9	0.81427	6.03e-48	3.17e-46	0.81427	up
TraesCS6D02G220500	1293.18	375.123	1.7855	3.43e-166	3.38e-164	1.7855	up	1119	608.531	0.87881	1.67e-46	8.48e-45	0.87881	up
TraesCS3B02G173800	3693.71	7335.35	-0.98979	6.15e-166	6.04e-164	-0.98979	down	3196.25	7313.1	-1.1941	2.09e-74	1.92e-72	-1.1941	down
TraesCS6B02G098300	1791.85	622.003	1.5265	7.05e-166	6.91e-164	1.5265	up	1550.54	889.091	0.80237	2.14e-50	1.2e-48	0.80237	up
TraesCS5B02G220900	882.731	191.745	2.2028	2.01e-165	1.96e-163	2.2028	up	763.834	278.628	1.4549	6.19e-78	6.02e-76	1.4549	up
TraesCS5A02G087700	2088.51	776.396	1.4276	2.06e-165	2.01e-163	1.4276	up	1807.23	972.888	0.89344	4.51e-68	3.67e-66	0.89344	up
TraesCS3D02G339300	2633.49	1043.5	1.3355	8.34e-165	8.14e-163	1.3355	up	2278.84	1140.16	0.99905	1.12e-96	1.57e-94	0.99905	up
TraesCS4B02G252100	491.987	48.8463	3.3323	1.01e-164	9.84e-163	3.3323	up	425.715	113.934	1.9017	3.47e-69	2.87e-67	1.9017	up
TraesCS7A02G528800	450.186	1481.37	-1.7183	1.01e-164	9.85e-163	-1.7183	down	389.562	1057.01	-1.4401	3.81e-100	5.75e-98	-1.4401	down
TraesCS1A02G301400	4277.67	1730.38	1.3057	6.59e-164	6.38e-162	1.3057	up	3701.54	2321.5	0.67307	1.15e-63	8.4e-62	0.67307	up
TraesCS1D02G414900	997.179	242.643	2.039	7.07e-164	6.83e-162	2.039	up	862.877	505.866	0.7704	2.95e-30	9.38e-29	0.7704	up
TraesCS4D02G003600	2405.9	738.886	1.7032	1.16e-163	1.12e-161	1.7032	up	2081.83	1164.01	0.83875	1.1e-65	8.51e-64	0.83875	up
TraesCS7B02G188400	411.25	27.6322	3.8956	1.5e-163	1.45e-161	3.8956	up	355.859	62.9148	2.4998	5.01e-84	5.41e-82	2.4998	up
TraesCS1B02G433200	265.082	0.582118	8.8309	2.37e-163	2.28e-161	8.8309	up	229.38	105.98	1.114	6.12e-18	1.1e-16	1.114	up
TraesCS4B02G062200	1610.16	535.898	1.5872	5.22e-163	5.02e-161	1.5872	up	1393.31	758.9	0.87653	5.26e-55	3.27e-53	0.87653	up
TraesCS4A02G131500	1270.9	3028.39	-1.2527	5.42e-163	5.2e-161	-1.2527	down	1099.71	1859.69	-0.75794	1.55e-49	8.5e-48	-0.75794	down
TraesCS5A02G325200	294.486	4.25391	6.1133	1.09e-162	1.05e-160	6.1133	up	254.816	11.3836	4.4844	4.04e-111	7.13e-109	4.4844	up
TraesCS4D02G263000	1246.49	281.347	2.1475	1.81e-162	1.73e-160	2.1475	up	1078.59	567.02	0.92768	4.31e-43	2.02e-41	0.92768	up
TraesCS6B02G092200	1355.91	412.319	1.7174	2.1e-162	2.01e-160	1.7174	up	1173.3	684.994	0.77641	5.05e-39	2.12e-37	0.77641	up
TraesCS2D02G031800	1927.51	703.232	1.4547	1.19e-161	1.14e-159	1.4547	up	1667.89	834.195	0.99957	1.95e-78	1.92e-76	0.99957	up
TraesCS7A02G557700	834.122	2213.75	-1.4082	2.27e-161	2.17e-159	-1.4082	down	721.776	2066.67	-1.5177	1.44e-181	5.18e-179	-1.5177	down
TraesCS4A02G328600	3098.17	1336.55	1.2129	2.59e-161	2.46e-159	1.2129	up	2680.92	1486.69	0.85062	5.38e-81	5.54e-79	0.85062	up
TraesCS4B02G386100	1491.34	480.932	1.6327	2.8e-161	2.66e-159	1.6327	up	1290.49	786.964	0.71355	3.13e-36	1.21e-34	0.71355	up
TraesCSU02G022800	1371.37	420.967	1.7038	2.87e-161	2.73e-159	1.7038	up	1186.66	562.147	1.0779	2.15e-68	1.76e-66	1.0779	up
TraesCS4B02G367400	288.496	3.69147	6.2882	2.89e-161	2.74e-159	6.2882	up	249.637	20.8621	3.5809	2.94e-90	3.65e-88	3.5809	up
TraesCS1A02G058900	971.633	235.067	2.0473	5.63e-161	5.33e-159	2.0473	up	840.768	371.059	1.1801	2.76e-60	1.9e-58	1.1801	up
TraesCS1A02G013800	2152.14	4578.35	-1.0891	5.74e-161	5.43e-159	-1.0891	down	1862.27	3193.67	-0.77815	3.85e-76	3.65e-74	-0.77815	down
TraesCS6B02G035500	275.855	1098.46	-1.9935	6.62e-161	6.25e-159	-1.9935	down	238.693	520.96	-1.126	5.03e-37	1.99e-35	-1.126	down
TraesCS5B02G278000	264.025	0.855947	8.2689	7.64e-161	7.22e-159	8.2689	up	228.459	21.2545	3.4261	4.49e-79	4.48e-77	3.4261	up
TraesCS2B02G269300	921.765	213.796	2.1082	1.44e-160	1.36e-158	2.1082	up	797.64	277.959	1.5209	2.53e-86	2.89e-84	1.5209	up
TraesCS2D02G356500	2050.94	4528.83	-1.1429	3.03e-160	2.85e-158	-1.1429	down	1774.75	4760.87	-1.4236	5.79e-275	5.18e-272	-1.4236	down
TraesCS3D02G142300	1589.88	3578.69	-1.1705	4.79e-160	4.5e-158	-1.1705	down	1375.77	2252.71	-0.71142	1.57e-52	9.25e-51	-0.71142	down
TraesCS5A02G372900	1140.4	2767.17	-1.2789	5.1e-160	4.79e-158	-1.2789	down	986.798	1990.72	-1.0125	2.99e-90	3.71e-88	-1.0125	down
TraesCS4A02G136400	3988.19	1842.16	1.1143	7.98e-160	7.47e-158	1.1143	up	3451.06	2208.95	0.64368	1.75e-56	1.12e-54	0.64368	up
TraesCS1A02G420900	5404.46	2656.09	1.0248	1.19e-159	1.11e-157	1.0248	up	4676.56	3074.79	0.60496	6.3e-59	4.25e-57	0.60496	up
TraesCS2B02G444500	6091.92	1562.22	1.9633	5.86e-159	5.47e-157	1.9633	up	5271.43	3144.04	0.74557	1.29e-39	5.46e-38	0.74557	up
TraesCS3B02G181300	770.524	2073.84	-1.4284	2.53e-158	2.36e-156	-1.4284	down	666.748	2767.38	-2.0533	0	0	-2.0533	down
TraesCS4B02G164800	3803.54	1671.96	1.1858	3.46e-158	3.23e-156	1.1858	up	3291.33	2107.76	0.64296	4.41e-55	2.74e-53	0.64296	up
TraesCS6D02G026400	634.444	101.758	2.6404	6.99e-158	6.49e-156	2.6404	up	548.987	70.9082	2.9527	4.21e-153	1.19e-150	2.9527	up
TraesCS6B02G047800	682.354	118.986	2.5197	9.27e-158	8.6e-156	2.5197	up	590.456	309.122	0.93366	2.55e-30	8.13e-29	0.93366	up
TraesCS6D02G212400	2526.82	881.879	1.5187	1.03e-157	9.58e-156	1.5187	up	2186.47	1007.28	1.1181	1.24e-108	2.14e-106	1.1181	up
TraesCS1D02G129500	1408.11	447.404	1.6541	1.15e-157	1.06e-155	1.6541	up	1218.45	508.43	1.2609	2.6e-91	3.31e-89	1.2609	up
TraesCS6A02G222800	1915.88	710.342	1.4314	6.81e-157	6.28e-155	1.4314	up	1657.82	869.013	0.93184	8.32e-69	6.85e-67	0.93184	up
TraesCS1B02G418800	533.865	1614.95	-1.5969	7.55e-157	6.94e-155	-1.5969	down	461.951	799.625	-0.79158	1.05e-27	2.99e-26	-0.79158	down
TraesCS3B02G237200	1551.62	520.717	1.5752	1.1e-156	1.02e-154	1.5752	up	1342.65	870.541	0.6251	5.55e-30	1.74e-28	0.6251	up
TraesCS2D02G238600	2538.71	1048.34	1.276	4.2e-156	3.84e-154	1.276	up	2196.82	1401.95	0.64798	2.02e-44	9.72e-43	0.64798	up
TraesCS3D02G399700	1269.77	383.395	1.7277	1.48e-155	1.35e-153	1.7277	up	1098.76	606.437	0.85745	2.29e-44	1.1e-42	0.85745	up
TraesCS4A02G486000	634.606	21.8762	4.8584	2.05e-155	1.87e-153	4.8584	up	549.118	4.88864	6.8115	2.12e-179	7.47e-177	6.8115	up
TraesCS3D02G338400	375.983	22.6879	4.0507	3.73e-155	3.4e-153	4.0507	up	325.348	83.3393	1.9649	3.55e-56	2.27e-54	1.9649	up
TraesCS7D02G495500	134.764	748.956	-2.4744	8.66e-155	7.89e-153	-2.4744	down	116.607	395.393	-1.7616	2.46e-57	1.61e-55	-1.7616	down
TraesCS1A02G308500	1600.43	551.386	1.5373	2.33e-154	2.12e-152	1.5373	up	1384.86	842.404	0.71716	2.33e-38	9.58e-37	0.71716	up
TraesCS1B02G000600	2471.03	1018.69	1.2784	6.76e-154	6.13e-152	1.2784	up	2138.23	1434.03	0.57634	3.07e-35	1.15e-33	0.57634	up
TraesCS3A02G512400	664.109	68.6298	3.2745	1.11e-153	1e-151	3.2745	up	574.648	11.6848	5.62	2.62e-225	1.45e-222	5.62	up
TraesCS2D02G018000	565.114	80.6795	2.8083	1.88e-153	1.69e-151	2.8083	up	488.997	258.368	0.9204	1.51e-25	3.92e-24	0.9204	up
TraesCS3A02G404500	1487.01	496.806	1.5817	3.93e-153	3.54e-151	1.5817	up	1286.73	727.506	0.82268	1.88e-46	9.54e-45	0.82268	up
TraesCSU02G137100	388.92	1304.52	-1.746	4.96e-153	4.47e-151	-1.746	down	336.536	1107.07	-1.7179	1.43e-136	3.41e-134	-1.7179	down
TraesCS1D02G210200	3228.34	1446.61	1.1581	1.53e-152	1.37e-150	1.1581	up	2793.55	1898.74	0.55706	7e-39	2.92e-37	0.55706	up
TraesCS3A02G212000	1587.86	550.445	1.5284	3.08e-152	2.75e-150	1.5284	up	1374	781.495	0.81408	2.14e-47	1.11e-45	0.81408	up
TraesCS7D02G215100	287.688	5.96211	5.5925	4.24e-152	3.79e-150	5.5925	up	248.94	19.0289	3.7095	7.49e-93	9.83e-91	3.7095	up
TraesCS5D02G145400	337.523	15.3985	4.4541	5.45e-152	4.86e-150	4.4541	up	292.066	19.2549	3.923	2.4e-113	4.33e-111	3.923	up
TraesCS3D02G412300	3534.32	9861.68	-1.4804	6.28e-152	5.59e-150	-1.4804	down	3058.32	1967.67	0.63625	1.87e-51	1.08e-49	0.63625	up
TraesCS3A02G528900	415.518	34.9499	3.5716	2.05e-151	1.82e-149	3.5716	up	359.562	3.00806	6.9013	7.57e-195	3.07e-192	6.9013	up
TraesCS1B02G168400	293.391	7.08943	5.371	2.75e-151	2.44e-149	5.371	up	253.869	43.9432	2.5304	2.48e-62	1.77e-60	2.5304	up
TraesCS2A02G185500	862.861	200.993	2.102	3.37e-151	2.98e-149	2.102	up	746.643	238.87	1.6442	6.32e-92	8.15e-90	1.6442	up
TraesCS3A02G375100	2684.02	654.928	2.035	4.13e-151	3.65e-149	2.035	up	2322.57	1012.75	1.1975	2.47e-68	2.02e-66	1.1975	up
TraesCS2B02G229400	728.517	145.069	2.3282	5.51e-151	4.88e-149	2.3282	up	630.395	258.675	1.2851	1.17e-54	7.21e-53	1.2851	up
TraesCS2B02G287600	4559.36	1534.56	1.571	6.11e-151	5.4e-149	1.571	up	3945.36	1814.73	1.1204	1.69e-72	1.5e-70	1.1204	up
TraesCS7A02G266500	1234.35	373.76	1.7236	6.49e-151	5.73e-149	1.7236	up	1068.11	514.992	1.0524	8.47e-61	5.9e-59	1.0524	up
TraesCS3B02G099400	2225.62	4604.16	-1.0487	9.26e-151	8.16e-149	-1.0487	down	1925.88	3180.39	-0.72369	2.26e-66	1.77e-64	-0.72369	down
TraesCS5D02G268600	401.477	1319.26	-1.7163	2.1e-150	1.85e-148	-1.7163	down	347.406	506.496	-0.54393	2.76e-11	3.21e-10	-0.54393	down
TraesCS6D02G264200	1555.05	537.606	1.5323	3.36e-150	2.95e-148	1.5323	up	1345.6	725.127	0.89194	1.57e-54	9.62e-53	0.89194	up
TraesCS1A02G139900	2205.4	4565.02	-1.0496	4.85e-150	4.26e-148	-1.0496	down	1908.39	3100.48	-0.70013	1.48e-61	1.04e-59	-0.70013	down
TraesCS2A02G488900	5823.78	10679.7	-0.87484	6.07e-150	5.33e-148	-0.87484	down	5039.39	11829.9	-1.2311	2.62e-306	2.85e-303	-1.2311	down
TraesCS4A02G105300	712.308	1916.95	-1.4282	7.34e-150	6.44e-148	-1.4282	down	616.385	1367.41	-1.1495	3.98e-48	2.1e-46	-1.1495	down
TraesCS3D02G038500	2547.87	1074.35	1.2458	7.39e-150	6.46e-148	1.2458	up	2204.72	1048.77	1.0719	1.13e-106	1.89e-104	1.0719	up
TraesCS4B02G299600	304.014	1116.3	-1.8765	1.16e-149	1.02e-147	-1.8765	down	263.067	1304.95	-2.3105	6.2e-239	4.01e-236	-2.3105	down
TraesCS6D02G380800	164.594	803.437	-2.2873	1.48e-149	1.29e-147	-2.2873	down	142.426	322.95	-1.1811	2.19e-26	5.86e-25	-1.1811	down
TraesCS2D02G467900	5059.38	1524.33	1.7308	2.49e-149	2.17e-147	1.7308	up	4377.97	2443.65	0.84122	5.43e-55	3.37e-53	0.84122	up
TraesCS2B02G401500	1679.85	3642.58	-1.1166	4.16e-149	3.62e-147	-1.1166	down	1453.61	4095.39	-1.4944	7.9e-275	6.98e-272	-1.4944	down
TraesCS7D02G294300	280.863	5.65751	5.6336	4.23e-149	3.68e-147	5.6336	up	243.04	26.9898	3.1707	3.19e-77	3.08e-75	3.1707	up
TraesCS7D02G475300	407.829	1328.38	-1.7036	6.99e-149	6.07e-147	-1.7036	down	352.897	615.64	-0.80284	1.83e-15	2.84e-14	-0.80284	down
TraesCS7A02G529200	2455.8	4977.34	-1.0192	7.39e-149	6.42e-147	-1.0192	down	2125.03	4629.12	-1.1233	1.21e-118	2.29e-116	-1.1233	down
TraesCS5B02G145800	411.916	19.8081	4.3782	1.35e-148	1.17e-146	4.3782	up	356.427	23.1233	3.9462	6.6e-133	1.5e-130	3.9462	up
TraesCS4D02G041200	4115.19	1975.89	1.0585	1.47e-148	1.27e-146	1.0585	up	3560.98	2517.74	0.50014	1.62e-36	6.31e-35	0.50014	up
TraesCS6D02G061600	1858.14	454.492	2.0315	1.88e-148	1.63e-146	2.0315	up	1607.84	696.629	1.2067	2.99e-49	1.62e-47	1.2067	up
TraesCS5A02G069500	703.099	1890.82	-1.4272	2.17e-148	1.87e-146	-1.4272	down	608.407	1156.34	-0.92646	3.24e-52	1.89e-50	-0.92646	down
TraesCS4B02G292800	517.459	68.8956	2.909	1.16e-147	9.98e-146	2.909	up	447.761	145.419	1.6225	7.47e-57	4.84e-55	1.6225	up
TraesCS5A02G261200	364.921	1233.03	-1.7565	1.33e-147	1.15e-145	-1.7565	down	315.785	591.726	-0.90599	3.59e-29	1.1e-27	-0.90599	down
TraesCS4B02G396900	292.945	8.24013	5.1518	1.66e-147	1.43e-145	5.1518	up	253.483	31.681	3.0002	6.46e-76	6.09e-74	3.0002	up
TraesCS3B02G137300	3851.53	1828.84	1.0745	1.7e-147	1.46e-145	1.0745	up	3332.82	2216.79	0.58827	4.67e-47	2.4e-45	0.58827	up
TraesCS4D02G273200	1966.71	4125.53	-1.0688	2.28e-147	1.95e-145	-1.0688	down	1701.8	3163.35	-0.89439	6.3e-97	8.9e-95	-0.89439	down
TraesCS5D02G283600	1036.56	2890.38	-1.4795	2.73e-147	2.34e-145	-1.4795	down	896.929	1390.21	-0.63224	1.3e-28	3.88e-27	-0.63224	down
TraesCS1A02G131900	1670.29	606.72	1.461	1.19e-146	1.02e-144	1.461	up	1445.34	941.294	0.61869	7.26e-31	2.36e-29	0.61869	up
TraesCS6D02G325100	1148.16	340.246	1.7547	1.27e-146	1.09e-144	1.7547	up	993.534	123.559	3.0074	1.33e-266	1.12e-263	3.0074	up
TraesCS2B02G302400	2222.11	905.967	1.2944	1.91e-146	1.62e-144	1.2944	up	1922.85	1290.52	0.57529	7.29e-33	2.53e-31	0.57529	up
TraesCS6B02G450500	894.601	222.13	2.0098	1.95e-146	1.66e-144	2.0098	up	774.119	365.292	1.0835	6.17e-49	3.32e-47	1.0835	up
TraesCS5B02G464100	2169.43	877.117	1.3065	2.57e-146	2.19e-144	1.3065	up	1877.24	1120.63	0.74431	8.61e-51	4.87e-49	0.74431	up
TraesCS3B02G022500	1826.1	3876.38	-1.0859	3.85e-146	3.26e-144	-1.0859	down	1580.15	5283.88	-1.7415	9e-76	8.42e-74	-1.7415	down
TraesCS2B02G178400	133.19	716.999	-2.4285	3.87e-146	3.27e-144	-2.4285	down	115.251	412.275	-1.8388	1.25e-63	9.15e-62	-1.8388	down
TraesCS3A02G148800	7310.82	2426.46	1.5912	4.89e-146	4.13e-144	1.5912	up	6326.24	3011.79	1.0707	2.3e-78	2.26e-76	1.0707	up
TraesCS6A02G169100	447.971	47.6796	3.232	6.53e-146	5.5e-144	3.232	up	387.632	86.3393	2.1666	1.37e-75	1.27e-73	2.1666	up
TraesCS7B02G382800	2656.94	977.789	1.4422	1.25e-145	1.05e-143	1.4422	up	2299.14	1196.03	0.94284	1.03e-70	8.69e-69	0.94284	up
TraesCS7A02G480700	2543.03	942.335	1.4322	1.5e-145	1.26e-143	1.4322	up	2200.55	1307.9	0.75062	6.12e-57	3.97e-55	0.75062	up
TraesCS3A02G271600	3913.23	1873.93	1.0623	1.55e-145	1.3e-143	1.0623	up	3386.24	2124.65	0.67246	9.99e-61	6.95e-59	0.67246	up
TraesCS5A02G131600	852.229	204.665	2.058	1.62e-145	1.36e-143	2.058	up	737.442	435.508	0.75983	3.56e-26	9.46e-25	0.75983	up
TraesCS3A02G147700	919.594	234.696	1.9702	2.58e-145	2.15e-143	1.9702	up	795.744	326.187	1.2866	1.25e-66	9.9e-65	1.2866	up
TraesCS2A02G525500	9633.47	16902.3	-0.81109	3.53e-145	2.95e-143	-0.81109	down	8335.87	24836.4	-1.5751	0	0	-1.5751	down
TraesCS6D02G013600	638.896	1754.93	-1.4578	4.4e-145	3.66e-143	-1.4578	down	552.849	1139.1	-1.0429	9.03e-63	6.5e-61	-1.0429	down
TraesCS7A02G237100	315.722	13.5561	4.5416	6.6e-145	5.49e-143	4.5416	up	273.196	87.7897	1.6378	1.81e-37	7.25e-36	1.6378	up
TraesCS3A02G026900	1018.02	281.089	1.8567	1.07e-144	8.86e-143	1.8567	up	880.913	513.041	0.77993	2.54e-31	8.37e-30	0.77993	up
TraesCS6B02G234900	5483.75	2801.88	0.96877	1.36e-144	1.13e-142	0.96877	up	4745.22	3211.44	0.56326	9.2e-52	5.34e-50	0.56326	up
TraesCS5B02G324800	2878.16	1020.85	1.4954	1.49e-144	1.23e-142	1.4954	up	2490.57	1338.7	0.89565	2.08e-54	1.27e-52	0.89565	up
TraesCS1D02G278800	2555.43	1098.66	1.2178	2e-144	1.65e-142	1.2178	up	2211.27	1382.71	0.67737	6.9e-48	3.62e-46	0.67737	up
TraesCS1D02G215100	309.06	12.4989	4.628	3.87e-144	3.19e-142	4.628	up	267.436	54.1358	2.3045	4.79e-58	3.17e-56	2.3045	up
TraesCS7A02G298600	291.49	9.08008	5.0046	5.53e-144	4.57e-142	5.0046	up	252.229	38.2156	2.7225	1.42e-67	1.14e-65	2.7225	up
TraesCS7A02G325400	28477.4	8919.47	1.6748	8.87e-144	7.3e-142	1.6748	up	24642.2	14392.9	0.77577	3.15e-42	1.44e-40	0.77577	up
TraesCS5B02G223800	1307.27	425.253	1.6202	1.48e-143	1.22e-141	1.6202	up	1131.22	578.914	0.96645	2.76e-55	1.73e-53	0.96645	up
TraesCS7A02G100600	389.38	32.0295	3.6037	1.89e-143	1.55e-141	3.6037	up	336.942	92.2699	1.8686	3.59e-54	2.19e-52	1.8686	up
TraesCS4A02G390200	2014.34	4167.38	-1.0488	3.68e-143	3.02e-141	-1.0488	down	1743.05	2999.82	-0.78326	6.46e-74	5.9e-72	-0.78326	down
TraesCS3A02G153000	710.391	1877.27	-1.402	3.91e-143	3.21e-141	-1.402	down	614.704	1248.52	-1.0223	1.58e-65	1.21e-63	-1.0223	down
TraesCS1B02G225700	421.513	41.3982	3.3479	4.97e-143	4.07e-141	3.3479	up	364.74	141.945	1.3615	1.3e-36	5.06e-35	1.3615	up
TraesCS1D02G422700	16839.4	8491.08	0.98782	6.93e-143	5.67e-141	0.98782	up	14571.5	9172.27	0.6678	8.92e-82	9.31e-80	0.6678	up
TraesCS5A02G386400	433.5	45.1106	3.2645	7.36e-143	6.01e-141	3.2645	up	375.114	85.0971	2.1401	2.51e-72	2.21e-70	2.1401	up
TraesCS1B02G417000	1575.69	567.302	1.4738	1.2e-142	9.8e-141	1.4738	up	1363.46	817.463	0.73805	3.29e-40	1.42e-38	0.73805	up
TraesCS4B02G173100	1195.77	2754.61	-1.2039	5.83e-142	4.74e-140	-1.2039	down	1034.69	1646.44	-0.67015	5.96e-24	1.44e-22	-0.67015	down
TraesCS7A02G426900	226.637	0.282444	9.6482	7.2e-142	5.85e-140	9.6482	up	196.109	9.15651	4.4207	1.2e-85	1.34e-83	4.4207	up
TraesCS1D02G177000	928.86	244.862	1.9235	9.82e-142	7.96e-140	1.9235	up	803.761	389.892	1.0437	2.7e-47	1.4e-45	1.0437	up
TraesCS5A02G241700	442.512	48.8931	3.178	2.01e-141	1.63e-139	3.178	up	382.925	227.158	0.75336	3.97e-15	6.07e-14	0.75336	up
TraesCS7A02G317900	3720.99	1784.39	1.0603	2.36e-141	1.9e-139	1.0603	up	3219.84	2120.51	0.60258	2.35e-48	1.25e-46	0.60258	up
TraesCS3B02G041900	3125.19	1437.55	1.1203	2.79e-141	2.25e-139	1.1203	up	2704.31	1695.05	0.67394	1.24e-53	7.5e-52	0.67394	up
TraesCS3A02G435300	1497.32	442.323	1.7592	4.58e-141	3.69e-139	1.7592	up	1295.65	549.475	1.2376	2.57e-50	1.44e-48	1.2376	up
TraesCS1A02G362700	1157.38	355.423	1.7033	4.59e-141	3.7e-139	1.7033	up	1001.51	405.72	1.3036	1.16e-81	1.2e-79	1.3036	up
TraesCS5B02G480900	1490.16	3251.48	-1.1256	4.74e-141	3.81e-139	-1.1256	down	1289.47	1979.27	-0.6182	2.26e-37	9.06e-36	-0.6182	down
TraesCS5B02G321800	500.771	1471.44	-1.555	8.52e-141	6.84e-139	-1.555	down	433.327	759.745	-0.81006	5.26e-29	1.59e-27	-0.81006	down
TraesCS4A02G245100	9143.12	15951.3	-0.80291	1.64e-140	1.32e-138	-0.80291	down	7911.69	16188	-1.0329	1.22e-238	7.85e-236	-1.0329	down
TraesCS1B02G077300	773.559	176.398	2.1327	1.9e-140	1.52e-138	2.1327	up	669.387	288.373	1.2149	1.48e-52	8.71e-51	1.2149	up
TraesCS6D02G191900	3397.34	6457.38	-0.92654	2.2e-140	1.76e-138	-0.92654	down	2939.78	5585.17	-0.92589	3.35e-138	8.08e-136	-0.92589	down
TraesCS4D02G214300	1021.89	291.262	1.8109	2.52e-140	2.01e-138	1.8109	up	884.252	433.762	1.0276	3.77e-50	2.09e-48	1.0276	up
TraesCS1B02G445200	6815.52	3635.11	0.90682	2.54e-140	2.02e-138	0.90682	up	5897.58	4169.06	0.5004	1.66e-45	8.28e-44	0.5004	up
TraesCS2B02G185100	694.3	143.114	2.2784	2.84e-140	2.26e-138	2.2784	up	600.784	245.633	1.2903	5.08e-52	2.96e-50	1.2903	up
TraesCS5D02G393200	836.896	141.48	2.5645	3.14e-140	2.5e-138	2.5645	up	724.189	198.839	1.8648	2.83e-88	3.39e-86	1.8648	up
TraesCS7A02G115300	3410.5	7508.03	-1.1385	5.42e-140	4.31e-138	-1.1385	down	2951.21	8329.09	-1.4969	2.92e-131	6.53e-129	-1.4969	down
TraesCS1A02G390500	2158.06	4377.53	-1.0204	8.83e-140	7.02e-138	-1.0204	down	1867.42	2710.18	-0.53734	1.13e-35	4.3e-34	-0.53734	down
TraesCS3D02G493700	652.376	1752.58	-1.4257	9.7e-140	7.69e-138	-1.4257	down	564.513	1240.82	-1.1362	2.88e-77	2.78e-75	-1.1362	down
TraesCS4B02G129700	3275.91	1533.22	1.0953	1.08e-139	8.56e-138	1.0953	up	2834.69	1923.94	0.55913	2.04e-39	8.61e-38	0.55913	up
TraesCS2B02G213000	2085.05	851.296	1.2923	1.44e-139	1.14e-137	1.2923	up	1804.24	1071.84	0.7513	5.35e-44	2.55e-42	0.7513	up
TraesCS4A02G128800	1367	464.988	1.5557	1.57e-139	1.25e-137	1.5557	up	1182.89	671.952	0.81589	1.91e-42	8.82e-41	0.81589	up
TraesCS4A02G016700	1395.43	320.956	2.1203	1.6e-139	1.27e-137	2.1203	up	1207.5	495.724	1.2844	1.12e-71	9.65e-70	1.2844	up
TraesCS6D02G174500	4055.45	1992.49	1.0253	3.81e-139	3e-137	1.0253	up	3509.28	2450.12	0.51832	2.76e-38	1.13e-36	0.51832	up
TraesCS4B02G010000	222.413	0.278754	9.64	4.53e-139	3.57e-137	9.64	up	192.462	7.77056	4.6304	1.12e-86	1.29e-84	4.6304	up
TraesCS5B02G560300	526.817	40.7268	3.6933	7.02e-139	5.53e-137	3.6933	up	455.856	305.096	0.57931	1.38e-11	1.64e-10	0.57931	up
TraesCS5A02G501000	669.83	135.33	2.3073	1.76e-138	1.38e-136	2.3073	up	579.602	408.629	0.50427	5.46e-11	6.18e-10	0.50427	up
TraesCS3D02G476500	278.668	1018.15	-1.8693	4.11e-138	3.23e-136	-1.8693	down	241.138	411.138	-0.76977	1.47e-16	2.43e-15	-0.76977	down
TraesCS3D02G413800	3650.16	1473.1	1.3091	4.73e-138	3.71e-136	1.3091	up	3158.57	2228.71	0.50307	8.04e-23	1.85e-21	0.50307	up
TraesCS4A02G419400	2304.26	982.444	1.2299	7.57e-138	5.93e-136	1.2299	up	1993.91	1056.92	0.91574	2.25e-76	2.14e-74	0.91574	up
TraesCS2A02G501200	2242.51	947.048	1.2436	9.37e-138	7.33e-136	1.2436	up	1940.48	1154.1	0.74964	2.96e-52	1.73e-50	0.74964	up
TraesCS6B02G089400	982.87	277.277	1.8257	1.5e-137	1.17e-135	1.8257	up	850.496	423.177	1.007	2.97e-47	1.54e-45	1.007	up
TraesCS1D02G207000	311.896	1082.45	-1.7952	1.9e-137	1.48e-135	-1.7952	down	269.891	626.359	-1.2146	1.55e-49	8.51e-48	-1.2146	down
TraesCS5D02G013400	7772.29	13605.2	-0.80775	3.35e-137	2.6e-135	-0.80775	down	6725.43	20688.3	-1.6211	0	0	-1.6211	down
TraesCS2A02G387000	6435.53	3429.96	0.90787	4.47e-137	3.47e-135	0.90787	up	5568.76	3273.75	0.76641	1.41e-97	2.02e-95	0.76641	up
TraesCS1D02G072200	1580.31	3366.11	-1.0909	1.07e-136	8.29e-135	-1.0909	down	1367.47	2485.63	-0.8621	1.54e-75	1.43e-73	-0.8621	down
TraesCS2B02G268000	2223.81	731.712	1.6037	1.37e-136	1.06e-134	1.6037	up	1924.28	1108.01	0.79635	1.42e-43	6.7e-42	0.79635	up
TraesCS2A02G313000	2590.74	1149.44	1.1724	1.39e-136	1.08e-134	1.1724	up	2241.82	1238.49	0.85608	3.37e-52	1.97e-50	0.85608	up
TraesCS4D02G010700	1682.02	639.92	1.3942	2.58e-136	1.99e-134	1.3942	up	1455.49	714.964	1.0256	1.04e-73	9.47e-72	1.0256	up
TraesCS2A02G365600	7198.97	3055.92	1.2362	2.93e-136	2.26e-134	1.2362	up	6229.52	4221.31	0.56143	3.58e-27	9.92e-26	0.56143	up
TraesCS5D02G328100	1153.19	2761.33	-1.2597	5.51e-136	4.25e-134	-1.2597	down	997.844	1633.29	-0.71089	7.48e-34	2.69e-32	-0.71089	down
TraesCS5A02G193900	1285.97	326.19	1.9791	6.45e-136	4.97e-134	1.9791	up	1112.75	314.562	1.8227	3.89e-104	6.25e-102	1.8227	up
TraesCS6A02G363100	149.589	725.598	-2.2782	9.64e-136	7.41e-134	-2.2782	down	129.441	288.603	-1.1568	3.18e-14	4.57e-13	-1.1568	down
TraesCS6B02G200800	2010.78	824.231	1.2866	1.09e-135	8.34e-134	1.2866	up	1739.98	1041.27	0.74073	5.92e-48	3.11e-46	0.74073	up
TraesCS7D02G062900	1161.13	281.652	2.0435	1.12e-135	8.57e-134	2.0435	up	1004.73	362.636	1.4702	1.05e-91	1.35e-89	1.4702	up
TraesCS2D02G150500	3595.6	1475.4	1.2851	4.46e-135	3.42e-133	1.2851	up	3111.29	1765.85	0.81715	3.02e-56	1.93e-54	0.81715	up
TraesCS3D02G480100	453.955	1354.74	-1.5774	5.5e-135	4.21e-133	-1.5774	down	392.807	633.654	-0.68988	1.57e-19	3.1e-18	-0.68988	down
TraesCS3D02G418400	4699.38	1826.58	1.3633	5.91e-135	4.52e-133	1.3633	up	4066.47	2866.37	0.50455	5.81e-35	2.16e-33	0.50455	up
TraesCS3A02G395700	781.261	187.547	2.0586	1.01e-134	7.73e-133	2.0586	up	676.051	307.021	1.1388	1.58e-47	8.19e-46	1.1388	up
TraesCS3A02G210000	1787.37	550.637	1.6987	1.64e-134	1.25e-132	1.6987	up	1546.68	682.632	1.18	8.79e-85	9.65e-83	1.18	up
TraesCS7A02G489800	1074.62	326.654	1.718	1.7e-134	1.3e-132	1.718	up	929.897	612.331	0.60276	4.51e-21	9.58e-20	0.60276	up
TraesCS7B02G101800	22.4234	364.904	-4.0244	2.25e-134	1.71e-132	-4.0244	down	19.404	75.4919	-1.96	1.13e-14	1.68e-13	-1.96	down
TraesCS2B02G411800	223.54	887.799	-1.9897	2.88e-134	2.18e-132	-1.9897	down	193.432	873.066	-2.1743	2.97e-156	8.56e-154	-2.1743	down
TraesCS5A02G318000	262.296	969.851	-1.8866	2.9e-134	2.2e-132	-1.8866	down	226.972	519.25	-1.1939	1.23e-40	5.4e-39	-1.1939	down
TraesCS4A02G280500	841.339	154.909	2.4413	4.21e-134	3.19e-132	2.4413	up	728.006	364.624	0.99754	2.18e-25	5.63e-24	0.99754	up
TraesCS7B02G340500	271.169	984.433	-1.8601	1.94e-133	1.46e-131	-1.8601	down	234.64	732.095	-1.6416	8.92e-90	1.1e-87	-1.6416	down
TraesCS5A02G531300	870.776	230.699	1.9163	2.32e-133	1.75e-131	1.9163	up	753.486	350.749	1.1031	2.87e-49	1.56e-47	1.1031	up
TraesCS5B02G374900	999.18	2335.09	-1.2247	2.55e-133	1.92e-131	-1.2247	down	864.598	1764.55	-1.0292	2.43e-85	2.72e-83	-1.0292	down
TraesCS1A02G326100	1433.44	245.282	2.547	3.4e-133	2.56e-131	2.547	up	1240.41	517.047	1.2624	2.91e-55	1.82e-53	1.2624	up
TraesCS3A02G376800	3649.02	6767.5	-0.89111	7.02e-133	5.27e-131	-0.89111	down	3157.59	7059.76	-1.1608	4.29e-111	7.55e-109	-1.1608	down
TraesCS1D02G428800	6431.96	3466.24	0.89189	7.81e-133	5.86e-131	0.89189	up	5565.7	3769.34	0.56225	3.19e-55	1.99e-53	0.56225	up
TraesCS3B02G007500	349.712	1142.15	-1.7075	9.07e-133	6.79e-131	-1.7075	down	302.624	626.475	-1.0497	6.8e-39	2.84e-37	-1.0497	down
TraesCS4A02G052200	834.195	167.992	2.312	9.35e-133	7e-131	2.312	up	721.851	226.734	1.6707	1.18e-71	1.01e-69	1.6707	up
TraesCS3D02G065000	400.133	41.784	3.2595	9.88e-133	7.38e-131	3.2595	up	346.24	208.654	0.73066	5.42e-13	7.15e-12	0.73066	up
TraesCS3D02G160600	2324.22	1012.36	1.199	1.32e-132	9.88e-131	1.199	up	2011.19	1335.48	0.59069	1.27e-35	4.82e-34	0.59069	up
TraesCS7D02G365800	1159.03	2607.87	-1.17	1.48e-132	1.1e-130	-1.17	down	1002.92	1526.12	-0.60566	8.33e-31	2.7e-29	-0.60566	down
TraesCS2D02G368600	1335.42	2909.93	-1.1237	2.86e-132	2.12e-130	-1.1237	down	1155.55	2654.79	-1.2	9.35e-146	2.42e-143	-1.2	down
TraesCS4B02G112000	1824.14	731.409	1.3185	4.03e-132	2.99e-130	1.3185	up	1578.46	1059.69	0.57487	9.75e-29	2.92e-27	0.57487	up
TraesCS5D02G251800	1090.68	340.14	1.681	7.91e-132	5.87e-130	1.681	up	943.786	607.352	0.63593	1.08e-23	2.58e-22	0.63593	up
TraesCS4A02G213300	1138.21	363.658	1.6461	8.13e-132	6.02e-130	1.6461	up	984.938	510.73	0.94747	2.16e-42	9.95e-41	0.94747	up
TraesCS3D02G018700	1244.55	418.741	1.5715	1.9e-131	1.41e-129	1.5715	up	1076.94	760.987	0.501	5.08e-17	8.67e-16	0.501	up
TraesCS1A02G025500	241.993	913.273	-1.9161	4.45e-131	3.29e-129	-1.9161	down	209.39	450.693	-1.106	1.2e-26	3.24e-25	-1.106	down
TraesCS7A02G345500	79.4887	601.122	-2.9188	2.79e-130	2.06e-128	-2.9188	down	68.781	253.894	-1.8841	3.29e-42	1.5e-40	-1.8841	down
TraesCS5A02G175200	471.799	67.2631	2.8103	8.59e-130	6.32e-128	2.8103	up	408.26	191.213	1.0943	8.49e-29	2.55e-27	1.0943	up
TraesCS3B02G219400	867.397	234.149	1.8893	9.37e-130	6.89e-128	1.8893	up	750.576	329.536	1.1876	2.38e-55	1.5e-53	1.1876	up
TraesCS6B02G122600	5515.47	867.897	2.6679	1.22e-129	8.99e-128	2.6679	up	4772.72	2977.44	0.68074	7.97e-20	1.6e-18	0.68074	up
TraesCS5B02G060300	815.786	210.801	1.9523	1.69e-129	1.24e-127	1.9523	up	705.923	377.298	0.90381	8.5e-34	3.05e-32	0.90381	up
TraesCS4B02G368300	127.475	653.138	-2.3572	1.99e-129	1.46e-127	-2.3572	down	110.31	371.538	-1.752	2.91e-29	8.92e-28	-1.752	down
TraesCS2B02G048200	30718.5	18580.1	0.72535	2.09e-129	1.53e-127	0.72535	up	26581.2	14796.4	0.84516	8.48e-180	3e-177	0.84516	up
TraesCS1B02G410300	329.545	1127.95	-1.7752	5.23e-129	3.82e-127	-1.7752	down	285.159	450.818	-0.66078	1.13e-11	1.35e-10	-0.66078	down
TraesCS2A02G357700	1734.45	3550.97	-1.0337	1.08e-128	7.86e-127	-1.0337	down	1500.87	3738.48	-1.3167	4.17e-210	1.96e-207	-1.3167	down
TraesCS4B02G087600	1509.19	3816.26	-1.3384	1.1e-128	8.02e-127	-1.3384	down	1305.91	2640.6	-1.0158	8.3e-109	1.43e-106	-1.0158	down
TraesCS2A02G315600	496.978	77.8625	2.6742	1.69e-128	1.23e-126	2.6742	up	430.045	65.4481	2.7161	3.95e-111	6.99e-109	2.7161	up
TraesCS5D02G285500	202.059	0	Inf	1.92e-128	1.39e-126	Inf	up	174.846	22.4548	2.961	2.71e-52	1.59e-50	2.961	up
TraesCS5A02G018000	1159.83	382.903	1.5989	3.57e-128	2.59e-126	1.5989	up	1003.61	699.003	0.52183	1.23e-17	2.18e-16	0.52183	up
TraesCS7D02G094900	1101.04	353.694	1.6383	1.21e-127	8.78e-126	1.6383	up	952.737	410.746	1.2138	1.52e-70	1.28e-68	1.2138	up
TraesCS7D02G338600	1064.99	335.787	1.6652	1.26e-127	9.12e-126	1.6652	up	921.553	396.668	1.2161	3.13e-68	2.56e-66	1.2161	up
TraesCS1A02G077700	717.594	169.935	2.0782	3.24e-127	2.34e-125	2.0782	up	620.949	266.333	1.2212	2.68e-49	1.46e-47	1.2212	up
TraesCS6B02G245100	5545.99	9737.7	-0.81214	3.55e-127	2.56e-125	-0.81214	down	4799.01	7674.71	-0.67738	3.99e-88	4.75e-86	-0.67738	down
TraesCS5A02G222700	1041.61	2371.07	-1.1867	5.32e-127	3.83e-125	-1.1867	down	901.332	1607.05	-0.83429	3.77e-55	2.35e-53	-0.83429	down
TraesCS3A02G130000	2417.3	4664.92	-0.94846	5.64e-127	4.05e-125	-0.94846	down	2091.7	3143.8	-0.58783	1.25e-45	6.24e-44	-0.58783	down
TraesCS3D02G095100	1938.9	812.682	1.2545	5.85e-127	4.2e-125	1.2545	up	1677.78	1036.03	0.69548	6.3e-42	2.85e-40	0.69548	up
TraesCSU02G126900	1831.46	750.671	1.2867	9.23e-127	6.63e-125	1.2867	up	1584.8	965.649	0.71473	3.6e-42	1.64e-40	0.71473	up
TraesCS3B02G007400	102.804	584.669	-2.5077	9.32e-127	6.69e-125	-2.5077	down	88.9608	295.983	-1.7343	2.44e-43	1.15e-41	-1.7343	down
TraesCS5D02G159700	396.737	20.6357	4.265	1.15e-126	8.2e-125	4.265	up	343.298	38.3228	3.1632	2.26e-94	3.03e-92	3.1632	up
TraesCS3D02G509100	1102.49	261.225	2.0774	2.66e-126	1.9e-124	2.0774	up	953.997	519.734	0.87621	4.06e-32	1.38e-30	0.87621	up
TraesCS1A02G158600	700.173	2340.22	-1.7409	2.75e-126	1.96e-124	-1.7409	down	605.866	1604.79	-1.4053	2.15e-67	1.73e-65	-1.4053	down
TraesCS2B02G123900	3173.53	1536.62	1.0463	3.29e-126	2.34e-124	1.0463	up	2746.12	1017.85	1.4319	1.11e-200	4.62e-198	1.4319	up
TraesCS2D02G205900	1056.47	333.827	1.6621	4.63e-126	3.29e-124	1.6621	up	914.191	504.349	0.85807	2.65e-22	5.96e-21	0.85807	up
TraesCS3B02G207300	430.229	32.5027	3.7265	4.74e-126	3.37e-124	3.7265	up	372.298	71.0148	2.3903	5.8e-77	5.56e-75	2.3903	up
TraesCS2B02G221800	387.271	42.3821	3.1918	9.32e-126	6.61e-124	3.1918	up	335.106	69.4689	2.2702	5.57e-71	4.73e-69	2.2702	up
TraesCS3D02G131500	405.572	1220.78	-1.5898	1.01e-125	7.18e-124	-1.5898	down	350.944	561.48	-0.67799	2.04e-17	3.59e-16	-0.67799	down
TraesCS5D02G090700	1819.34	400.458	2.1837	1.17e-125	8.28e-124	2.1837	up	1574.26	651.631	1.2725	2.96e-69	2.45e-67	1.2725	up
TraesCS7D02G516600	1409.49	2985.08	-1.0826	1.4e-125	9.88e-124	-1.0826	down	1219.66	3198.01	-1.3907	1.6e-209	7.36e-207	-1.3907	down
TraesCS1B02G142600	1123.11	368.963	1.606	1.79e-125	1.27e-123	1.606	up	971.862	430.137	1.176	1.6e-67	1.29e-65	1.176	up
TraesCS5B02G016100	951.116	283.16	1.748	2.87e-125	2.02e-123	1.748	up	823.008	550.448	0.5803	2.5e-18	4.64e-17	0.5803	up
TraesCS1B02G210500	1230.15	426.495	1.5282	6.43e-125	4.53e-123	1.5282	up	1064.47	540.305	0.97828	1.13e-53	6.83e-52	0.97828	up
TraesCS2D02G393900	789.869	206.759	1.9337	1.04e-124	7.32e-123	1.9337	up	683.486	240.608	1.5062	1.31e-74	1.21e-72	1.5062	up
TraesCS3A02G235500	765.497	195.017	1.9728	1.19e-124	8.33e-123	1.9728	up	662.407	217.766	1.6049	2.62e-80	2.67e-78	1.6049	up
TraesCS3D02G120000	3458.18	1695.5	1.0283	1.3e-124	9.09e-123	1.0283	up	2992.46	2100.81	0.51039	2.98e-34	1.08e-32	0.51039	up
TraesCS7D02G304900	391.413	34.1186	3.5201	1.32e-124	9.24e-123	3.5201	up	338.691	126.815	1.4172	8.82e-37	3.47e-35	1.4172	up
TraesCS1A02G213000	1342.48	486.866	1.4633	1.34e-124	9.33e-123	1.4633	up	1161.67	574.611	1.0155	6.6e-61	4.62e-59	1.0155	up
TraesCS2B02G079100	35150	5635.79	2.6408	2.66e-124	1.86e-122	2.6408	up	30416.6	15044.3	1.0156	3.2e-30	1.02e-28	1.0156	up
TraesCS2B02G529300	1875.08	783.622	1.2587	3.52e-124	2.45e-122	1.2587	up	1622.55	880.477	0.88191	1.57e-61	1.1e-59	0.88191	up
TraesCS6A02G036600	1427.18	2996.35	-1.07	8.33e-124	5.79e-122	-1.07	down	1234.96	3149.84	-1.3508	1.7e-57	1.12e-55	-1.3508	down
TraesCS2A02G206100	4092.6	2104.51	0.95953	9.01e-124	6.26e-122	0.95953	up	3541.42	2488.09	0.50929	1.62e-37	6.5e-36	0.50929	up
TraesCS5B02G132900	478.139	74.8399	2.6756	9.35e-124	6.49e-122	2.6756	up	413.739	239.682	0.7876	5.57e-17	9.48e-16	0.7876	up
TraesCS3B02G098000	905.23	263.641	1.7797	1.25e-123	8.64e-122	1.7797	up	783.304	464.502	0.75389	3.9e-27	1.08e-25	0.75389	up
TraesCS3D02G358500	2013.01	812.906	1.3082	1.69e-123	1.17e-121	1.3082	up	1741.87	1210.44	0.5251	2.47e-26	6.58e-25	0.5251	up
TraesCS4B02G067300	1468.55	555.439	1.4027	1.88e-123	1.3e-121	1.4027	up	1270.75	767.523	0.72739	7.4e-37	2.92e-35	0.72739	up
TraesCS6D02G189400	1328.31	483.01	1.4595	7.24e-123	5.01e-121	1.4595	up	1149.43	732.893	0.64925	5.12e-28	1.49e-26	0.64925	up
TraesCS3D02G155700	1047.89	335.755	1.642	8.9e-123	6.14e-121	1.642	up	906.759	435.509	1.058	1.1e-53	6.67e-52	1.058	up
TraesCS5B02G532400	1958.76	3862.13	-0.97945	1.37e-122	9.42e-121	-0.97945	down	1694.94	2930.57	-0.78995	8.04e-75	7.41e-73	-0.78995	down
TraesCS6A02G093300	4423.08	8448.74	-0.93369	1.78e-122	1.22e-120	-0.93369	down	3827.35	8888.5	-1.2156	6.41e-159	1.9e-156	-1.2156	down
TraesCS4B02G029600	881.003	2109.89	-1.2599	1.96e-122	1.34e-120	-1.2599	down	762.354	1191	-0.64364	1.5e-28	4.47e-27	-0.64364	down
TraesCS4D02G177800	1211.45	422.212	1.5207	2.14e-122	1.47e-120	1.5207	up	1048.29	620.775	0.7559	4.39e-34	1.59e-32	0.7559	up
TraesCS1B02G150400	2539.65	1178.45	1.1077	2.91e-122	2e-120	1.1077	up	2197.64	1166.2	0.91414	4.5e-81	4.64e-79	0.91414	up
TraesCS2B02G054700	1256.02	445.975	1.4938	4.1e-122	2.8e-120	1.4938	up	1086.85	637.19	0.77036	5.01e-36	1.92e-34	0.77036	up
TraesCS5A02G551000	3266.61	1613.81	1.0173	4.12e-122	2.81e-120	1.0173	up	2826.67	1974.52	0.5176	3.45e-34	1.25e-32	0.5176	up
TraesCS7B02G259400	286.007	971.762	-1.7646	4.68e-122	3.19e-120	-1.7646	down	247.482	494.901	-0.99982	2.75e-27	7.67e-26	-0.99982	down
TraesCS2B02G519100	71.287	489.914	-2.7808	5.29e-122	3.6e-120	-2.7808	down	61.6843	294.251	-2.2541	1.39e-61	9.84e-60	-2.2541	down
TraesCS4B02G305600	292.47	986.128	-1.7535	5.9e-122	4.02e-120	-1.7535	down	253.083	529.614	-1.0653	3.39e-34	1.23e-32	-1.0653	down
TraesCS6B02G084400	6082.56	1951.17	1.6403	8.04e-122	5.47e-120	1.6403	up	5263.27	3083.23	0.77152	6.33e-35	2.35e-33	0.77152	up
TraesCS1D02G149800	38.5647	393.452	-3.3508	9.04e-122	6.14e-120	-3.3508	down	33.3715	738.281	-4.4675	6.29e-300	6.46e-297	-4.4675	down
TraesCS3B02G470200	4159.27	1211.74	1.7793	1.26e-121	8.52e-120	1.7793	up	3599.19	1742.56	1.0465	9.17e-57	5.92e-55	1.0465	up
TraesCS5A02G368400	3656.48	1328.97	1.4601	1.43e-121	9.7e-120	1.4601	up	3164	1755.11	0.85019	9.68e-44	4.59e-42	0.85019	up
TraesCS3A02G134200	5412.22	2587.8	1.0645	2.43e-121	1.65e-119	1.0645	up	4683.23	2784.62	0.75002	7.86e-87	9.09e-85	0.75002	up
TraesCS3A02G113900	5442.86	9440.22	-0.79446	1.02e-120	6.9e-119	-0.79446	down	4709.78	8783.05	-0.89906	1.28e-155	3.68e-153	-0.89906	down
TraesCS3B02G100100	378.913	43.206	3.1326	1.42e-120	9.55e-119	3.1326	up	327.889	90.0192	1.8649	3.52e-53	2.1e-51	1.8649	up
TraesCS5D02G504200	184.704	1227.9	-2.7329	2.09e-120	1.41e-118	-2.7329	down	159.823	1446.57	-3.1781	0	0	-3.1781	down
TraesCS2B02G404600	7281.6	4111.67	0.82453	3.63e-120	2.45e-118	0.82453	up	6300.91	4124.11	0.61148	6.48e-68	5.25e-66	0.61148	up
TraesCS4D02G350500	515.006	1400.44	-1.4432	4.18e-120	2.81e-118	-1.4432	down	445.629	661.679	-0.57029	1.1e-08	1e-07	-0.57029	down
TraesCS3D02G073000	5199.23	2817.99	0.88363	9.63e-120	6.46e-118	0.88363	up	4498.98	3164.37	0.50768	5.25e-42	2.38e-40	0.50768	up
TraesCS3D02G430000	5428.58	11150	-1.0384	1.06e-119	7.08e-118	-1.0384	down	4697.36	7310.6	-0.63814	9.32e-27	2.53e-25	-0.63814	down
TraesCS7B02G327200	352.214	27.5645	3.6756	1.06e-119	7.13e-118	3.6756	up	304.766	68.6805	2.1497	5.63e-60	3.86e-58	2.1497	up
TraesCS7A02G068500	1408.13	536.045	1.3934	1.31e-119	8.76e-118	1.3934	up	1218.5	537.615	1.1805	9.41e-82	9.81e-80	1.1805	up
TraesCS1A02G071400	718.647	1759.39	-1.2917	1.59e-119	1.07e-117	-1.2917	down	621.869	1063.94	-0.77474	7.55e-36	2.88e-34	-0.77474	down
TraesCS4D02G207500	7001.15	2829.25	1.3072	1.94e-119	1.29e-117	1.3072	up	6058.12	1673.59	1.8559	8.23e-199	3.39e-196	1.8559	up
TraesCS5A02G193800	748.232	195.048	1.9397	1.98e-119	1.32e-117	1.9397	up	647.457	433.241	0.57961	2.46e-15	3.8e-14	0.57961	up
TraesCS7A02G174900	2547.22	1197.39	1.089	5.02e-119	3.34e-117	1.089	up	2204.15	1507.9	0.54769	5.92e-33	2.07e-31	0.54769	up
TraesCS3B02G268900	1620.34	655.401	1.3058	8.39e-119	5.58e-117	1.3058	up	1402.13	710.56	0.98059	5.14e-66	3.98e-64	0.98059	up
TraesCS7A02G141800	204.987	793.036	-1.9519	9.42e-119	6.26e-117	-1.9519	down	177.376	568.418	-1.6801	8.18e-75	7.53e-73	-1.6801	down
TraesCS3D02G516800	1299.08	478.653	1.4404	1.19e-118	7.92e-117	1.4404	up	1124.12	645.395	0.80054	1.02e-39	4.34e-38	0.80054	up
TraesCS5B02G059200	3931.19	6989.06	-0.83013	1.2e-118	7.98e-117	-0.83013	down	3401.78	4875.17	-0.51916	3.83e-45	1.89e-43	-0.51916	down
TraesCS2B02G048400	366.036	40.653	3.1706	2.11e-118	1.4e-116	3.1706	up	316.735	39.0267	3.0207	4.77e-94	6.34e-92	3.0207	up
TraesCS6A02G026700	325.454	28.6611	3.5053	3.56e-118	2.36e-116	3.5053	up	281.622	112.018	1.33	5.18e-28	1.5e-26	1.33	up
TraesCS5B02G380200	1653.85	3323.16	-1.0067	8.1e-118	5.36e-116	-1.0067	down	1431.12	2998.63	-1.0672	3.58e-128	7.67e-126	-1.0672	down
TraesCS4B02G332900	678.486	1680.59	-1.3086	9.13e-118	6.03e-116	-1.3086	down	587.105	890.852	-0.60157	8.76e-17	1.47e-15	-0.60157	down
TraesCS4B02G200800	1473.11	438.895	1.7469	1.17e-117	7.7e-116	1.7469	up	1274.7	702.519	0.85955	8.38e-50	4.63e-48	0.85955	up
TraesCS6D02G170100	571.388	1485.83	-1.3787	1.17e-117	7.73e-116	-1.3787	down	494.43	923.11	-0.90074	9.59e-42	4.33e-40	-0.90074	down
TraesCS7A02G241600	925.232	284.306	1.7024	1.53e-117	1.01e-115	1.7024	up	800.633	197.474	2.0195	1.15e-96	1.61e-94	2.0195	up
TraesCS1B02G191600	2945.29	844.445	1.8023	2.1e-117	1.38e-115	1.8023	up	2548.63	1419.43	0.84441	5.56e-33	1.94e-31	0.84441	up
TraesCS3A02G191400	741.679	195.088	1.9267	4.34e-117	2.85e-115	1.9267	up	641.79	305.149	1.0726	2.56e-41	1.15e-39	1.0726	up
TraesCS6B02G113200	2804.82	1360.35	1.0439	4.88e-117	3.2e-115	1.0439	up	2427.06	1690.39	0.52185	9.62e-32	3.22e-30	0.52185	up
TraesCS2B02G125200	111.75	767.969	-2.7808	7.72e-117	5.05e-115	-2.7808	down	96.7046	262.804	-1.4423	4.85e-16	7.83e-15	-1.4423	down
TraesCS6B02G343300	6063.82	3048.9	0.99194	7.8e-117	5.1e-115	0.99194	up	5247.12	3232.19	0.69901	1.11e-71	9.57e-70	0.69901	up
TraesCS6B02G194600	1404.39	541.425	1.3751	8.11e-117	5.3e-115	1.3751	up	1215.26	816.112	0.57442	6.32e-24	1.53e-22	0.57442	up
TraesCS5D02G382400	915.903	2300.92	-1.3289	8.42e-117	5.49e-115	-1.3289	down	792.55	1810.32	-1.1917	1.23e-98	1.82e-96	-1.1917	down
TraesCS1D02G262100	2520.25	1175.85	1.0999	8.95e-117	5.84e-115	1.0999	up	2180.86	1460.37	0.57857	9.24e-36	3.52e-34	0.57857	up
TraesCS7D02G397600	30.5771	356.165	-3.542	1.18e-116	7.68e-115	-3.542	down	26.4579	76.7312	-1.5361	1.27e-10	1.39e-09	-1.5361	down
TraesCS1D02G166100	2482.06	637.5	1.961	1.25e-116	8.16e-115	1.961	up	2147.72	1031.19	1.0585	6.74e-55	4.18e-53	1.0585	up
TraesCS3A02G118300	688.318	171.865	2.0018	2.44e-116	1.58e-114	2.0018	up	595.604	232.031	1.36	4.7e-50	2.61e-48	1.36	up
TraesCS5B02G054600	541.383	1421.76	-1.393	1.42e-115	9.21e-114	-1.393	down	468.484	1653.64	-1.8196	6.64e-196	2.71e-193	-1.8196	down
TraesCS4B02G386000	1371.16	526.728	1.3803	1.96e-115	1.27e-113	1.3803	up	1186.47	682.154	0.79851	2.47e-41	1.11e-39	0.79851	up
TraesCS2D02G391700	341.483	1052.76	-1.6243	2.41e-115	1.55e-113	-1.6243	down	295.496	1132.11	-1.9378	2.15e-166	6.71e-164	-1.9378	down
TraesCS7B02G131400	526.5	102.561	2.36	4.86e-115	3.14e-113	2.36	up	455.587	227.137	1.0042	1.34e-27	3.8e-26	1.0042	up
TraesCS2B02G398000	664.982	162.814	2.0301	6.33e-115	4.09e-113	2.0301	up	575.417	81.1386	2.8261	1.61e-152	4.48e-150	2.8261	up
TraesCS5A02G146900	266.937	15.0803	4.1458	1.11e-114	7.15e-113	4.1458	up	230.99	18.5603	3.6375	9.78e-85	1.07e-82	3.6375	up
TraesCS1B02G055200	1140.17	2447.39	-1.102	1.15e-114	7.42e-113	-1.102	down	986.617	1425.74	-0.53115	3.35e-23	7.85e-22	-0.53115	down
TraesCS6D02G005000	2484.05	1178.38	1.0759	1.35e-114	8.65e-113	1.0759	up	2149.49	1431.36	0.58661	1e-36	3.93e-35	0.58661	up
TraesCS2B02G354400	2238.81	4239.39	-0.92112	1.46e-114	9.4e-113	-0.92112	down	1937.26	2768.12	-0.51489	7.83e-16	1.25e-14	-0.51489	down
TraesCSU02G057300	240.321	5.9375	5.339	1.53e-114	9.79e-113	5.339	up	207.958	121.816	0.77158	1.28e-09	1.28e-08	0.77158	up
TraesCS2B02G428100	630.373	147.425	2.0962	1.86e-114	1.19e-112	2.0962	up	545.488	170.224	1.6801	4.16e-72	3.62e-70	1.6801	up
TraesCS5D02G126600	1423.8	558.534	1.35	2.32e-114	1.49e-112	1.35	up	1232.05	764.795	0.68791	7.29e-33	2.53e-31	0.68791	up
TraesCS2A02G175400	457.035	1263.98	-1.4676	3.22e-114	2.06e-112	-1.4676	down	395.494	607.522	-0.61928	8.97e-16	1.42e-14	-0.61928	down
TraesCS5D02G528400	1319.79	2736.4	-1.052	6.14e-114	3.92e-112	-1.052	down	1142.06	2329.06	-1.0281	4.17e-103	6.59e-101	-1.0281	down
TraesCS2D02G139700	455.008	1258.71	-1.468	7.94e-114	5.07e-112	-1.468	down	393.732	828.36	-1.073	5.9e-51	3.35e-49	-1.073	down
TraesCS2D02G559200	1223.78	449.245	1.4458	8.66e-114	5.53e-112	1.4458	up	1058.97	696.145	0.60521	1.87e-23	4.43e-22	0.60521	up
TraesCS5A02G222100	691.007	176.681	1.9676	9.72e-114	6.2e-112	1.9676	up	597.939	163.115	1.8741	1.06e-91	1.36e-89	1.8741	up
TraesCS6A02G022600	2481.88	1181.04	1.0714	1.4e-113	8.89e-112	1.0714	up	2147.64	1160.53	0.88797	4.2e-76	3.97e-74	0.88797	up
TraesCS5D02G276300	602.978	38.4303	3.9718	1.43e-113	9.08e-112	3.9718	up	521.786	352.106	0.56745	1.09e-09	1.1e-08	0.56745	up
TraesCS3B02G377300	2133.51	552.182	1.95	1.51e-113	9.6e-112	1.95	up	1846.14	707.753	1.3832	7.61e-74	6.94e-72	1.3832	up
TraesCS4D02G201800	1534.21	454.771	1.7543	1.54e-113	9.77e-112	1.7543	up	1327.56	683.911	0.9569	8.59e-43	4e-41	0.9569	up
TraesCS5D02G049200	282.777	932.68	-1.7217	1.57e-113	9.97e-112	-1.7217	down	244.688	384.375	-0.65157	7.84e-12	9.48e-11	-0.65157	down
TraesCS2B02G377000	1154.79	2456.51	-1.089	2.58e-113	1.64e-111	-1.089	down	999.279	2341.23	-1.2283	3.15e-140	7.82e-138	-1.2283	down
TraesCS7B02G489800	1726.79	736.212	1.2299	2.64e-113	1.68e-111	1.2299	up	1494.21	902.212	0.72784	8.6e-42	3.89e-40	0.72784	up
TraesCS4A02G484800	1681.44	710.038	1.2437	3.83e-113	2.42e-111	1.2437	up	1454.96	657.95	1.1449	4.46e-89	5.41e-87	1.1449	up
TraesCS5A02G253800	334.79	1031.56	-1.6235	4.55e-113	2.88e-111	-1.6235	down	289.696	430.718	-0.5722	1.55e-10	1.69e-09	-0.5722	down
TraesCS3B02G280100	1237.48	458.904	1.4311	7.18e-113	4.54e-111	1.4311	up	1070.82	557.085	0.94275	7.13e-51	4.04e-49	0.94275	up
TraesCS5D02G527500	314.138	995.853	-1.6645	1.82e-112	1.15e-110	-1.6645	down	271.824	532.157	-0.96918	1.57e-29	4.85e-28	-0.96918	down
TraesCS2D02G051800	33.5612	355.368	-3.4044	1.83e-112	1.16e-110	-3.4044	down	29.0418	168.367	-2.5354	1.6e-42	7.38e-41	-2.5354	down
TraesCS3A02G084900	1723.91	736.097	1.2277	1.95e-112	1.23e-110	1.2277	up	1491.75	976.04	0.61199	5.89e-25	1.49e-23	0.61199	up
TraesCS4D02G052400	713.649	1707.38	-1.2585	3.31e-112	2.09e-110	-1.2585	down	617.53	1236.53	-1.0017	1.7e-62	1.21e-60	-1.0017	down
TraesCS6D02G203800	1380.72	2825.7	-1.0332	3.43e-112	2.16e-110	-1.0332	down	1194.77	2018.24	-0.75636	1.41e-54	8.67e-53	-0.75636	down
TraesCS5B02G419300	1196.1	439.306	1.445	5.67e-112	3.57e-110	1.445	up	1034.99	708.726	0.54632	1.6e-19	3.16e-18	0.54632	up
TraesCS4A02G134100	1918.97	347.738	2.4643	7.34e-112	4.61e-110	2.4643	up	1660.51	689.287	1.2684	1.64e-48	8.75e-47	1.2684	up
TraesCS7A02G188100	81.2545	489.071	-2.5895	9.49e-112	5.96e-110	-2.5895	down	70.313	159.743	-1.1839	2.64e-14	3.81e-13	-1.1839	down
TraesCS1B02G046200	836.295	249.967	1.7423	1.49e-111	9.32e-110	1.7423	up	723.67	435.275	0.73341	2.91e-24	7.12e-23	0.73341	up
TraesCS4D02G175900	245.479	850.274	-1.7923	2.09e-111	1.3e-109	-1.7923	down	212.411	408.667	-0.94407	7.94e-23	1.83e-21	-0.94407	down
TraesCS6A02G118000	1654.33	699.661	1.2415	2.92e-111	1.82e-109	1.2415	up	1431.53	824.53	0.79591	3.44e-47	1.78e-45	0.79591	up
TraesCS4D02G080600	2008.78	3831.4	-0.93156	3.51e-111	2.19e-109	-0.93156	down	1738.23	3341.9	-0.94305	5.75e-110	1e-107	-0.94305	down
TraesCS6B02G122700	399.633	57.4095	2.7993	4.34e-111	2.71e-109	2.7993	up	345.82	157.807	1.1319	3.52e-24	8.6e-23	1.1319	up
TraesCS1A02G212700	831.393	248.866	1.7402	5.4e-111	3.37e-109	1.7402	up	719.409	282.351	1.3493	4.76e-66	3.71e-64	1.3493	up
TraesCS5B02G134600	145.155	638.702	-2.1375	6.5e-111	4.04e-109	-2.1375	down	125.606	445.477	-1.8264	3.69e-67	2.94e-65	-1.8264	down
TraesCS6A02G018000	3976.11	6941.84	-0.80396	6.57e-111	4.08e-109	-0.80396	down	3440.59	6025.58	-0.80844	6.33e-63	4.56e-61	-0.80844	down
TraesCS3D02G534100	2492.16	1200.08	1.0543	8.73e-111	5.42e-109	1.0543	up	2156.53	839.882	1.3605	1.15e-157	3.39e-155	1.3605	up
TraesCS7D02G328500	1235.13	2573.97	-1.0593	9.27e-111	5.75e-109	-1.0593	down	1068.76	2156.79	-1.013	4.33e-95	5.89e-93	-1.013	down
TraesCS6B02G473800	590.952	134.966	2.1304	9.34e-111	5.79e-109	2.1304	up	511.355	35.0086	3.8685	4.74e-190	1.87e-187	3.8685	up
TraesCS7D02G351300	647.393	160.858	2.0089	1.14e-110	7.09e-109	2.0089	up	560.208	51.1795	3.4523	1.33e-185	5.01e-183	3.4523	up
TraesCS5D02G412400	1156.81	2443.51	-1.0788	1.58e-110	9.78e-109	-1.0788	down	1001.01	2356.33	-1.2351	1.77e-141	4.44e-139	-1.2351	down
TraesCS2D02G126700	658.721	165.943	1.989	1.81e-110	1.12e-108	1.989	up	570.004	255.507	1.1576	5.8e-42	2.63e-40	1.1576	up
TraesCS6B02G219700	2632.92	1290.34	1.0289	4.87e-110	3.01e-108	1.0289	up	2278.34	1489.07	0.61357	6.96e-41	3.08e-39	0.61357	up
TraesCS3A02G481500	207.289	768.526	-1.8904	5.52e-110	3.4e-108	-1.8904	down	179.372	328.713	-0.87388	1.29e-16	2.14e-15	-0.87388	down
TraesCS2A02G434800	1672.64	714.818	1.2265	9.64e-110	5.93e-108	1.2265	up	1447.36	951.197	0.60561	1.62e-29	5.01e-28	0.60561	up
TraesCS5B02G121300	1645.32	698.886	1.2352	1.09e-109	6.69e-108	1.2352	up	1423.74	770.951	0.88497	1.18e-56	7.61e-55	0.88497	up
TraesCS7D02G327700	1145.26	416.577	1.459	1.49e-109	9.18e-108	1.459	up	991.021	500.753	0.98482	2.22e-51	1.28e-49	0.98482	up
TraesCS3A02G244600	701.424	1670.89	-1.2523	2.25e-109	1.38e-107	-1.2523	down	606.949	1056.4	-0.79951	8.28e-38	3.35e-36	-0.79951	down
TraesCS2B02G145800	1424.5	573.306	1.3131	3.21e-109	1.97e-107	1.3131	up	1232.63	699.872	0.81657	3.32e-44	1.6e-42	0.81657	up
TraesCS4D02G291500	415.621	64.8885	2.6792	3.51e-109	2.15e-107	2.6792	up	359.647	106.505	1.7557	1.03e-52	6.12e-51	1.7557	up
TraesCS2D02G093100	441.938	1211.89	-1.4553	4.39e-109	2.69e-107	-1.4553	down	382.414	1644.85	-2.1047	8e-253	5.77e-250	-2.1047	down
TraesCS1A02G334700	1053.18	368.691	1.5143	5.3e-109	3.24e-107	1.5143	up	911.326	315.741	1.5292	1.97e-97	2.81e-95	1.5292	up
TraesCS4D02G088200	6879.96	3639.83	0.91853	6.58e-109	4.02e-107	0.91853	up	5953.31	3846.18	0.63027	2.48e-38	1.02e-36	0.63027	up
TraesCS7B02G169100	384.647	54.2276	2.8264	1.1e-108	6.73e-107	2.8264	up	332.842	109.699	1.6013	2.57e-43	1.21e-41	1.6013	up
TraesCS5B02G409400	686.347	181.997	1.915	1.27e-108	7.75e-107	1.915	up	593.91	293.548	1.0166	1.62e-35	6.12e-34	1.0166	up
TraesCS6B02G224800	4284.06	1641.18	1.3842	1.3e-108	7.89e-107	1.3842	up	3707.11	2035.6	0.86484	3.98e-53	2.37e-51	0.86484	up
TraesCS2B02G200800	901.871	288.953	1.6421	1.59e-108	9.64e-107	1.6421	up	780.422	522.907	0.5777	3.03e-17	5.26e-16	0.5777	up
TraesCS4A02G077100	775.13	1791.09	-1.2083	2.15e-108	1.31e-106	-1.2083	down	670.73	1650.01	-1.2987	3.51e-120	6.76e-118	-1.2987	down
TraesCS2B02G478100	1161.78	2434.7	-1.0674	2.29e-108	1.39e-106	-1.0674	down	1005.3	1985.8	-0.9821	2.63e-85	2.93e-83	-0.9821	down
TraesCSU02G035900	533.015	113.17	2.2357	3.34e-108	2.02e-106	2.2357	up	461.226	236.117	0.96597	1.28e-26	3.46e-25	0.96597	up
TraesCS1B02G272700	1615.77	687.4	1.233	3.4e-108	2.06e-106	1.233	up	1398.17	884.163	0.66115	8.16e-34	2.93e-32	0.66115	up
TraesCS3A02G528500	2130.58	974.309	1.1288	4.55e-108	2.75e-106	1.1288	up	1843.63	1057.17	0.80234	7.67e-57	4.96e-55	0.80234	up
TraesCS4D02G201100	2505.84	1220.01	1.0384	5e-108	3.02e-106	1.0384	up	2168.35	1470.14	0.56064	8.72e-34	3.13e-32	0.56064	up
TraesCS5D02G285600	172.303	0.291059	9.2094	5.12e-108	3.09e-106	9.2094	up	149.098	14.4329	3.3688	7.77e-52	4.52e-50	3.3688	up
TraesCS4D02G050700	1222.1	2530.44	-1.05	5.96e-108	3.6e-106	-1.05	down	1057.53	1593.23	-0.59126	5.1e-21	1.08e-19	-0.59126	down
TraesCS3A02G236200	409.138	63.4683	2.6885	7.46e-108	4.5e-106	2.6885	up	354.035	84.7166	2.0632	2.42e-65	1.85e-63	2.0632	up
TraesCS4A02G090200	408.718	1144.69	-1.4858	7.57e-108	4.56e-106	-1.4858	down	353.668	814.776	-1.204	1.13e-60	7.83e-59	-1.204	down
TraesCS4B02G207900	1416.06	573.499	1.304	1.05e-107	6.35e-106	1.304	up	1225.32	482.732	1.3439	5.75e-101	8.79e-99	1.3439	up
TraesCS3D02G235600	239.454	11.6849	4.357	1.12e-107	6.74e-106	4.357	up	207.209	49.2195	2.0738	5.6e-40	2.41e-38	2.0738	up
TraesCS5B02G391300	668.213	171.89	1.9588	1.14e-107	6.83e-106	1.9588	up	578.212	252.074	1.1977	1.9e-45	9.42e-44	1.1977	up
TraesCS3B02G549300	1138.69	2392.06	-1.0709	1.25e-107	7.5e-106	-1.0709	down	985.334	1781.72	-0.85458	3.03e-62	2.16e-60	-0.85458	down
TraesCS7D02G155400	1017.9	353.2	1.527	1.95e-107	1.17e-105	1.527	up	880.8	337.725	1.383	1.57e-81	1.63e-79	1.383	up
TraesCS5A02G503800	3271.87	1698.44	0.9459	2.87e-107	1.72e-105	0.9459	up	2831.2	1817.87	0.63916	4.22e-50	2.34e-48	0.63916	up
TraesCS3D02G155300	6628.84	10970.7	-0.72682	4.98e-107	2.97e-105	-0.72682	down	5736.14	11064.8	-0.94782	1.24e-104	2e-102	-0.94782	down
TraesCS3B02G008100	553.708	123.533	2.1642	5.74e-107	3.42e-105	2.1642	up	479.134	233.47	1.0372	3.25e-30	1.03e-28	1.0372	up
TraesCS4D02G226100	610.937	149.159	2.0342	7.42e-107	4.42e-105	2.0342	up	528.647	188.611	1.4869	5e-58	3.3e-56	1.4869	up
TraesCS2D02G146500	642.564	1557.36	-1.2772	8.48e-107	5.05e-105	-1.2772	down	556.009	964.788	-0.7951	1.26e-18	2.37e-17	-0.7951	down
TraesCS1B02G409300	1593.15	678.093	1.2323	8.86e-107	5.27e-105	1.2323	up	1378.61	881.121	0.6458	7.16e-32	2.41e-30	0.6458	up
TraesCS4D02G145400	2927.58	5224.8	-0.83567	1.19e-106	7.09e-105	-0.83567	down	2533.3	3991.48	-0.65591	6.63e-43	3.09e-41	-0.65591	down
TraesCS5B02G277800	233.071	0	Inf	1.27e-106	7.54e-105	Inf	up	201.67	13.0122	3.9541	3.03e-63	2.2e-61	3.9541	up
TraesCS3A02G075700	4359.66	2392.14	0.86591	1.58e-106	9.41e-105	0.86591	up	3772.52	2351.99	0.68165	1.16e-65	8.94e-64	0.68165	up
TraesCS4B02G213600	1147.05	425.749	1.4299	2.48e-106	1.47e-104	1.4299	up	992.563	524.77	0.91947	1.06e-45	5.29e-44	0.91947	up
TraesCS3D02G428100	1400.81	445.688	1.6522	3.45e-106	2.04e-104	1.6522	up	1212.17	513.391	1.2395	1.51e-70	1.27e-68	1.2395	up
TraesCS4D02G059000	465.519	1238.92	-1.4122	5.29e-106	3.13e-104	-1.4122	down	402.828	699.717	-0.79661	4.12e-27	1.14e-25	-0.79661	down
TraesCS1B02G258800	1604.03	687.033	1.2233	5.59e-106	3.3e-104	1.2233	up	1388.02	818.483	0.76201	1.04e-42	4.8e-41	0.76201	up
TraesCS3B02G373400	495.019	1291.51	-1.3835	5.66e-106	3.34e-104	-1.3835	down	428.341	946.716	-1.1442	1.49e-48	7.95e-47	-1.1442	down
TraesCS6A02G218800	1021.92	358.014	1.5132	6.43e-106	3.79e-104	1.5132	up	884.271	571.113	0.63071	1.06e-13	1.48e-12	0.63071	up
TraesCS6A02G199600	2965.09	1513.87	0.96983	6.58e-106	3.88e-104	0.96983	up	2565.77	1713.08	0.5828	1.51e-39	6.4e-38	0.5828	up
TraesCS1D02G301100	3789.55	1736.56	1.1258	6.76e-106	3.98e-104	1.1258	up	3279.16	2230.78	0.55578	1.47e-37	5.92e-36	0.55578	up
TraesCS6A02G167200	1732.46	762.557	1.1839	7.66e-106	4.5e-104	1.1839	up	1499.15	1052.75	0.50998	8.8e-18	1.58e-16	0.50998	up
TraesCS2D02G407800	268.265	873.493	-1.7031	8.24e-106	4.84e-104	-1.7031	down	232.127	464.149	-0.99967	1.14e-27	3.25e-26	-0.99967	down
TraesCS7D02G501000	3333.11	5852.62	-0.81221	9.18e-106	5.39e-104	-0.81221	down	2884.19	4800.37	-0.73498	2.47e-84	2.68e-82	-0.73498	down
TraesCS1A02G262100	1469.49	610.213	1.2679	1.05e-105	6.16e-104	1.2679	up	1271.58	757.123	0.74803	6.29e-39	2.63e-37	0.74803	up
TraesCS5D02G271400	2086.32	975.618	1.0966	1.1e-105	6.45e-104	1.0966	up	1805.33	1100.03	0.71472	6.02e-35	2.23e-33	0.71472	up
TraesCS7B02G247500	1904.39	867.005	1.1352	1.33e-105	7.8e-104	1.1352	up	1647.88	929.944	0.82539	8.11e-56	5.12e-54	0.82539	up
TraesCS4B02G066700	319.475	34.6232	3.2059	1.52e-105	8.89e-104	3.2059	up	276.446	72.1643	1.9376	9.2e-48	4.81e-46	1.9376	up
TraesCS7D02G431100	103.141	524.051	-2.3451	1.59e-105	9.31e-104	-2.3451	down	89.2532	290.069	-1.7004	1.99e-41	8.92e-40	-1.7004	down
TraesCS1A02G161200	608.905	111.856	2.4446	1.69e-105	9.86e-104	2.4446	up	526.915	279.988	0.91221	7.75e-27	2.12e-25	0.91221	up
TraesCS3B02G376800	233.184	11.0633	4.3976	1.7e-105	9.91e-104	4.3976	up	201.78	43.8282	2.2029	2.65e-42	1.21e-40	2.2029	up
TraesCS7A02G552400	5143.52	2900.03	0.82669	2.33e-105	1.36e-103	0.82669	up	4450.82	2502.52	0.83069	6.52e-102	1.01e-99	0.83069	up
TraesCS3A02G132600	795.05	241.456	1.7193	3.79e-105	2.21e-103	1.7193	up	687.968	348.521	0.9811	7.6e-38	3.08e-36	0.9811	up
TraesCS6D02G235000	79.4108	465.626	-2.5518	4.58e-105	2.66e-103	-2.5518	down	68.7149	316.665	-2.2043	4.07e-64	3e-62	-2.2043	down
TraesCS3B02G463000	2426.81	1186.82	1.032	4.67e-105	2.71e-103	1.032	up	2099.98	1363.13	0.62345	4.85e-40	2.09e-38	0.62345	up
TraesCS4A02G110700	1691.67	743.102	1.1868	5.08e-105	2.95e-103	1.1868	up	1463.82	813.572	0.84739	1.83e-53	1.1e-51	0.84739	up
TraesCS5D02G226900	411.959	67.2299	2.6153	6.89e-105	4e-103	2.6153	up	356.478	52.7089	2.7577	2.38e-95	3.24e-93	2.7577	up
TraesCS7B02G116800	2253.16	4140.71	-0.87793	1.8e-104	1.04e-102	-0.87793	down	1949.73	3343.83	-0.77823	1.99e-78	1.96e-76	-0.77823	down
TraesCS2A02G566700	2302.15	1112.83	1.0488	2.2e-104	1.27e-102	1.0488	up	1992.06	1058.58	0.91213	1.21e-75	1.13e-73	0.91213	up
TraesCS7B02G242200	1011.86	356.074	1.5068	2.35e-104	1.36e-102	1.5068	up	875.582	392.606	1.1572	1.89e-60	1.3e-58	1.1572	up
TraesCS7D02G399500	2209.52	1057.19	1.0635	3.61e-104	2.09e-102	1.0635	up	1911.95	1307.43	0.54831	6.21e-30	1.95e-28	0.54831	up
TraesCS2A02G372400	336.709	994.857	-1.563	3.66e-104	2.12e-102	-1.563	down	291.364	763.424	-1.3897	2.3e-72	2.04e-70	-1.3897	down
TraesCS3D02G194000	729.193	210.421	1.793	5.54e-104	3.2e-102	1.793	up	630.984	351.967	0.84216	1.94e-27	5.47e-26	0.84216	up
TraesCS2D02G346900	7718.45	2372.59	1.7019	6.33e-104	3.65e-102	1.7019	up	6678.9	3638.28	0.87636	9.84e-41	4.35e-39	0.87636	up
TraesCS5A02G291200	321.394	987.068	-1.6188	7.58e-104	4.37e-102	-1.6188	down	278.11	406.609	-0.54799	1.87e-09	1.84e-08	-0.54799	down
TraesCS2D02G541900	1182.83	452.621	1.3859	1.18e-103	6.82e-102	1.3859	up	1023.53	598.01	0.77531	3.2e-35	1.19e-33	0.77531	up
TraesCS5D02G202700	1121.74	418.114	1.4238	1.67e-103	9.57e-102	1.4238	up	970.657	650.414	0.5776	2.18e-20	4.49e-19	0.5776	up
TraesCS3A02G344800	244.513	14.7659	4.0496	1.77e-103	1.02e-101	4.0496	up	211.577	54.8377	1.9479	6.22e-38	2.53e-36	1.9479	up
TraesCS3D02G083700	4556.55	7711.22	-0.75902	1.87e-103	1.07e-101	-0.75902	down	3942.85	7644.4	-0.95516	1e-116	1.86e-114	-0.95516	down
TraesCS7D02G543800	1727.8	769.992	1.166	1.88e-103	1.08e-101	1.166	up	1495.07	993.097	0.59021	4.34e-29	1.32e-27	0.59021	up
TraesCS4A02G208400	1572.75	677.789	1.2144	2.04e-103	1.17e-101	1.2144	up	1360.92	733.81	0.89111	2.85e-55	1.78e-53	0.89111	up
TraesCS4B02G206700	3330.45	1758.75	0.92117	2.12e-103	1.22e-101	0.92117	up	2881.86	906.497	1.6686	1.37e-266	1.15e-263	1.6686	up
TraesCS2A02G046100	1314.33	327.341	2.0055	5.66e-103	3.23e-101	2.0055	up	1137.3	471.559	1.2701	1.74e-57	1.14e-55	1.2701	up
TraesCS6D02G187800	1351.06	205.993	2.7134	6.57e-103	3.75e-101	2.7134	up	1169.06	344.93	1.761	1.99e-59	1.35e-57	1.761	up
TraesCS3D02G296900	3012.1	1395.41	1.1101	6.69e-103	3.81e-101	1.1101	up	2606.46	1716.51	0.60261	8.66e-31	2.81e-29	0.60261	up
TraesCS2D02G557900	331.624	981.104	-1.5649	8.9e-103	5.07e-101	-1.5649	down	286.952	782.657	-1.4476	1.17e-78	1.16e-76	-1.4476	down
TraesCS3B02G260400	1567.63	676.631	1.2121	9.13e-103	5.2e-101	1.2121	up	1356.49	852.277	0.67048	1.34e-33	4.78e-32	0.67048	up
TraesCS5D02G060200	379.506	1068.06	-1.4928	1.42e-102	8.07e-101	-1.4928	down	328.4	1281.97	-1.9648	2.8e-128	6.03e-126	-1.9648	down
TraesCS7B02G067300	2624.14	1321.15	0.99005	2.01e-102	1.14e-100	0.99005	up	2270.75	1521.02	0.57813	9.3e-37	3.65e-35	0.57813	up
TraesCS2B02G318600	457.713	88.1412	2.3766	2.87e-102	1.63e-100	2.3766	up	396.074	175.621	1.1733	1.43e-31	4.76e-30	1.1733	up
TraesCS5B02G504900	2762.11	1264.14	1.1276	3.44e-102	1.95e-100	1.1276	up	2390.08	1128.51	1.0826	2.14e-87	2.51e-85	1.0826	up
TraesCS3D02G381400	290.375	1182.32	-2.0256	3.81e-102	2.16e-100	-2.0256	down	251.262	808.437	-1.6859	7.55e-102	1.17e-99	-1.6859	down
TraesCS7A02G326600	1769.3	798.649	1.1475	4.26e-102	2.41e-100	1.1475	up	1531.03	920.315	0.7343	3.47e-43	1.63e-41	0.7343	up
TraesCS2A02G515700	789.628	1775.2	-1.1687	4.75e-102	2.69e-100	-1.1687	down	683.28	1349.19	-0.98154	2.46e-64	1.83e-62	-0.98154	down
TraesCS6B02G018500	357.256	49.5583	2.8498	4.84e-102	2.74e-100	2.8498	up	309.139	90.5684	1.7712	2.14e-46	1.08e-44	1.7712	up
TraesCS3D02G109300	496.817	1463.56	-1.5587	4.98e-102	2.82e-100	-1.5587	down	429.888	1724.7	-2.0043	3.12e-244	2.11e-241	-2.0043	down
TraesCS6B02G387400	8502.22	4438.15	0.93788	6.05e-102	3.41e-100	0.93788	up	7357.05	4911.27	0.58303	6.33e-36	2.42e-34	0.58303	up
TraesCS7B02G205600	78.1637	453.723	-2.5372	7.28e-102	4.11e-100	-2.5372	down	67.6354	166.837	-1.3026	5.87e-17	9.96e-16	-1.3026	down
TraesCS6D02G057800	2062.72	977.158	1.0779	7.87e-102	4.44e-100	1.0779	up	1784.92	321.748	2.4719	0	0	2.4719	up
TraesCS2A02G327000	519.428	1309.41	-1.3339	4.19e-101	2.36e-99	-1.3339	down	449.473	1108.63	-1.3025	1.08e-88	1.3e-86	-1.3025	down
TraesCS4D02G008500	501.664	107.891	2.2171	4.54e-101	2.55e-99	2.2171	up	434.111	192.781	1.1711	5.2e-34	1.87e-32	1.1711	up
TraesCS3B02G174400	463.363	91.5601	2.3394	4.69e-101	2.63e-99	2.3394	up	400.956	126.934	1.6594	1.36e-53	8.17e-52	1.6594	up
TraesCS2A02G536200	340.836	45.0201	2.9204	5.16e-101	2.89e-99	2.9204	up	294.93	92.4214	1.6741	2.3e-41	1.03e-39	1.6741	up
TraesCS3B02G205500	1409	588.673	1.2591	5.73e-101	3.21e-99	1.2591	up	1219.23	620.02	0.97559	2.06e-59	1.4e-57	0.97559	up
TraesCS4D02G078200	679.109	179.245	1.9217	6.42e-101	3.6e-99	1.9217	up	587.642	300.259	0.96873	2.27e-32	7.76e-31	0.96873	up
TraesCS4B02G052200	692.898	1605.83	-1.2126	7.78e-101	4.36e-99	-1.2126	down	599.593	1071.26	-0.83725	1.14e-41	5.13e-40	-0.83725	down
TraesCS2A02G427200	1057.98	389.909	1.4401	9.73e-101	5.44e-99	1.4401	up	915.489	82.0107	3.4807	2.07e-292	2.02e-289	3.4807	up
TraesCS5A02G424100	6743.23	3979.49	0.76086	1.34e-100	7.49e-99	0.76086	up	5835.04	4012.42	0.54027	2.58e-52	1.51e-50	0.54027	up
TraesCS4A02G011700	478.504	98.8951	2.2746	1.7e-100	9.45e-99	2.2746	up	414.063	214.431	0.94934	2.23e-23	5.28e-22	0.94934	up
TraesCS4B02G010100	162.566	0.573503	8.147	3.27e-100	1.82e-98	8.147	up	140.668	13.3918	3.3929	2.53e-49	1.38e-47	3.3929	up
TraesCS6B02G168800	274.829	24.3973	3.4937	3.85e-100	2.14e-98	3.4937	up	237.813	115.282	1.0447	6.46e-17	1.09e-15	1.0447	up
TraesCS7D02G339300	1206.76	321.653	1.9076	4.56e-100	2.53e-98	1.9076	up	1044.26	665.44	0.6501	1.3e-19	2.58e-18	0.6501	up
TraesCS5A02G100600	1228.5	487.765	1.3326	5.18e-100	2.87e-98	1.3326	up	1063.04	488.63	1.1214	3.4e-67	2.72e-65	1.1214	up
TraesCS5D02G044100	218.332	10.2591	4.4116	7.49e-100	4.15e-98	4.4116	up	188.927	53.3405	1.8245	1.03e-30	3.33e-29	1.8245	up
TraesCS5B02G448500	3133.85	1657.53	0.9189	9.03e-100	5e-98	0.9189	up	2711.76	1595.75	0.765	2.13e-67	1.72e-65	0.765	up
TraesCS1D02G017800	225.45	764.014	-1.7608	1e-99	5.56e-98	-1.7608	down	195.093	410.704	-1.0739	1.89e-28	5.59e-27	-1.0739	down
TraesCS2B02G408500	1575.46	3028.52	-0.94284	1.16e-99	6.39e-98	-0.94284	down	1363.27	2140.67	-0.65099	1.83e-43	8.61e-42	-0.65099	down
TraesCS5A02G348100	720.031	213.021	1.7571	1.43e-99	7.91e-98	1.7571	up	623.052	321.559	0.95427	1.36e-33	4.84e-32	0.95427	up
TraesCS6B02G031700	370.351	56.6175	2.7096	1.52e-99	8.37e-98	2.7096	up	320.477	54.0995	2.5665	2.88e-79	2.9e-77	2.5665	up
TraesCS1A02G374200	282.503	17.551	4.0086	1.52e-99	8.4e-98	4.0086	up	244.45	57.3499	2.0917	4.61e-47	2.38e-45	2.0917	up
TraesCS6A02G331300	160.482	633.289	-1.9805	1.85e-99	1.02e-97	-1.9805	down	138.864	320.567	-1.207	4.12e-27	1.14e-25	-1.207	down
TraesCS4D02G195800	602.611	156.028	1.9494	2.74e-99	1.51e-97	1.9494	up	521.458	314.994	0.72723	2.65e-18	4.9e-17	0.72723	up
TraesCS2B02G137300	892.141	1923.85	-1.1087	3.33e-99	1.83e-97	-1.1087	down	771.995	1802.64	-1.2234	5.63e-116	1.03e-113	-1.2234	down
TraesCS5A02G233900	357.74	52.3243	2.7734	4.22e-99	2.32e-97	2.7734	up	309.552	94.7594	1.7078	3.12e-44	1.5e-42	1.7078	up
TraesCS7A02G053100	549.057	131.478	2.0621	7.14e-99	3.92e-97	2.0621	up	475.108	117.17	2.0197	5.72e-83	6.11e-81	2.0197	up
TraesCS3D02G165800	1048.02	389.75	1.427	8.01e-99	4.39e-97	1.427	up	906.869	465.405	0.96241	2.38e-46	1.21e-44	0.96241	up
TraesCS5A02G335500	1269.69	514.874	1.3022	1.04e-98	5.68e-97	1.3022	up	1098.68	511.231	1.1037	4.77e-67	3.8e-65	1.1037	up
TraesCSU02G117800	1127.72	356.854	1.66	1.14e-98	6.26e-97	1.66	up	975.825	526.495	0.8902	1.19e-42	5.51e-41	0.8902	up
TraesCS2D02G190900	848.554	280.905	1.5949	1.35e-98	7.37e-97	1.5949	up	734.279	298.605	1.2981	1.15e-62	8.23e-61	1.2981	up
TraesCS1D02G268500	592.191	152.284	1.9593	1.43e-98	7.82e-97	1.9593	up	512.431	185.405	1.4667	7.82e-56	4.94e-54	1.4667	up
TraesCS6B02G298300	653.677	181.917	1.8453	2.59e-98	1.41e-96	1.8453	up	565.648	331.299	0.77177	6.3e-22	1.39e-20	0.77177	up
TraesCS7D02G269900	1103.11	421.589	1.3877	3.56e-98	1.94e-96	1.3877	up	954.547	509.353	0.90615	5.9e-43	2.75e-41	0.90615	up
TraesCS5D02G355100	371.092	1031.87	-1.4754	3.58e-98	1.95e-96	-1.4754	down	321.111	461.81	-0.52423	7.9e-10	8.06e-09	-0.52423	down
TraesCS7A02G405600	2491.96	1259.39	0.98456	3.62e-98	1.97e-96	0.98456	up	2156.37	1413.53	0.6093	3.75e-39	1.58e-37	0.6093	up
TraesCS5B02G116100	1709.82	777.454	1.137	3.62e-98	1.97e-96	1.137	up	1479.51	572.489	1.3698	1.62e-120	3.15e-118	1.3698	up
TraesCS7B02G392900	990.254	357.778	1.4687	3.92e-98	2.13e-96	1.4687	up	856.891	576.928	0.57072	4.57e-18	8.33e-17	0.57072	up
TraesCS3D02G369800	3810.45	6461.79	-0.76197	4.1e-98	2.22e-96	-0.76197	down	3297.27	6691.81	-1.0211	1.2e-177	4.1e-175	-1.0211	down
TraesCS4B02G287400	1307.69	405.676	1.6886	5.09e-98	2.76e-96	1.6886	up	1131.57	620.953	0.86577	4.59e-38	1.87e-36	0.86577	up
TraesCS7A02G003100	1680.01	3172.37	-0.91709	5.56e-98	3.01e-96	-0.91709	down	1453.73	2521.89	-0.79475	4.3e-51	2.45e-49	-0.79475	down
TraesCS3A02G281800	1008.37	267.889	1.9123	7.61e-98	4.11e-96	1.9123	up	872.54	457.855	0.93033	6.72e-42	3.04e-40	0.93033	up
TraesCS2B02G266000	508.526	1273.83	-1.3248	8.17e-98	4.41e-96	-1.3248	down	440.05	1449.37	-1.7197	2.15e-63	1.57e-61	-1.7197	down
TraesCS2B02G326800	226.244	12.8282	4.1405	8.23e-98	4.44e-96	4.1405	up	195.779	71.3216	1.4568	2.93e-23	6.9e-22	1.4568	up
TraesCS6D02G332500	580.219	148.283	1.9682	1.5e-97	8.1e-96	1.9682	up	502.081	16.2056	4.9534	6.43e-227	3.68e-224	4.9534	up
TraesCS1B02G076300	6881	11110.6	-0.69124	1.86e-97	1e-95	-0.69124	down	5954.23	9173.44	-0.62355	7.67e-80	7.8e-78	-0.62355	down
TraesCS6B02G365700	385.452	64.2743	2.5842	1.87e-97	1.01e-95	2.5842	up	333.54	124.634	1.4202	5.11e-36	1.96e-34	1.4202	up
TraesCS6B02G406100	247.122	11.9119	4.3747	2.56e-97	1.38e-95	4.3747	up	213.846	26.7908	2.9968	1.47e-64	1.1e-62	2.9968	up
TraesCS2A02G427100	908.798	316.083	1.5237	3.04e-97	1.63e-95	1.5237	up	786.394	85.5543	3.2003	6.81e-232	4.09e-229	3.2003	up
TraesCS3B02G278300	973.4	352.12	1.467	3.9e-97	2.09e-95	1.467	up	842.308	449.363	0.90647	5.68e-39	2.38e-37	0.90647	up
TraesCS6B02G309400	4570.01	1191.83	1.939	4.54e-97	2.43e-95	1.939	up	3954.56	1995.27	0.98693	1.87e-38	7.73e-37	0.98693	up
TraesCS3B02G262700	191.606	5.67967	5.0762	4.99e-97	2.67e-95	5.0762	up	165.801	13.5124	3.6171	1.47e-61	1.04e-59	3.6171	up
TraesCSU02G009400	164.993	633.522	-1.941	6.06e-97	3.24e-95	-1.941	down	142.777	279.815	-0.97071	2.86e-17	4.97e-16	-0.97071	down
TraesCS7D02G516900	4148.76	6961.71	-0.74676	6.42e-97	3.43e-95	-0.74676	down	3589.96	7359.69	-1.0357	2.4e-186	9.21e-184	-1.0357	down
TraesCS5D02G340300	1467.68	637.321	1.2034	8.38e-97	4.48e-95	1.2034	up	1270.01	657.518	0.94974	1.31e-58	8.76e-57	0.94974	up
TraesCS7D02G240600	652.894	185.201	1.8178	1.76e-96	9.35e-95	1.8178	up	564.958	140.063	2.0121	6.82e-97	9.61e-95	2.0121	up
TraesCS7D02G389500	92.9897	473.401	-2.3479	2.32e-96	1.24e-94	-2.3479	down	80.4648	151.743	-0.9152	1.83e-09	1.8e-08	-0.9152	down
TraesCS3A02G060300	639.321	178.743	1.8387	3.98e-96	2.12e-94	1.8387	up	553.207	317.237	0.80226	1.24e-22	2.83e-21	0.80226	up
TraesCS1D02G292000	1340.01	511.637	1.3891	4.83e-96	2.57e-94	1.3891	up	1159.56	746.214	0.63592	1.14e-22	2.61e-21	0.63592	up
TraesCS5B02G048600	540.663	131.584	2.0388	6.92e-96	3.67e-94	2.0388	up	467.843	703.336	-0.58819	1.37e-16	2.28e-15	-0.58819	down
TraesCS7A02G419600	1351.31	570.068	1.2452	7.04e-96	3.74e-94	1.2452	up	1169.34	784.216	0.57637	2.93e-23	6.9e-22	0.57637	up
TraesCS4B02G354600	690.961	204.355	1.7575	9.16e-96	4.85e-94	1.7575	up	597.917	372.95	0.68096	2.97e-18	5.47e-17	0.68096	up
TraesCS4D02G069100	12608.5	19673.9	-0.64188	9.36e-96	4.96e-94	-0.64188	down	10910.4	20275.4	-0.89403	4.22e-112	7.52e-110	-0.89403	down
TraesCS6D02G396800	141.973	579.734	-2.0298	1.05e-95	5.55e-94	-2.0298	down	122.854	262.275	-1.0941	1.06e-15	1.68e-14	-1.0941	down
TraesCS2A02G548100	420.404	79.8482	2.3964	1.35e-95	7.14e-94	2.3964	up	363.773	118.091	1.6231	7.96e-48	4.16e-46	1.6231	up
TraesCS2B02G380000	930.675	331.857	1.4877	2.25e-95	1.18e-93	1.4877	up	805.327	336.66	1.2583	1.37e-64	1.03e-62	1.2583	up
TraesCS7B02G338200	3795.15	7011.41	-0.88555	2.27e-95	1.19e-93	-0.88555	down	3284	5921.44	-0.85049	1.41e-121	2.79e-119	-0.85049	down
TraesCS7D02G517000	66.4146	464.699	-2.8067	2.36e-95	1.24e-93	-2.8067	down	57.4675	332.881	-2.5342	2.17e-80	2.22e-78	-2.5342	down
TraesCS7B02G270900	881.327	1884.91	-1.0967	2.7e-95	1.42e-93	-1.0967	down	762.626	1356.17	-0.83049	2.01e-48	1.07e-46	-0.83049	down
TraesCS5A02G443900	1223.31	497.9	1.2969	3.11e-95	1.64e-93	1.2969	up	1058.55	528.09	1.0032	7.02e-56	4.44e-54	1.0032	up
TraesCS5D02G053200	156.98	0.839952	7.5461	3.12e-95	1.64e-93	7.5461	up	135.836	13.7328	3.3062	1.43e-46	7.27e-45	3.3062	up
TraesCS4A02G134400	494.891	111.929	2.1445	3.2e-95	1.68e-93	2.1445	up	428.236	167.681	1.3527	5.24e-42	2.38e-40	1.3527	up
TraesCS6A02G234900	1207.91	449	1.4277	3.76e-95	1.97e-93	1.4277	up	1045.25	704.998	0.56816	2e-17	3.52e-16	0.56816	up
TraesCS2D02G163300	535.126	130.712	2.0335	3.84e-95	2.01e-93	2.0335	up	463.054	94.6342	2.2907	2.72e-96	3.76e-94	2.2907	up
TraesCS5B02G380600	1260.56	2487.61	-0.9807	5e-95	2.61e-93	-0.9807	down	1090.79	2227.73	-1.0302	3.81e-100	5.75e-98	-1.0302	down
TraesCS1B02G167200	285.353	30.9157	3.2063	5.56e-95	2.91e-93	3.2063	up	246.921	36.7804	2.747	1.7e-66	1.34e-64	2.747	up
TraesCS5D02G140200	512.456	74.7309	2.7777	1.03e-94	5.39e-93	2.7777	up	443.432	243.11	0.8671	3.9e-19	7.54e-18	0.8671	up
TraesCS4A02G237300	455.366	95.3027	2.2564	1.26e-94	6.57e-93	2.2564	up	394.035	215.621	0.86983	2.35e-19	4.6e-18	0.86983	up
TraesCS6A02G215500	7355.23	12281.7	-0.73967	1.37e-94	7.15e-93	-0.73967	down	6364.52	10600.4	-0.736	7.43e-47	3.81e-45	-0.736	down
TraesCS5D02G526200	713.548	218.818	1.7053	1.38e-94	7.21e-93	1.7053	up	617.44	107.631	2.5202	3.03e-141	7.59e-139	2.5202	up
TraesCS5B02G010900	1651.98	754.696	1.1302	1.74e-94	9.05e-93	1.1302	up	1429.51	974.827	0.5523	5.9e-25	1.49e-23	0.5523	up
TraesCS2D02G376400	611.452	1431.82	-1.2275	1.83e-94	9.53e-93	-1.2275	down	529.104	954.653	-0.85143	9.21e-39	3.84e-37	-0.85143	down
TraesCS6B02G028600	2792.24	1470.2	0.92541	2.12e-94	1.1e-92	0.92541	up	2416.2	1451.67	0.73502	1.88e-58	1.25e-56	0.73502	up
TraesCS2D02G511800	626.043	175.092	1.8381	2.26e-94	1.17e-92	1.8381	up	541.714	262.478	1.0453	2.52e-34	9.2e-33	1.0453	up
TraesCS5B02G350400	2358.47	1194.97	0.98087	3e-94	1.55e-92	0.98087	up	2040.86	1266.54	0.68829	1.31e-46	6.67e-45	0.68829	up
TraesCS7A02G248800	269.819	10.1779	4.7285	3.26e-94	1.68e-92	4.7285	up	233.488	106.135	1.1374	3.77e-08	3.27e-07	1.1374	up
TraesCS2D02G170400	1895.25	907.056	1.0631	4.45e-94	2.3e-92	1.0631	up	1639.98	718.547	1.1905	9.89e-104	1.58e-101	1.1905	up
TraesCS3D02G447600	249.794	20.7391	3.5903	4.57e-94	2.36e-92	3.5903	up	216.153	94.1505	1.199	7.23e-19	1.38e-17	1.199	up
TraesCS6A02G000900	1579.07	714.558	1.144	9.22e-94	4.75e-92	1.144	up	1366.4	924.964	0.56291	4.81e-25	1.22e-23	0.56291	up
TraesCS3A02G392900	144.496	580.215	-2.0056	1.06e-93	5.45e-92	-2.0056	down	125.033	360.043	-1.5259	5.95e-43	2.78e-41	-1.5259	down
TraesCS5A02G154800	300.519	36.7258	3.0326	1.12e-93	5.79e-92	3.0326	up	260.043	54.5142	2.254	3.29e-55	2.05e-53	2.254	up
TraesCS6A02G223500	529.715	118.87	2.1558	1.17e-93	6.04e-92	2.1558	up	458.383	176.438	1.3774	7.18e-46	3.61e-44	1.3774	up
TraesCSU02G137700	529.206	1299.06	-1.2956	1.26e-93	6.46e-92	-1.2956	down	457.925	1010.66	-1.1421	1.08e-66	8.54e-65	-1.1421	down
TraesCS2D02G109700	750.481	239.424	1.6482	1.63e-93	8.36e-92	1.6482	up	649.414	334.966	0.95512	2.62e-34	9.57e-33	0.95512	up
TraesCSU02G020100	832.704	282.991	1.557	1.93e-93	9.89e-92	1.557	up	720.56	446.912	0.68913	7.64e-22	1.68e-20	0.68913	up
TraesCS2B02G145100	883.777	311.52	1.5044	1.99e-93	1.02e-91	1.5044	up	764.75	482.742	0.66374	1.36e-21	2.95e-20	0.66374	up
TraesCS5A02G417000	741.45	234.908	1.6583	2.01e-93	1.03e-91	1.6583	up	641.596	392.535	0.70884	7.03e-21	1.48e-19	0.70884	up
TraesCSU02G207700	530.928	19.3404	4.7788	2.07e-93	1.06e-91	4.7788	up	459.417	296.138	0.63354	9.46e-08	7.84e-07	0.63354	up
TraesCS1B02G319200	642.4	184.948	1.7964	2.31e-93	1.18e-91	1.7964	up	555.881	248.836	1.1596	4.14e-41	1.84e-39	1.1596	up
TraesCS1D02G391000	1355.39	581.777	1.2202	2.49e-93	1.28e-91	1.2202	up	1172.86	770.067	0.60697	1.47e-25	3.81e-24	0.60697	up
TraesCS5B02G003700	178.005	646.937	-1.8617	4.11e-93	2.1e-91	-1.8617	down	154.032	322.49	-1.066	2e-22	4.53e-21	-1.066	down
TraesCS1D02G199300	1427.18	626.314	1.1882	8.03e-93	4.1e-91	1.1882	up	1234.98	717.48	0.78347	3.6e-41	1.6e-39	0.78347	up
TraesCS7A02G105100	204.876	698.599	-1.7697	8.9e-93	4.54e-91	-1.7697	down	177.286	383.56	-1.1134	3.28e-28	9.59e-27	-1.1134	down
TraesCS4D02G277400	1080.44	422.92	1.3532	1.84e-92	9.39e-91	1.3532	up	934.928	507.272	0.8821	1.61e-40	7.05e-39	0.8821	up
TraesCS4D02G242200	563.769	147.938	1.9301	2.28e-92	1.16e-90	1.9301	up	487.849	206.478	1.2404	5.53e-41	2.45e-39	1.2404	up
TraesCS5D02G565000	2537.91	4439.74	-0.80683	2.63e-92	1.34e-90	-0.80683	down	2196.08	5823.34	-1.4069	2.21e-296	2.25e-293	-1.4069	down
TraesCS7D02G512800	1119.87	2245.78	-1.0039	2.63e-92	1.34e-90	-1.0039	down	969.031	1865.28	-0.94478	2.13e-76	2.03e-74	-0.94478	down
TraesCS3B02G098700	4769.1	7810.48	-0.71169	2.74e-92	1.39e-90	-0.71169	down	4126.77	6528.83	-0.66181	3.77e-79	3.77e-77	-0.66181	down
TraesCS4A02G127000	649.292	1482.03	-1.1906	3.41e-92	1.73e-90	-1.1906	down	561.844	1320.03	-1.2323	8.93e-93	1.17e-90	-1.2323	down
TraesCS6B02G299800	2114.25	1051.63	1.0075	3.77e-92	1.92e-90	1.0075	up	1829.51	1178.59	0.63439	6.47e-38	2.63e-36	0.63439	up
TraesCS5D02G399000	373.398	1008.3	-1.4331	4.79e-92	2.43e-90	-1.4331	down	323.115	1330.49	-2.0418	4.59e-205	2.06e-202	-2.0418	down
TraesCS3D02G210300	1186.75	485.585	1.2892	4.85e-92	2.46e-90	1.2892	up	1026.92	693.254	0.56686	2.29e-20	4.71e-19	0.56686	up
TraesCS7D02G405200	202.927	9.88434	4.3597	5.37e-92	2.72e-90	4.3597	up	175.595	25.1315	2.8047	3.36e-50	1.87e-48	2.8047	up
TraesCS6A02G316700	480.024	103.873	2.2083	5.95e-92	3.01e-90	2.2083	up	415.364	48.4392	3.1001	1.26e-118	2.36e-116	3.1001	up
TraesCS7D02G199300	2145.8	1071.82	1.0015	6.39e-92	3.23e-90	1.0015	up	1856.81	1197.54	0.63276	6.96e-38	2.83e-36	0.63276	up
TraesCS1D02G334800	1858.72	891.682	1.0597	6.5e-92	3.28e-90	1.0597	up	1608.39	1017.89	0.66003	8.08e-37	3.18e-35	0.66003	up
TraesCS4B02G193400	1803.66	854.693	1.0775	9.83e-92	4.96e-90	1.0775	up	1560.73	947.44	0.72011	1.82e-42	8.4e-41	0.72011	up
TraesCS4B02G003000	1421.09	492.258	1.5295	1.46e-91	7.34e-90	1.5295	up	1229.67	648.983	0.92202	5.09e-49	2.75e-47	0.92202	up
TraesCS7A02G009100	312.165	42.2443	2.8855	1.61e-91	8.12e-90	2.8855	up	270.117	11.4859	4.5557	3.71e-119	7.05e-117	4.5557	up
TraesCS1B02G050600	313.763	42.867	2.8717	1.72e-91	8.66e-90	2.8717	up	271.504	106.284	1.3531	7.73e-28	2.22e-26	1.3531	up
TraesCS5D02G200800	3334.47	5627.55	-0.75505	2.33e-91	1.17e-89	-0.75505	down	2885.36	4542.88	-0.65486	1.26e-66	9.97e-65	-0.65486	down
TraesCS4A02G226800	348.473	55.7124	2.645	2.37e-91	1.19e-89	2.645	up	301.536	86.3799	1.8036	7.31e-47	3.76e-45	1.8036	up
TraesCS2A02G506000	811.322	276.896	1.5509	3.6e-91	1.81e-89	1.5509	up	702.048	325.683	1.1081	7.62e-47	3.91e-45	1.1081	up
TraesCS2A02G390800	1131.22	2256.44	-0.99617	3.89e-91	1.95e-89	-0.99617	down	978.861	1772.79	-0.85685	4.88e-62	3.46e-60	-0.85685	down
TraesCS3D02G325300	346.726	55.1746	2.6517	4.86e-91	2.43e-89	2.6517	up	300.023	45.34	2.7262	1.93e-79	1.95e-77	2.7262	up
TraesCS6D02G174700	1185.69	488.627	1.2789	7.38e-91	3.69e-89	1.2789	up	1026.01	702.766	0.54593	2.92e-19	5.68e-18	0.54593	up
TraesCS6B02G354100	747.806	242.901	1.6223	8.2e-91	4.1e-89	1.6223	up	647.09	278.774	1.2149	1.79e-50	1e-48	1.2149	up
TraesCS4D02G061100	750.951	244.982	1.616	8.75e-91	4.37e-89	1.616	up	649.823	378.443	0.77997	7.9e-25	1.98e-23	0.77997	up
TraesCS2A02G557900	2327.86	1014.11	1.1988	1.18e-90	5.9e-89	1.1988	up	2014.31	1165.23	0.78966	5.23e-53	3.1e-51	0.78966	up
TraesCS7B02G388800	1804.55	864.333	1.062	1.19e-90	5.92e-89	1.062	up	1561.49	1023.28	0.60972	1.91e-31	6.34e-30	0.60972	up
TraesCS3A02G368600	2966.39	1605.4	0.88577	1.44e-90	7.17e-89	0.88577	up	2566.87	1663.14	0.6261	1.77e-45	8.8e-44	0.6261	up
TraesCS5B02G135000	850.241	298.848	1.5085	1.68e-90	8.38e-89	1.5085	up	735.723	347.696	1.0813	1.02e-46	5.24e-45	1.0813	up
TraesCS6B02G248300	712.873	226.069	1.6569	1.83e-90	9.11e-89	1.6569	up	616.869	310.098	0.99224	1.67e-35	6.29e-34	0.99224	up
TraesCS3B02G067900	692.163	1541.12	-1.1548	2.69e-90	1.34e-88	-1.1548	down	598.945	882.681	-0.55947	5.08e-18	9.23e-17	-0.55947	down
TraesCS6A02G050000	814.304	280.361	1.5383	3.63e-90	1.8e-88	1.5383	up	704.641	390.445	0.85177	1.76e-19	3.47e-18	0.85177	up
TraesCS3D02G130900	3437.41	5765.69	-0.74617	3.74e-90	1.86e-88	-0.74617	down	2974.43	4534.3	-0.60827	2.24e-58	1.5e-56	-0.60827	down
TraesCS3A02G177700	316.822	44.7813	2.8227	4.58e-90	2.27e-88	2.8227	up	274.154	109.509	1.3239	5.2e-27	1.43e-25	1.3239	up
TraesCS2D02G425000	1220.87	511.31	1.2556	4.65e-90	2.3e-88	1.2556	up	1056.42	630.859	0.7438	1.17e-33	4.18e-32	0.7438	up
TraesCS1D02G039600	1313.76	2531.66	-0.94638	5.05e-90	2.5e-88	-0.94638	down	1136.83	2030.47	-0.8368	2.7e-65	2.06e-63	-0.8368	down
TraesCS2D02G322900	4696.31	1072.1	2.1311	5.4e-90	2.67e-88	2.1311	up	4063.88	2095.17	0.95579	9.01e-27	2.45e-25	0.95579	up
TraesCS5B02G211900	342.748	945.012	-1.4632	7.12e-90	3.52e-88	-1.4632	down	296.587	554.871	-0.9037	1.63e-27	4.6e-26	-0.9037	down
TraesCS2A02G563100	1728.23	421.238	2.0366	8.6e-90	4.25e-88	2.0366	up	1495.43	574.449	1.3803	1.62e-60	1.12e-58	1.3803	up
TraesCS7A02G056200	326.94	915.186	-1.485	1.03e-89	5.07e-88	-1.485	down	282.912	630.158	-1.1554	6.74e-46	3.39e-44	-1.1554	down
TraesCS3D02G240800	1603.42	618.608	1.3741	1.15e-89	5.67e-88	1.3741	up	1387.51	715.821	0.95482	3.02e-58	2.01e-56	0.95482	up
TraesCS5D02G517200	2113.47	1062.03	0.99279	1.18e-89	5.83e-88	0.99279	up	1828.83	1234.55	0.56694	1.02e-30	3.3e-29	0.56694	up
TraesCS2D02G501700	1459.64	656.397	1.153	1.22e-89	6.01e-88	1.153	up	1263.06	850.103	0.57122	1.69e-24	4.19e-23	0.57122	up
TraesCS5D02G232400	1356.92	499.067	1.443	1.22e-89	6.01e-88	1.443	up	1174.15	809.435	0.53663	1.07e-20	2.24e-19	0.53663	up
TraesCS2D02G057700	340.31	1124.81	-1.7248	1.31e-89	6.46e-88	-1.7248	down	294.474	595.711	-1.0165	2.81e-35	1.05e-33	-1.0165	down
TraesCS1B02G043200	429.624	1094.84	-1.3496	1.84e-89	9.03e-88	-1.3496	down	371.776	678	-0.86685	2.09e-30	6.69e-29	-0.86685	down
TraesCS6D02G359300	474.615	1172.93	-1.3053	2.02e-89	9.91e-88	-1.3053	down	410.696	651.671	-0.66607	7.25e-19	1.39e-17	-0.66607	down
TraesCS4A02G031700	4622.85	1704.34	1.4396	2.36e-89	1.16e-87	1.4396	up	4000.31	2485.79	0.68641	3.85e-29	1.17e-27	0.68641	up
TraesCS6D02G303300	593.486	131.184	2.1776	2.73e-89	1.34e-87	2.1776	up	513.558	173.553	1.5652	2.73e-58	1.82e-56	1.5652	up
TraesCS2D02G356100	102.243	473.487	-2.2113	3.43e-89	1.68e-87	-2.2113	down	88.4779	242.132	-1.4524	2.87e-24	7.04e-23	-1.4524	down
TraesCS4B02G059500	466.492	1157.3	-1.3108	3.59e-89	1.76e-87	-1.3108	down	403.669	744.626	-0.88334	3.51e-34	1.27e-32	-0.88334	down
TraesCS2D02G208600	813.689	282.479	1.5263	4.45e-89	2.17e-87	1.5263	up	704.09	417.376	0.75441	5.5e-25	1.39e-23	0.75441	up
TraesCS3A02G305900	504.566	124.24	2.0219	4.8e-89	2.35e-87	2.0219	up	436.608	203.683	1.1	6.75e-31	2.2e-29	1.1	up
TraesCS1B02G004100	110.627	491.008	-2.15	6.09e-89	2.98e-87	-2.15	down	95.7302	200.44	-1.0661	1.06e-08	9.74e-08	-1.0661	down
TraesCS7D02G524400	544.435	1289.09	-1.2435	6.45e-89	3.15e-87	-1.2435	down	471.118	1016.32	-1.1092	9.98e-57	6.43e-55	-1.1092	down
TraesCS4D02G343000	9934.41	15400.6	-0.63248	6.47e-89	3.16e-87	-0.63248	down	8596.4	17067	-0.9894	9.81e-223	5.18e-220	-0.9894	down
TraesCS1B02G226000	155.109	1.98327	6.2893	1.16e-88	5.67e-87	6.2893	up	134.219	12.8916	3.3801	2.76e-47	1.43e-45	3.3801	up
TraesCS7D02G143200	154.775	584.626	-1.9173	1.21e-88	5.89e-87	-1.9173	down	133.926	359.966	-1.4264	1.44e-38	5.97e-37	-1.4264	down
TraesCS3D02G494400	792.309	271.59	1.5446	1.5e-88	7.32e-87	1.5446	up	685.598	338.634	1.0176	7.89e-40	3.37e-38	1.0176	up
TraesCS1A02G149300	245.472	17.6506	3.7978	1.76e-88	8.53e-87	3.7978	up	212.403	38.895	2.4491	2.98e-48	1.58e-46	2.4491	up
TraesCS3A02G231100	2036.93	1018.95	0.99931	1.94e-88	9.44e-87	0.99931	up	1762.61	1186.18	0.57139	2.24e-30	7.15e-29	0.57139	up
TraesCS3A02G275400	169.943	647.231	-1.9292	2e-88	9.69e-87	-1.9292	down	147.052	345.755	-1.2334	4.62e-30	1.46e-28	-1.2334	down
TraesCS5D02G232500	802.916	276.318	1.5389	2.32e-88	1.12e-86	1.5389	up	694.764	283.686	1.2922	1.17e-59	8e-58	1.2922	up
TraesCS6D02G155700	1913.74	864.808	1.1459	2.38e-88	1.16e-86	1.1459	up	1656.02	1111.24	0.57555	1.24e-23	2.97e-22	0.57555	up
TraesCS7A02G269400	1332.34	583.829	1.1903	2.54e-88	1.23e-86	1.1903	up	1152.9	785.914	0.55282	9.83e-22	2.15e-20	0.55282	up
TraesCS2D02G107600	150.397	574.145	-1.9326	2.67e-88	1.29e-86	-1.9326	down	130.138	695.612	-2.4182	3.25e-148	8.65e-146	-2.4182	down
TraesCS3B02G322800	1451.8	655.565	1.147	4e-88	1.93e-86	1.147	up	1256.28	635.49	0.98321	4.85e-61	3.4e-59	0.98321	up
TraesCSU02G108900	719.994	234.083	1.621	4.13e-88	2e-86	1.621	up	623.021	328.081	0.92523	7.58e-32	2.55e-30	0.92523	up
TraesCS3A02G216200	777.162	261.548	1.5711	4.91e-88	2.37e-86	1.5711	up	672.504	466.65	0.5272	3.73e-13	4.99e-12	0.5272	up
TraesCS3B02G314300	456.971	49.4026	3.2094	5.2e-88	2.51e-86	3.2094	up	395.423	197.885	0.99874	4.18e-20	8.47e-19	0.99874	up
TraesCS4A02G485900	258.067	26.9295	3.2605	9e-88	4.33e-86	3.2605	up	223.308	16.3134	3.7749	7.11e-85	7.82e-83	3.7749	up
TraesCS2A02G406900	825.451	291.87	1.4999	9.09e-88	4.37e-86	1.4999	up	714.265	142.254	2.328	1.17e-144	3e-142	2.328	up
TraesCS3B02G185100	2373.01	1070.75	1.1481	9.39e-88	4.51e-86	1.1481	up	2053.46	1088.78	0.91535	5.07e-58	3.35e-56	0.91535	up
TraesCS2B02G301600	757.057	84.7014	3.1599	9.53e-88	4.58e-86	3.1599	up	655.125	274.361	1.2557	1.38e-27	3.91e-26	1.2557	up
TraesCS6B02G432600	1947.46	3482.2	-0.8384	9.62e-88	4.62e-86	-0.8384	down	1685.17	2893.03	-0.77969	2.59e-72	2.29e-70	-0.77969	down
TraesCS3A02G146500	2711.74	4703.66	-0.79456	9.8e-88	4.7e-86	-0.79456	down	2346.58	4299.13	-0.87348	1.65e-54	1.01e-52	-0.87348	down
TraesCS6A02G271200	1374.36	567.797	1.2753	1.12e-87	5.39e-86	1.2753	up	1189.29	712.674	0.73879	7.4e-27	2.02e-25	0.73879	up
TraesCS4B02G278900	1066.01	427.602	1.3179	1.33e-87	6.39e-86	1.3179	up	922.421	538.778	0.77573	1.13e-32	3.91e-31	0.77573	up
TraesCS1A02G323400	2540.34	1344.61	0.91783	1.41e-87	6.75e-86	0.91783	up	2198.2	1527.7	0.52496	4.36e-30	1.37e-28	0.52496	up
TraesCS1A02G135700	1805.64	877.336	1.0413	1.5e-87	7.2e-86	1.0413	up	1562.45	904.226	0.78906	1.96e-49	1.07e-47	0.78906	up
TraesCS5D02G182000	751.55	252.28	1.5748	1.77e-87	8.47e-86	1.5748	up	650.333	429.606	0.59816	8.66e-16	1.38e-14	0.59816	up
TraesCS3A02G250600	1014.32	398.803	1.3468	1.85e-87	8.82e-86	1.3468	up	877.718	446.413	0.97538	8.74e-46	4.38e-44	0.97538	up
TraesCS6B02G197100	1011.52	208.676	2.2772	2.24e-87	1.07e-85	2.2772	up	875.299	259.869	1.752	3.61e-62	2.57e-60	1.752	up
TraesCS4D02G115300	602.915	174.989	1.7847	2.43e-87	1.16e-85	1.7847	up	521.706	187.683	1.4749	6.76e-57	4.38e-55	1.4749	up
TraesCS4B02G117600	960.963	368.442	1.383	2.51e-87	1.2e-85	1.383	up	831.54	407.044	1.0306	1.19e-47	6.18e-46	1.0306	up
TraesCS3D02G517400	59.2747	366.707	-2.6291	2.73e-87	1.3e-85	-2.6291	down	51.2949	203.99	-1.9916	2.1e-36	8.14e-35	-1.9916	down
TraesCS5D02G229900	945.23	360.059	1.3924	4.43e-87	2.11e-85	1.3924	up	817.918	397.315	1.0417	7.56e-48	3.96e-46	1.0417	up
TraesCS6B02G286300	1158.54	483.796	1.2598	5.35e-87	2.54e-85	1.2598	up	1002.5	595.84	0.75061	1.38e-32	4.76e-31	0.75061	up
TraesCS2D02G103300	481.476	1170.98	-1.2822	6.18e-87	2.94e-85	-1.2822	down	416.614	754.016	-0.85588	2.16e-32	7.42e-31	-0.85588	down
TraesCS4B02G100700	777.395	267.344	1.5399	7.42e-87	3.53e-85	1.5399	up	672.687	375.102	0.84265	1.2e-25	3.12e-24	0.84265	up
TraesCS6D02G217500	990.202	386.629	1.3568	7.49e-87	3.56e-85	1.3568	up	856.845	500.669	0.77518	1.17e-30	3.78e-29	0.77518	up
TraesCS5A02G172900	754.845	255.534	1.5627	8.92e-87	4.23e-85	1.5627	up	653.174	324.287	1.0102	6.77e-38	2.75e-36	1.0102	up
TraesCS4A02G116800	1119	431.247	1.3756	9.42e-87	4.47e-85	1.3756	up	968.317	331.485	1.5465	1.24e-104	2e-102	1.5465	up
TraesCS1A02G178700	1485.55	544.01	1.4493	1.29e-86	6.09e-85	1.4493	up	1285.5	745.423	0.7862	2.74e-31	9.02e-30	0.7862	up
TraesCS4A02G135400	911.132	330.104	1.4647	1.31e-86	6.2e-85	1.4647	up	788.413	421.424	0.90368	9.22e-32	3.1e-30	0.90368	up
TraesCS4D02G066200	850.312	294.695	1.5288	1.44e-86	6.8e-85	1.5288	up	735.773	366.002	1.0074	1.05e-41	4.74e-40	1.0074	up
TraesCS1A02G332200	2027.54	1022.39	0.98778	1.59e-86	7.53e-85	0.98778	up	1754.47	1159.75	0.59722	3.04e-33	1.07e-31	0.59722	up
TraesCS6B02G409800	9095.27	5737.5	0.66469	1.78e-86	8.41e-85	0.66469	up	7870.28	5093.48	0.62776	1.63e-54	9.98e-53	0.62776	up
TraesCS1D02G427000	176.092	620.386	-1.8168	1.99e-86	9.42e-85	-1.8168	down	152.371	255.255	-0.74435	1.44e-10	1.57e-09	-0.74435	down
TraesCS4A02G188300	938.174	1910.59	-1.0261	2.64e-86	1.25e-84	-1.0261	down	811.824	1961.14	-1.2725	2.76e-131	6.19e-129	-1.2725	down
TraesCS2B02G077700	349.069	31.5692	3.4669	3.57e-86	1.69e-84	3.4669	up	302.046	115.935	1.3815	5.52e-31	1.81e-29	1.3815	up
TraesCS5D02G283800	444.965	1103.65	-1.3105	4.75e-86	2.24e-84	-1.3105	down	385.036	551.265	-0.51775	3.51e-11	4.04e-10	-0.51775	down
TraesCS3A02G158100	811.209	288.017	1.4939	5.17e-86	2.43e-84	1.4939	up	701.955	335.162	1.0665	6.36e-44	3.03e-42	1.0665	up
TraesCS6A02G392400	1145.19	2229.84	-0.96136	6.93e-86	3.26e-84	-0.96136	down	990.957	1592.68	-0.68456	2e-39	8.46e-38	-0.68456	down
TraesCS7B02G035200	339.294	921.067	-1.4408	6.96e-86	3.27e-84	-1.4408	down	293.589	1485.3	-2.3389	7.98e-270	6.97e-267	-2.3389	down
TraesCS4A02G095200	651.762	202.344	1.6875	7.19e-86	3.38e-84	1.6875	up	563.992	250.651	1.17	1.12e-42	5.19e-41	1.17	up
TraesCS6A02G289200	1508.11	664.857	1.1816	7.35e-86	3.45e-84	1.1816	up	1304.98	747.88	0.80315	4.53e-33	1.59e-31	0.80315	up
TraesCS1D02G005400	372.556	978.193	-1.3927	7.56e-86	3.54e-84	-1.3927	down	322.386	539.113	-0.7418	1.26e-19	2.5e-18	-0.7418	down
TraesCS7A02G338800	1530.13	714.396	1.0989	8e-86	3.75e-84	1.0989	up	1324.04	875.604	0.5966	3.61e-27	1e-25	0.5966	up
TraesCS1D02G296500	428.213	94.0954	2.1861	8.35e-86	3.91e-84	2.1861	up	370.539	85.3212	2.1186	4.23e-70	3.53e-68	2.1186	up
TraesCS4B02G354900	542.45	147.715	1.8767	1.18e-85	5.51e-84	1.8767	up	469.387	160.476	1.5484	6.45e-56	4.09e-54	1.5484	up
TraesCS1B02G139000	656.355	205.032	1.6786	1.25e-85	5.85e-84	1.6786	up	567.959	192.747	1.5591	8.36e-67	6.63e-65	1.5591	up
TraesCS1B02G293500	5.804	192.319	-5.0503	1.28e-85	5.98e-84	-5.0503	down	5.02355	178.408	-5.1503	4.12e-86	4.66e-84	-5.1503	down
TraesCS6B02G209600	492.448	123.665	1.9935	1.51e-85	7.05e-84	1.9935	up	426.125	87.2734	2.2877	1.52e-88	1.83e-86	2.2877	up
TraesCS6D02G314600	457.125	107.445	2.089	1.68e-85	7.82e-84	2.089	up	395.559	172.539	1.197	2.81e-32	9.61e-31	1.197	up
TraesCS4D02G231200	501.228	128.143	1.9677	2.24e-85	1.04e-83	1.9677	up	433.728	172.567	1.3296	4.05e-41	1.8e-39	1.3296	up
TraesCS2B02G588600	1238.29	536.192	1.2075	2.36e-85	1.1e-83	1.2075	up	1071.52	644.847	0.73262	1.23e-25	3.19e-24	0.73262	up
TraesCS5D02G387000	2570.07	4391.51	-0.77291	2.78e-85	1.29e-83	-0.77291	down	2223.91	3468.84	-0.64135	3.28e-56	2.1e-54	-0.64135	down
TraesCS2D02G311500	2429.88	1002.97	1.2766	3.3e-85	1.54e-83	1.2766	up	2102.66	1130.49	0.89526	3.24e-49	1.75e-47	0.89526	up
TraesCS6A02G143700	192.218	10.3058	4.2212	3.37e-85	1.57e-83	4.2212	up	166.327	108.101	0.62165	6.98e-06	4.6e-05	0.62165	up
TraesCS4D02G142300	128.857	518.766	-2.0093	3.41e-85	1.58e-83	-2.0093	down	111.498	213.661	-0.93831	5.05e-13	6.67e-12	-0.93831	down
TraesCS5A02G251200	619.638	1391.26	-1.1669	4.71e-85	2.19e-83	-1.1669	down	536.189	1145.78	-1.0955	3.04e-49	1.65e-47	-1.0955	down
TraesCS5B02G064100	803.631	1690.47	-1.0728	4.91e-85	2.28e-83	-1.0728	down	695.388	1420.87	-1.0309	1.57e-72	1.4e-70	-1.0309	down
TraesCS3B02G493700	271.938	33.1974	3.0341	5.01e-85	2.32e-83	3.0341	up	235.307	74.3288	1.6626	3.18e-33	1.12e-31	1.6626	up
TraesCS4D02G348300	607.231	180.942	1.7467	5.62e-85	2.6e-83	1.7467	up	525.444	337.051	0.64057	6.32e-15	9.51e-14	0.64057	up
TraesCS4A02G361900	443.062	1197.53	-1.4345	5.99e-85	2.77e-83	-1.4345	down	383.384	1024.71	-1.4184	1.22e-95	1.67e-93	-1.4184	down
TraesCS6B02G160400	85.2592	605.364	-2.8279	6.61e-85	3.06e-83	-2.8279	down	73.7732	714.04	-3.2748	1.54e-217	7.61e-215	-3.2748	down
TraesCS4A02G311300	1929.04	967.246	0.99593	8.26e-85	3.82e-83	0.99593	up	1669.21	950.604	0.81225	1.42e-54	8.74e-53	0.81225	up
TraesCS5A02G474400	13.8697	225.408	-4.0225	8.34e-85	3.85e-83	-4.0225	down	12.0034	34.54	-1.5248	1.42e-05	8.91e-05	-1.5248	down
TraesCS7B02G229400	2133.58	1099.06	0.957	9.12e-85	4.21e-83	0.957	up	1846.23	1273.74	0.53551	2.35e-28	6.9e-27	0.53551	up
TraesCSU02G054000	60.2704	361.629	-2.585	9.54e-85	4.4e-83	-2.585	down	52.1518	180.68	-1.7926	1.23e-11	1.47e-10	-1.7926	down
TraesCS5B02G178400	118.964	506.222	-2.0893	9.98e-85	4.6e-83	-2.0893	down	102.94	210.025	-1.0288	8.29e-15	1.24e-13	-1.0288	down
TraesCS4A02G144500	1798.32	885.208	1.0226	1.07e-84	4.93e-83	1.0226	up	1556.15	945.137	0.71939	8.79e-37	3.46e-35	0.71939	up
TraesCS3D02G246800	714.96	1543.95	-1.1107	1.16e-84	5.34e-83	-1.1107	down	618.647	1301.91	-1.0734	5.88e-73	5.26e-71	-1.0734	down
TraesCS1D02G166400	583.895	110.985	2.3953	1.28e-84	5.87e-83	2.3953	up	505.266	192.809	1.3899	7.76e-51	4.39e-49	1.3899	up
TraesCS2B02G506600	733.579	247.907	1.5652	1.51e-84	6.95e-83	1.5652	up	634.779	232.631	1.4482	7.41e-66	5.72e-64	1.4482	up
TraesCS5B02G278600	1039.84	421.877	1.3015	2.23e-84	1.03e-82	1.3015	up	899.791	599.819	0.58506	8.84e-20	1.77e-18	0.58506	up
TraesCS7B02G094400	1905.87	955.439	0.99622	2.33e-84	1.07e-82	0.99622	up	1649.17	1000.55	0.72094	2.28e-44	1.1e-42	0.72094	up
TraesCS7A02G206200	324.253	52.8006	2.6185	2.86e-84	1.31e-82	2.6185	up	280.581	103.917	1.433	1.66e-31	5.52e-30	1.433	up
TraesCS3B02G548300	407.507	86.9413	2.2287	3.14e-84	1.44e-82	2.2287	up	352.624	102.957	1.7761	6.88e-53	4.08e-51	1.7761	up
TraesCS5D02G190600	556.795	1281.84	-1.203	3.28e-84	1.5e-82	-1.203	down	481.803	830.939	-0.7863	1.27e-21	2.78e-20	-0.7863	down
TraesCS5D02G498300	338.643	1017.75	-1.5875	3.93e-84	1.8e-82	-1.5875	down	293.028	1311.72	-2.1623	4.25e-219	2.13e-216	-2.1623	down
TraesCS3D02G495000	1187.71	2283.02	-0.94277	3.97e-84	1.82e-82	-0.94277	down	1027.74	1842.61	-0.84228	2.59e-62	1.85e-60	-0.84228	down
TraesCS6A02G266700	450.692	106.451	2.082	4.36e-84	1.99e-82	2.082	up	389.981	169.187	1.2048	1.59e-32	5.46e-31	1.2048	up
TraesCS4D02G045400	3086.78	831.546	1.8922	5.74e-84	2.62e-82	1.8922	up	2670.98	1305.79	1.0325	1.51e-50	8.46e-49	1.0325	up
TraesCS3A02G055300	1141.51	482.784	1.2415	7.03e-84	3.2e-82	1.2415	up	987.769	511.751	0.94873	3.56e-48	1.89e-46	0.94873	up
TraesCS4A02G352300	1059.14	434.404	1.2858	1.05e-83	4.77e-82	1.2858	up	916.503	538.695	0.76667	9.76e-32	3.27e-30	0.76667	up
TraesCS4D02G171900	1031.49	401.446	1.3614	1.29e-83	5.88e-82	1.3614	up	892.575	560.634	0.67091	2.98e-22	6.68e-21	0.67091	up
TraesCS6B02G353700	727.993	240.001	1.6009	1.36e-83	6.18e-82	1.6009	up	629.938	396.366	0.66838	1.37e-18	2.58e-17	0.66838	up
TraesCS6B02G128300	2232.03	1169.36	0.93264	2.07e-83	9.39e-82	0.93264	up	1931.42	1060.73	0.8646	1.84e-67	1.48e-65	0.8646	up
TraesCS1A02G105300	897.512	342.295	1.3907	2.68e-83	1.22e-81	1.3907	up	776.62	540.667	0.52247	1.03e-14	1.54e-13	0.52247	up
TraesCS5B02G277700	129.505	0	Inf	2.91e-83	1.32e-81	Inf	up	112.059	11.1648	3.3272	4.96e-39	2.08e-37	3.3272	up
TraesCSU02G132300	855.957	210.82	2.0215	2.98e-83	1.35e-81	2.0215	up	740.652	298.378	1.3117	2.32e-51	1.33e-49	1.3117	up
TraesCS7D02G418700	155.216	3.40041	5.5124	3.36e-83	1.52e-81	5.5124	up	134.308	25.0578	2.4222	1.11e-32	3.83e-31	2.4222	up
TraesCS2B02G393700	629.591	195.789	1.6851	3.49e-83	1.58e-81	1.6851	up	544.785	347.405	0.64907	8.11e-16	1.29e-14	0.64907	up
TraesCS7B02G044200	211.398	675.117	-1.6752	4.08e-83	1.85e-81	-1.6752	down	182.921	563.53	-1.6233	1.15e-70	9.74e-69	-1.6233	down
TraesCS4B02G077600	3205.38	1810.86	0.82382	4.77e-83	2.16e-81	0.82382	up	2773.68	1856.09	0.57954	1.37e-41	6.16e-40	0.57954	up
TraesCS3A02G373800	446.044	105.861	2.075	5e-83	2.26e-81	2.075	up	385.977	189.595	1.0256	1.01e-24	2.51e-23	1.0256	up
TraesCS4A02G215500	946.356	309.118	1.6142	5.59e-83	2.53e-81	1.6142	up	818.919	468.761	0.80487	1.26e-25	3.28e-24	0.80487	up
TraesCS1B02G255100	957.349	377.002	1.3445	5.73e-83	2.59e-81	1.3445	up	828.401	532.325	0.63802	2.4e-21	5.16e-20	0.63802	up
TraesCS2B02G478300	749.923	1590.82	-1.085	5.8e-83	2.62e-81	-1.085	down	648.923	2107.94	-1.6997	7.95e-212	3.78e-209	-1.6997	down
TraesCS2B02G189300	1055.98	436.324	1.2751	8.34e-83	3.76e-81	1.2751	up	913.755	353.119	1.3717	3.8e-82	3.98e-80	1.3717	up
TraesCS3D02G241700	1166.12	500.644	1.2199	8.74e-83	3.94e-81	1.2199	up	1009.08	598.989	0.75243	7.83e-33	2.72e-31	0.75243	up
TraesCS1A02G252400	990.62	398.46	1.3139	1.21e-82	5.45e-81	1.3139	up	857.19	456.814	0.90801	6.33e-40	2.72e-38	0.90801	up
TraesCS6B02G331000	3193.72	1806.32	0.82218	1.96e-82	8.79e-81	0.82218	up	2763.59	1608.4	0.78091	2.19e-70	1.84e-68	0.78091	up
TraesCS5B02G349200	523.677	143.361	1.869	2e-82	9e-81	1.869	up	453.16	197.036	1.2016	9.51e-37	3.73e-35	1.2016	up
TraesCS6B02G263600	1171.15	491.699	1.2521	2.27e-82	1.02e-80	1.2521	up	1013.4	642.08	0.65839	1.43e-26	3.85e-25	0.65839	up
TraesCS7A02G191400	289.78	41.4732	2.8047	2.42e-82	1.09e-80	2.8047	up	250.756	108.24	1.212	4.34e-22	9.69e-21	1.212	up
TraesCS5B02G407200	905.151	3103.48	-1.7777	3.47e-82	1.56e-80	-1.7777	down	783.237	2627.44	-1.7461	4.59e-269	3.96e-266	-1.7461	down
TraesCS5D02G230500	1157.92	2223.75	-0.94146	3.88e-82	1.74e-80	-0.94146	down	1001.97	1454.03	-0.53721	6.31e-24	1.53e-22	-0.53721	down
TraesCS1A02G058400	3173.42	5245.82	-0.72513	4.78e-82	2.14e-80	-0.72513	down	2746	4730.11	-0.78454	1.62e-94	2.18e-92	-0.78454	down
TraesCS2D02G308000	208.737	15.8944	3.7151	5.03e-82	2.25e-80	3.7151	up	180.626	71.1447	1.3442	3.35e-19	6.5e-18	1.3442	up
TraesCS7D02G531600	1713.67	842.574	1.0242	6.5e-82	2.9e-80	1.0242	up	1482.87	3008.31	-1.0206	2.57e-73	2.31e-71	-1.0206	down
TraesCS7B02G296800	222.988	817.604	-1.8744	6.94e-82	3.1e-80	-1.8744	down	192.948	426.264	-1.1435	5.57e-32	1.88e-30	-1.1435	down
TraesCS5B02G481100	1267.1	566.402	1.1616	9.53e-82	4.25e-80	1.1616	up	1096.45	651.028	0.75204	5.96e-35	2.21e-33	0.75204	up
TraesCS4B02G144200	1425.98	2629.04	-0.88258	1.15e-81	5.1e-80	-0.88258	down	1233.94	2046.55	-0.72992	1.46e-51	8.41e-50	-0.72992	down
TraesCS7A02G363100	451.596	109.901	2.0388	1.15e-81	5.11e-80	2.0388	up	390.777	156.568	1.3196	3.43e-37	1.36e-35	1.3196	up
TraesCS4B02G274700	340.433	61.8056	2.4616	2.78e-81	1.24e-79	2.4616	up	294.583	78.6298	1.9055	2.76e-49	1.5e-47	1.9055	up
TraesCS6A02G355300	1172.92	510.759	1.1994	2.99e-81	1.33e-79	1.1994	up	1014.96	573.596	0.82332	7.6e-39	3.17e-37	0.82332	up
TraesCS4A02G172600	152.027	3.39549	5.4846	3.62e-81	1.61e-79	5.4846	up	131.553	13.5384	3.2805	2.25e-44	1.09e-42	3.2805	up
TraesCS3A02G502300	1091.1	369.52	1.5621	4.1e-81	1.82e-79	1.5621	up	944.132	648.04	0.54291	6.04e-15	9.1e-14	0.54291	up
TraesCS7A02G134700	339.585	898.285	-1.4034	4.17e-81	1.85e-79	-1.4034	down	293.851	506.32	-0.78497	3.41e-20	6.95e-19	-0.78497	down
TraesCS7D02G079400	536.948	1232.33	-1.1985	4.52e-81	2e-79	-1.1985	down	464.641	950.138	-1.032	1.15e-48	6.14e-47	-1.032	down
TraesCS5B02G242700	428.168	100.233	2.0948	4.87e-81	2.16e-79	2.0948	up	370.496	200.035	0.88921	2.09e-19	4.11e-18	0.88921	up
TraesCS7A02G315500	488.586	128.359	1.9284	5.52e-81	2.44e-79	1.9284	up	422.789	199.874	1.0808	2.13e-29	6.56e-28	1.0808	up
TraesCS7D02G099300	182.575	613.297	-1.7481	5.74e-81	2.54e-79	-1.7481	down	157.984	296.901	-0.91021	3.39e-16	5.51e-15	-0.91021	down
TraesCSU02G099700	2324.14	1241.24	0.90492	6.03e-81	2.66e-79	0.90492	up	2011.15	1135.9	0.82419	1.27e-63	9.26e-62	0.82419	up
TraesCS2D02G288200	1601.51	776.8	1.0438	7.02e-81	3.09e-79	1.0438	up	1385.82	848.862	0.70714	1.51e-37	6.09e-36	0.70714	up
TraesCS3B02G420600	308.498	843.465	-1.4511	1.01e-80	4.43e-79	-1.4511	down	266.957	593.94	-1.1537	2.72e-43	1.28e-41	-1.1537	down
TraesCS4A02G173300	318.975	860.134	-1.4311	1.05e-80	4.6e-79	-1.4311	down	276.026	449.069	-0.70213	1.95e-15	3.03e-14	-0.70213	down
TraesCS3B02G409300	4896.73	9752.37	-0.99393	1.13e-80	4.96e-79	-0.99393	down	4237.25	10845.8	-1.3559	1.26e-264	1.02e-261	-1.3559	down
TraesCS4A02G136300	653.384	213.261	1.6153	1.18e-80	5.18e-79	1.6153	up	565.382	342.958	0.72119	1.79e-19	3.53e-18	0.72119	up
TraesCS1B02G121600	1617.62	2946.45	-0.8651	1.27e-80	5.57e-79	-0.8651	down	1399.74	2900.85	-1.0513	9.13e-122	1.81e-119	-1.0513	down
TraesCS5B02G014000	100.82	444.963	-2.1419	1.37e-80	6.03e-79	-2.1419	down	87.2422	149.653	-0.77852	2.83e-07	2.21e-06	-0.77852	down
TraesCS5B02G171200	559.818	164.479	1.7671	1.98e-80	8.68e-79	1.7671	up	484.423	194.527	1.3163	1.05e-44	5.09e-43	1.3163	up
TraesCS7D02G516800	1598.07	2877.55	-0.84851	2.59e-80	1.13e-78	-0.84851	down	1382.84	2628.2	-0.92644	2.98e-92	3.88e-90	-0.92644	down
TraesCS5D02G198100	513.153	1189.05	-1.2123	2.7e-80	1.18e-78	-1.2123	down	444.044	811.971	-0.87072	2.62e-35	9.79e-34	-0.87072	down
TraesCS2B02G496600	353.019	68.5393	2.3647	3.74e-80	1.63e-78	2.3647	up	305.476	196.623	0.63563	1.3e-09	1.3e-08	0.63563	up
TraesCS1D02G448900	552.576	161.283	1.7766	3.85e-80	1.68e-78	1.7766	up	478.16	260.939	0.87378	5.57e-23	1.29e-21	0.87378	up
TraesCS2A02G204900	243.765	27.578	3.1439	4.64e-80	2.03e-78	3.1439	up	210.935	99.8567	1.0789	6.06e-16	9.73e-15	1.0789	up
TraesCS4B02G067600	1390.35	2561.56	-0.88158	4.91e-80	2.14e-78	-0.88158	down	1203.11	2299.29	-0.93442	7.68e-86	8.65e-84	-0.93442	down
TraesCS6A02G357200	894.838	1811.25	-1.0173	5.25e-80	2.29e-78	-1.0173	down	774.312	1356.42	-0.80882	4.12e-46	2.08e-44	-0.80882	down
TraesCS4D02G194400	1529.29	735.364	1.0563	6e-80	2.61e-78	1.0563	up	1323.32	763.108	0.79421	1.78e-44	8.6e-43	0.79421	up
TraesCS1B02G001700	922.397	1989.64	-1.109	6.35e-80	2.76e-78	-1.109	down	798.16	1148.95	-0.52556	1.37e-19	2.73e-18	-0.52556	down
TraesCS1D02G234600	1036.62	433.233	1.2587	6.83e-80	2.97e-78	1.2587	up	897.001	435.432	1.0427	5.02e-52	2.92e-50	1.0427	up
TraesCS2A02G382700	644.318	209.554	1.6204	8.2e-80	3.57e-78	1.6204	up	557.537	308.214	0.85514	1.44e-25	3.74e-24	0.85514	up
TraesCS1B02G304800	270.245	36.588	2.8848	9.17e-80	3.98e-78	2.8848	up	233.85	18.1274	3.6893	1.73e-86	1.98e-84	3.6893	up
TraesCS3A02G229100	627.378	200.992	1.6422	1.15e-79	5.01e-78	1.6422	up	542.893	293.124	0.88915	1.28e-26	3.44e-25	0.88915	up
TraesCS2B02G306800	1200	532.219	1.1729	1.5e-79	6.51e-78	1.1729	up	1038.39	715.854	0.53661	9.01e-19	1.71e-17	0.53661	up
TraesCS3B02G269700	1402.76	656.653	1.0951	1.51e-79	6.55e-78	1.0951	up	1213.85	799.36	0.60267	8.36e-26	2.19e-24	0.60267	up
TraesCS3B02G531700	387.593	972.541	-1.3272	1.61e-79	6.98e-78	-1.3272	down	335.399	699.779	-1.061	1.09e-43	5.15e-42	-1.061	down
TraesCS4B02G342900	485.881	129.854	1.9037	1.69e-79	7.3e-78	1.9037	up	420.434	137.44	1.6131	2.06e-52	1.21e-50	1.6131	up
TraesCS1B02G267300	123.354	0	Inf	2.25e-79	9.73e-78	Inf	up	106.735	12.0908	3.1421	4.47e-35	1.66e-33	3.1421	up
TraesCS5D02G481500	2199.08	1146.04	0.94024	2.33e-79	1.01e-77	0.94024	up	1902.9	1322.69	0.52472	1.18e-27	3.36e-26	0.52472	up
TraesCS2A02G153300	75.3658	383.986	-2.3491	2.35e-79	1.01e-77	-2.3491	down	65.2153	225.017	-1.7867	3.39e-35	1.27e-33	-1.7867	down
TraesCS1B02G436700	271.821	37.8494	2.8443	2.52e-79	1.09e-77	2.8443	up	235.21	121.196	0.95661	1.15e-14	1.71e-13	0.95661	up
TraesCS5B02G172900	408.979	93.8578	2.1235	3.48e-79	1.5e-77	2.1235	up	353.903	177.421	0.99618	8.9e-22	1.96e-20	0.99618	up
TraesCS3D02G089100	295.413	46.5585	2.6656	4.06e-79	1.75e-77	2.6656	up	255.619	91.9163	1.4756	4.56e-30	1.44e-28	1.4756	up
TraesCS5B02G498100	132.627	507.629	-1.9364	4.18e-79	1.8e-77	-1.9364	down	114.764	614.917	-2.4217	3.18e-124	6.55e-122	-2.4217	down
TraesCS6D02G082200	2508.35	1371.92	0.87054	4.21e-79	1.81e-77	0.87054	up	2170.52	991.279	1.1307	1.33e-115	2.43e-113	1.1307	up
TraesCS3B02G324400	537.254	1237.24	-1.2034	4.46e-79	1.91e-77	-1.2034	down	464.893	841.58	-0.8562	1.75e-35	6.59e-34	-0.8562	down
TraesCS3B02G305300	2995.75	1698.61	0.81856	5.6e-79	2.4e-77	0.81856	up	2592.27	1710.61	0.5997	1.84e-42	8.46e-41	0.5997	up
TraesCS5A02G330500	1197.02	2258.59	-0.91597	5.68e-79	2.44e-77	-0.91597	down	1035.8	1554.36	-0.58558	4.3e-29	1.31e-27	-0.58558	down
TraesCS5B02G149400	96.8261	431.678	-2.1565	5.72e-79	2.45e-77	-2.1565	down	83.7854	235.96	-1.4938	3.71e-28	1.08e-26	-1.4938	down
TraesCS4A02G253300	858.597	331.139	1.3745	5.87e-79	2.52e-77	1.3745	up	742.961	446.513	0.73459	4.61e-25	1.17e-23	0.73459	up
TraesCS3B02G161900	868.89	336.763	1.3674	6.23e-79	2.67e-77	1.3674	up	751.878	429.239	0.80872	2.53e-29	7.77e-28	0.80872	up
TraesCS6B02G432200	990.019	407.21	1.2817	6.26e-79	2.68e-77	1.2817	up	856.689	532.267	0.68662	4.36e-25	1.11e-23	0.68662	up
TraesCS4B02G170600	1127.8	490.125	1.2023	6.6e-79	2.83e-77	1.2023	up	975.92	538.091	0.85891	5.56e-40	2.39e-38	0.85891	up
TraesCS7D02G288700	2416.13	1313.42	0.87937	7.5e-79	3.2e-77	0.87937	up	2090.71	1459.81	0.51821	1.15e-28	3.45e-27	0.51821	up
TraesCS5B02G226500	2498.04	4199.42	-0.74939	8.41e-79	3.59e-77	-0.74939	down	2161.6	3578.35	-0.7272	5.02e-72	4.35e-70	-0.7272	down
TraesCS3A02G301600	1110.31	479.524	1.2113	1.31e-78	5.6e-77	1.2113	up	960.786	530.418	0.85709	2.3e-39	9.7e-38	0.85709	up
TraesCS3B02G063200	396.417	89.0526	2.1543	1.32e-78	5.64e-77	2.1543	up	343.029	226.715	0.59745	1.2e-09	1.21e-08	0.59745	up
TraesCS1D02G011700	1910.17	3324.7	-0.79952	1.48e-78	6.29e-77	-0.79952	down	1652.88	2570.82	-0.63725	1.18e-42	5.48e-41	-0.63725	down
TraesCS5B02G118000	677.242	229.57	1.5607	1.97e-78	8.37e-77	1.5607	up	586.033	316.795	0.88744	4.42e-28	1.29e-26	0.88744	up
TraesCS5B02G394200	364.366	929.001	-1.3503	2.45e-78	1.04e-76	-1.3503	down	315.289	1372.78	-2.1224	1.13e-221	5.83e-219	-2.1224	down
TraesCS7B02G454000	151.756	542.462	-1.8378	2.47e-78	1.05e-76	-1.8378	down	131.323	348.668	-1.4087	3.23e-37	1.28e-35	-1.4087	down
TraesCS1B02G345800	1590.61	779.986	1.0281	2.94e-78	1.25e-76	1.0281	up	1376.4	933.479	0.56021	5.31e-25	1.34e-23	0.56021	up
TraesCS2B02G275100	4424.61	2667.09	0.73028	3.45e-78	1.47e-76	0.73028	up	3828.69	2179.08	0.81313	9.4e-91	1.18e-88	0.81313	up
TraesCS5B02G172000	199.206	15.3505	3.6979	4.21e-78	1.78e-76	3.6979	up	172.376	32.6737	2.3994	1.68e-40	7.36e-39	2.3994	up
TraesCS2D02G425200	874.474	342.102	1.354	4.28e-78	1.81e-76	1.354	up	756.686	81.3772	3.217	1.85e-226	1.05e-223	3.217	up
TraesCS6A02G403800	902.419	358.918	1.3301	4.75e-78	2.01e-76	1.3301	up	780.876	456.102	0.77574	2.41e-28	7.07e-27	0.77574	up
TraesCS2A02G564300	2286.69	1233.55	0.89045	8.03e-78	3.4e-76	0.89045	up	1978.73	1041.91	0.92535	8.89e-77	8.51e-75	0.92535	up
TraesCS2A02G053200	953.744	389.914	1.2904	8.69e-78	3.67e-76	1.2904	up	825.28	516.403	0.67639	1.82e-23	4.32e-22	0.67639	up
TraesCS2B02G183700	411.12	1005.53	-1.2903	9.93e-78	4.2e-76	-1.2903	down	355.749	628.184	-0.82033	6.19e-26	1.63e-24	-0.82033	down
TraesCS1A02G282000	53.3889	326.249	-2.6114	1.65e-77	6.97e-76	-2.6114	down	46.197	219.981	-2.2515	8.58e-47	4.4e-45	-2.2515	down
TraesCS1A02G396200	1464.29	704.068	1.0564	1.68e-77	7.07e-76	1.0564	up	1267.08	645.328	0.9734	8.23e-61	5.74e-59	0.9734	up
TraesCS3A02G233600	156.019	5.4329	4.8439	1.71e-77	7.22e-76	4.8439	up	135.006	5.20971	4.6957	1.94e-62	1.39e-60	4.6957	up
TraesCS3A02G341300	372.441	939.466	-1.3348	1.94e-77	8.16e-76	-1.3348	down	322.281	842.007	-1.3855	3.51e-78	3.44e-76	-1.3855	down
TraesCS7B02G223100	334.595	872.852	-1.3833	1.95e-77	8.22e-76	-1.3833	down	289.528	659.233	-1.1871	3.65e-49	1.97e-47	-1.1871	down
TraesCS2A02G508200	2319.33	1056.4	1.1346	2.39e-77	1e-75	1.1346	up	2006.92	1369.61	0.55122	2.03e-27	5.72e-26	0.55122	up
TraesCS4B02G281700	538.713	159.093	1.7596	2.7e-77	1.13e-75	1.7596	up	466.165	235.319	0.98622	1.28e-27	3.63e-26	0.98622	up
TraesCS2D02G027900	173.634	3.14996	5.7846	2.77e-77	1.16e-75	5.7846	up	150.244	4.58895	5.033	5.55e-67	4.42e-65	5.033	up
TraesCS6D02G226000	654.353	1398.58	-1.0958	3.1e-77	1.3e-75	-1.0958	down	566.237	1147.95	-1.0196	2e-24	4.94e-23	-1.0196	down
TraesCS6D02G339200	1683.78	2974.14	-0.82077	3.21e-77	1.35e-75	-0.82077	down	1457	2349.99	-0.68965	5.1e-51	2.9e-49	-0.68965	down
TraesCS7A02G094800	160.328	6.2544	4.68	3.64e-77	1.53e-75	4.68	up	138.735	64.1464	1.1129	1.49e-11	1.77e-10	1.1129	up
TraesCS7A02G190700	492.458	136.53	1.8508	3.92e-77	1.64e-75	1.8508	up	426.133	216.112	0.97953	2.43e-25	6.26e-24	0.97953	up
TraesCS4B02G200000	974.721	404.142	1.2701	4.69e-77	1.96e-75	1.2701	up	843.446	408.854	1.0447	2.57e-49	1.4e-47	1.0447	up
TraesCS6B02G071600	801.322	213.283	1.9096	6.99e-77	2.92e-75	1.9096	up	693.384	284.878	1.2833	2.97e-57	1.94e-55	1.2833	up
TraesCSU02G057000	204.214	17.3436	3.5576	7.59e-77	3.17e-75	3.5576	up	176.714	106.687	0.72803	1.43e-07	1.17e-06	0.72803	up
TraesCS2B02G536100	2228.27	1006.8	1.1461	9.11e-77	3.8e-75	1.1461	up	1928.16	1247.35	0.62836	6.3e-25	1.59e-23	0.62836	up
TraesCS3A02G246600	152.213	4.83233	4.9772	9.17e-77	3.83e-75	4.9772	up	131.717	33.1661	1.9897	6.45e-25	1.63e-23	1.9897	up
TraesCS4D02G189000	1801.36	787.936	1.1929	9.67e-77	4.03e-75	1.1929	up	1558.78	698.373	1.1583	7.57e-76	7.11e-74	1.1583	up
TraesCS7D02G004100	376.601	941.509	-1.3219	1.05e-76	4.36e-75	-1.3219	down	325.886	629.481	-0.9498	2.55e-33	8.99e-32	-0.9498	down
TraesCS2A02G238400	4533.7	2756.46	0.71787	1.17e-76	4.87e-75	0.71787	up	3923.1	2708.33	0.53459	4.97e-43	2.32e-41	0.53459	up
TraesCS1B02G126600	574.83	176.983	1.6995	1.37e-76	5.68e-75	1.6995	up	497.416	264.464	0.91138	7.37e-19	1.41e-17	0.91138	up
TraesCS4A02G025200	1443.34	694.315	1.0557	1.48e-76	6.15e-75	1.0557	up	1248.94	812.414	0.62041	8.74e-28	2.5e-26	0.62041	up
TraesCS7A02G115400	10.0336	192.358	-4.2609	2.62e-76	1.08e-74	-4.2609	down	8.68296	35.6827	-2.039	6.82e-08	5.75e-07	-2.039	down
TraesCS7B02G071100	106.547	444.828	-2.0618	2.83e-76	1.17e-74	-2.0618	down	92.1955	259.368	-1.4922	9.94e-25	2.48e-23	-1.4922	down
TraesCS7B02G167500	2222.27	3759.84	-0.75864	3.21e-76	1.33e-74	-0.75864	down	1923	2894.01	-0.58972	1.93e-43	9.1e-42	-0.58972	down
TraesCS4A02G070800	330.632	63.4073	2.3825	3.42e-76	1.42e-74	2.3825	up	286.103	109.828	1.3813	4.35e-30	1.37e-28	1.3813	up
TraesCS6A02G005900	68.9702	359.931	-2.3837	3.47e-76	1.43e-74	-2.3837	down	59.6771	414.735	-2.7969	8.1e-111	1.42e-108	-2.7969	down
TraesCS7B02G498100	74.9093	374.169	-2.3205	3.99e-76	1.65e-74	-2.3205	down	64.8219	121.872	-0.91082	1.14e-07	9.4e-07	-0.91082	down
TraesCS6A02G344000	896.579	359.411	1.3188	4.15e-76	1.71e-74	1.3188	up	775.825	139.425	2.4762	3.52e-169	1.13e-166	2.4762	up
TraesCS1A02G250100	738.274	269.076	1.4561	4.89e-76	2.02e-74	1.4561	up	638.836	331.831	0.945	1.68e-33	5.98e-32	0.945	up
TraesCS4B02G312200	411.94	99.4612	2.0502	5.29e-76	2.18e-74	2.0502	up	356.463	206.81	0.78545	3.96e-15	6.05e-14	0.78545	up
TraesCS2A02G433500	485.164	1221.21	-1.3318	5.38e-76	2.21e-74	-1.3318	down	419.819	282.913	0.56941	1.59e-10	1.73e-09	0.56941	up
TraesCS6B02G268000	704.278	251.231	1.4871	9.79e-76	4.02e-74	1.4871	up	609.42	370.85	0.7166	1.87e-20	3.87e-19	0.7166	up
TraesCS2A02G218700	344.585	883.109	-1.3577	1.02e-75	4.21e-74	-1.3577	down	298.185	598.147	-1.0043	4.63e-35	1.72e-33	-1.0043	down
TraesCS2D02G519700	117.335	0	Inf	1.09e-75	4.48e-74	Inf	up	101.533	2.56798	5.3052	5.57e-51	3.17e-49	5.3052	up
TraesCS4B02G062100	504.335	144.78	1.8005	1.37e-75	5.6e-74	1.8005	up	436.414	214.291	1.0261	1.22e-27	3.45e-26	1.0261	up
TraesCS3B02G203700	581.732	1270.84	-1.1273	1.6e-75	6.55e-74	-1.1273	down	503.39	983.99	-0.96697	8.49e-50	4.68e-48	-0.96697	down
TraesCS2A02G107000	1591.73	792.229	1.0066	1.62e-75	6.65e-74	1.0066	up	1377.38	551.657	1.3201	1.47e-107	2.49e-105	1.3201	up
TraesCS6B02G447700	805.901	309.657	1.3799	1.71e-75	6.99e-74	1.3799	up	697.36	417.99	0.73843	1.41e-21	3.07e-20	0.73843	up
TraesCS7D02G004500	585.768	186.886	1.6482	1.71e-75	7.01e-74	1.6482	up	506.887	319.262	0.66692	1.3e-15	2.04e-14	0.66692	up
TraesCS2A02G177300	432.028	109.346	1.9822	1.74e-75	7.12e-74	1.9822	up	373.848	139.702	1.4201	3.9e-40	1.68e-38	1.4201	up
TraesCS6D02G352800	350.471	47.5578	2.8815	1.81e-75	7.4e-74	2.8815	up	303.258	120.66	1.3296	1.88e-28	5.55e-27	1.3296	up
TraesCS2A02G569300	654.407	1388.55	-1.0853	2.06e-75	8.44e-74	-1.0853	down	566.258	890.261	-0.65277	2.03e-23	4.81e-22	-0.65277	down
TraesCS3D02G281800	987.501	416.57	1.2452	2.5e-75	1.02e-73	1.2452	up	854.506	547.523	0.64217	4.52e-22	1.01e-20	0.64217	up
TraesCS5B02G448200	531.691	159.16	1.7401	2.58e-75	1.05e-73	1.7401	up	460.076	218.289	1.0756	4.86e-31	1.59e-29	1.0756	up
TraesCS1B02G478400	1800.71	3124.63	-0.79512	2.66e-75	1.08e-73	-0.79512	down	1558.18	2721.79	-0.8047	8.27e-74	7.53e-72	-0.8047	down
TraesCS6D02G228800	945.557	392.292	1.2692	2.87e-75	1.17e-73	1.2692	up	818.195	520.504	0.65254	1.82e-17	3.21e-16	0.65254	up
TraesCS3D02G506900	225.145	670.748	-1.5749	3.85e-75	1.57e-73	-1.5749	down	194.828	279.453	-0.5204	4.71e-06	3.17e-05	-0.5204	down
TraesCS2A02G157400	730.859	267.454	1.4503	4.59e-75	1.86e-73	1.4503	up	632.417	259.652	1.2843	1.51e-54	9.25e-53	1.2843	up
TraesCS1B02G388300	3852.87	408.965	3.2359	5.03e-75	2.04e-73	3.2359	up	3333.81	2045.75	0.70454	9.7e-10	9.8e-09	0.70454	up
TraesCS3B02G270600	122.282	0.564888	7.758	5.03e-75	2.04e-73	7.758	up	105.816	3.6344	4.8637	1.64e-50	9.2e-49	4.8637	up
TraesCS4A02G355000	2767.76	1488.65	0.89471	5.46e-75	2.21e-73	0.89471	up	2394.95	1690.63	0.50244	1.78e-29	5.49e-28	0.50244	up
TraesCS1B02G186600	714.009	1479.28	-1.0509	5.6e-75	2.27e-73	-1.0509	down	617.846	1160.14	-0.90898	2.4e-50	1.34e-48	-0.90898	down
TraesCS6B02G282200	1511	743.564	1.023	5.62e-75	2.28e-73	1.023	up	1307.48	891.462	0.55254	1.86e-23	4.4e-22	0.55254	up
TraesCS4D02G125100	1134.08	2126.01	-0.90663	6.55e-75	2.65e-73	-0.90663	down	981.365	2842.08	-1.5341	1.71e-229	1.01e-226	-1.5341	down
TraesCS7B02G445600	1873.23	3230.08	-0.78604	7.62e-75	3.08e-73	-0.78604	down	1620.95	4158.52	-1.3592	1.04e-98	1.55e-96	-1.3592	down
TraesCS4A02G091100	915.398	375.193	1.2868	8.67e-75	3.51e-73	1.2868	up	792.095	471.178	0.7494	2.2e-27	6.16e-26	0.7494	up
TraesCS5B02G239700	480.768	134.2	1.841	9.38e-75	3.79e-73	1.841	up	416.019	268.536	0.63153	2.02e-12	2.55e-11	0.63153	up
TraesCS2A02G559200	1267.87	2323.9	-0.87414	9.51e-75	3.84e-73	-0.87414	down	1097.13	1632.28	-0.57316	2.11e-29	6.5e-28	-0.57316	down
TraesCS2D02G177700	596.258	1291.89	-1.1155	1.01e-74	4.08e-73	-1.1155	down	515.95	858.63	-0.7348	8.24e-28	2.36e-26	-0.7348	down
TraesCS4B02G221100	1685.37	856.693	0.97622	1.09e-74	4.41e-73	0.97622	up	1458.38	997.53	0.54793	2.75e-25	7.08e-24	0.54793	up
TraesCS3D02G279700	662.589	230.253	1.5249	1.1e-74	4.42e-73	1.5249	up	573.352	261.715	1.1314	4.67e-41	2.07e-39	1.1314	up
TraesCS2D02G256000	310.289	56.5339	2.4564	1.16e-74	4.66e-73	2.4564	up	268.496	83.4862	1.6853	2.53e-38	1.04e-36	1.6853	up
TraesCS2A02G285300	1916.78	861.342	1.154	1.17e-74	4.71e-73	1.154	up	1658.6	1136.16	0.5458	6.77e-26	1.78e-24	0.5458	up
TraesCS2A02G393800	201.963	625.693	-1.6314	1.27e-74	5.13e-73	-1.6314	down	174.761	674.553	-1.9486	3.61e-107	6.06e-105	-1.9486	down
TraesCS3A02G028700	1598.44	801.526	0.99584	1.47e-74	5.91e-73	0.99584	up	1383.15	672.484	1.0404	2.82e-73	2.53e-71	1.0404	up
TraesCS4B02G344600	1294.4	563.826	1.199	1.57e-74	6.32e-73	1.199	up	1120.1	657.655	0.76822	5.1e-37	2.02e-35	0.76822	up
TraesCS2A02G221000	1222.43	562.879	1.1189	1.87e-74	7.53e-73	1.1189	up	1057.79	631.721	0.7437	2.07e-33	7.33e-32	0.7437	up
TraesCS5D02G311300	1149.59	470.076	1.2902	2.13e-74	8.54e-73	1.2902	up	994.79	617.726	0.68742	2.96e-25	7.61e-24	0.68742	up
TraesCS6A02G237800	1190.66	543.431	1.1316	2.77e-74	1.11e-72	1.1316	up	1030.31	622.105	0.72785	1.16e-31	3.87e-30	0.72785	up
TraesCS5B02G212000	486.046	137.712	1.8194	3.12e-74	1.25e-72	1.8194	up	420.574	271.387	0.63201	2.35e-12	2.94e-11	0.63201	up
TraesCS3A02G083700	2800.47	4579.17	-0.70941	3.15e-74	1.26e-72	-0.70941	down	2423.32	4611.69	-0.92831	1.33e-126	2.79e-124	-0.92831	down
TraesCS4A02G071700	477.452	1213.71	-1.346	3.43e-74	1.37e-72	-1.346	down	413.147	863.44	-1.0634	3.53e-52	2.06e-50	-1.0634	down
TraesCS5D02G407300	192.645	15.6415	3.6225	3.62e-74	1.45e-72	3.6225	up	166.697	34.835	2.2586	1.46e-36	5.7e-35	2.2586	up
TraesCS3B02G597500	2299.81	1152.1	0.99724	4.35e-74	1.74e-72	0.99724	up	1990.05	1223.27	0.70206	6.73e-40	2.89e-38	0.70206	up
TraesCS5B02G023300	1016.82	1940.89	-0.93265	5.17e-74	2.07e-72	-0.93265	down	879.877	1486.94	-0.75697	2e-44	9.68e-43	-0.75697	down
TraesCS5D02G288700	154.311	6.24455	4.6271	5.19e-74	2.07e-72	4.6271	up	133.525	31.3981	2.0884	7.89e-27	2.15e-25	2.0884	up
TraesCS5A02G535100	120.252	0.573503	7.712	5.37e-74	2.14e-72	7.712	up	104.054	5.38264	4.2729	8.85e-46	4.43e-44	4.2729	up
TraesCS6A02G100300	1945.2	931.076	1.0629	5.54e-74	2.21e-72	1.0629	up	1683.23	870.719	0.95096	7.46e-56	4.72e-54	0.95096	up
TraesCS2D02G425300	1266.37	513.839	1.3013	7.56e-74	3.01e-72	1.3013	up	1095.79	104.633	3.3886	3.69e-265	3.04e-262	3.3886	up
TraesCS5A02G136000	679.617	241.658	1.4918	8.39e-74	3.34e-72	1.4918	up	588.079	247.082	1.251	2.59e-49	1.41e-47	1.251	up
TraesCS2D02G315500	350.373	884.142	-1.3354	9.33e-74	3.72e-72	-1.3354	down	303.18	434.078	-0.51778	3.66e-09	3.51e-08	-0.51778	down
TraesCS3B02G524700	111.635	446.583	-2.0001	9.88e-74	3.93e-72	-2.0001	down	96.5992	240.171	-1.314	8.26e-24	1.99e-22	-1.314	down
TraesCS6D02G386300	300.778	53.723	2.4851	1.81e-73	7.19e-72	2.4851	up	260.269	68.0597	1.9351	7.74e-45	3.79e-43	1.9351	up
TraesCS5B02G181500	1164.91	2161.48	-0.8918	1.82e-73	7.25e-72	-0.8918	down	1008.02	669.419	0.59054	6.74e-22	1.49e-20	0.59054	up
TraesCS6B02G320800	120.799	464.819	-1.9441	1.84e-73	7.3e-72	-1.9441	down	104.534	186.558	-0.83564	1.12e-09	1.12e-08	-0.83564	down
TraesCS4B02G235500	1635.81	829.662	0.97941	1.86e-73	7.4e-72	0.97941	up	1415.5	863.463	0.71311	1.69e-38	7.02e-37	0.71311	up
TraesCS5A02G056500	1666.09	760.202	1.132	1.94e-73	7.68e-72	1.132	up	1441.69	914.888	0.65609	1.47e-28	4.37e-27	0.65609	up
TraesCS1D02G404700	147.765	5.12585	4.8494	1.96e-73	7.79e-72	4.8494	up	127.858	13.9516	3.196	2.65e-42	1.21e-40	3.196	up
TraesCS5A02G007900	10811.1	16048.8	-0.56996	2.03e-73	8.04e-72	-0.56996	down	9354.97	23311	-1.3172	0	0	-1.3172	down
TraesCS2B02G366900	4887.59	1525.38	1.68	2.21e-73	8.74e-72	1.68	up	4229.3	2331.96	0.85888	4.92e-28	1.43e-26	0.85888	up
TraesCS7D02G107600	536.985	1188.74	-1.1465	2.34e-73	9.27e-72	-1.1465	down	464.659	956.051	-1.0409	1.3e-54	7.99e-53	-1.0409	down
TraesCS4A02G232400	2061.94	506.753	2.0247	2.57e-73	1.02e-71	2.0247	up	1784.18	1186.22	0.58889	9.15e-12	1.1e-10	0.58889	up
TraesCS7D02G419100	119.424	0.557508	7.7429	2.57e-73	1.02e-71	7.7429	up	103.341	5.51498	4.2279	1.51e-44	7.31e-43	4.2279	up
TraesCS2A02G200900	376.786	86.5801	2.1216	3.51e-73	1.39e-71	2.1216	up	326.033	88.2654	1.8851	1.37e-53	8.24e-52	1.8851	up
TraesCS6B02G312000	224.811	26.1104	3.106	3.95e-73	1.56e-71	3.106	up	194.535	77.0585	1.336	2.32e-20	4.77e-19	1.336	up
TraesCS4B02G169800	1045.86	364.647	1.5201	4.19e-73	1.66e-71	1.5201	up	905.011	489.857	0.88557	1.72e-35	6.5e-34	0.88557	up
TraesCS5D02G204600	109.369	439.153	-2.0055	6.3e-73	2.49e-71	-2.0055	down	94.639	193.714	-1.0334	7.61e-14	1.07e-12	-1.0334	down
TraesCS1A02G122800	118.665	458.108	-1.9488	6.55e-73	2.58e-71	-1.9488	down	102.683	342.625	-1.7384	1.66e-49	9.12e-48	-1.7384	down
TraesCS1A02G150400	511.607	1146.27	-1.1638	7.12e-73	2.8e-71	-1.1638	down	442.695	805.131	-0.86291	1.08e-34	3.99e-33	-0.86291	down
TraesCS2D02G164400	170.309	559.555	-1.7161	7.33e-73	2.89e-71	-1.7161	down	147.372	301.429	-1.0324	2.64e-20	5.42e-19	-1.0324	down
TraesCS5A02G177400	2259.61	3990.9	-0.82064	8.24e-73	3.24e-71	-0.82064	down	1955.27	3634.94	-0.89457	2.57e-105	4.2e-103	-0.89457	down
TraesCSU02G249700	167.496	9.62036	4.1219	8.98e-73	3.53e-71	4.1219	up	144.94	27.0905	2.4196	1.12e-34	4.12e-33	2.4196	up
TraesCS1B02G200900	530.645	1175	-1.1468	1.07e-72	4.2e-71	-1.1468	down	459.185	890.932	-0.95624	1.01e-44	4.93e-43	-0.95624	down
TraesCS5B02G252700	190.327	594.896	-1.6442	1.09e-72	4.28e-71	-1.6442	down	164.694	288.121	-0.80688	4.54e-10	4.74e-09	-0.80688	down
TraesCS1D02G215600	826.713	328.389	1.332	1.11e-72	4.33e-71	1.332	up	715.369	364.568	0.9725	3.15e-38	1.29e-36	0.9725	up
TraesCS2B02G070700	1707.87	881.694	0.95385	1.88e-72	7.34e-71	0.95385	up	1477.86	916.41	0.68944	1.52e-37	6.09e-36	0.68944	up
TraesCS6A02G173100	1956.37	1046.14	0.90311	2.09e-72	8.17e-71	0.90311	up	1692.9	1042.65	0.69925	3.39e-38	1.39e-36	0.69925	up
TraesCS2D02G027600	1344.4	646.394	1.0565	2.24e-72	8.72e-71	1.0565	up	1163.34	761.744	0.61089	1.68e-25	4.36e-24	0.61089	up
TraesCS6A02G099800	409.565	976.462	-1.2535	2.62e-72	1.02e-70	-1.2535	down	354.392	735.547	-1.0535	1.03e-44	5e-43	-1.0535	down
TraesCS1D02G185300	264.193	40.5853	2.7026	3.46e-72	1.35e-70	2.7026	up	228.612	56.409	2.0189	3.21e-42	1.47e-40	2.0189	up
TraesCS3B02G067300	1063.26	458.17	1.2145	3.58e-72	1.39e-70	1.2145	up	920.047	554.193	0.73132	5.15e-29	1.56e-27	0.73132	up
TraesCS2B02G521000	1837.99	968.487	0.92432	3.81e-72	1.48e-70	0.92432	up	1590.46	1013.43	0.6502	9.42e-36	3.58e-34	0.6502	up
TraesCS6D02G243900	1014.63	441.778	1.1996	4.33e-72	1.68e-70	1.1996	up	877.991	537.456	0.70806	8.33e-27	2.27e-25	0.70806	up
TraesCS5B02G296300	212.037	634.236	-1.5807	5.36e-72	2.08e-70	-1.5807	down	183.483	538.947	-1.5545	4.39e-63	3.18e-61	-1.5545	down
TraesCS2D02G126600	1216.6	567.951	1.099	5.48e-72	2.13e-70	1.099	up	1052.75	603.638	0.80241	4.74e-38	1.93e-36	0.80241	up
TraesCS1A02G195900	552.046	175.215	1.6557	5.53e-72	2.15e-70	1.6557	up	477.704	214.265	1.1567	5.83e-36	2.23e-34	1.1567	up
TraesCS6D02G238300	938.242	396.417	1.2429	5.61e-72	2.18e-70	1.2429	up	811.87	434.324	0.90248	6.45e-38	2.62e-36	0.90248	up
TraesCS7B02G227200	1082.48	484.838	1.1588	7.21e-72	2.79e-70	1.1588	up	936.702	513.36	0.86762	9.27e-40	3.96e-38	0.86762	up
TraesCS2D02G359700	610.245	207.537	1.556	7.42e-72	2.87e-70	1.556	up	528.051	229.984	1.1991	5.74e-42	2.6e-40	1.1991	up
TraesCS2B02G585600	150.646	518.852	-1.7842	8e-72	3.1e-70	-1.7842	down	130.361	211.415	-0.69757	3.66e-08	3.18e-07	-0.69757	down
TraesCS4D02G083100	1054.41	298.232	1.8219	1e-71	3.88e-70	1.8219	up	912.38	486.81	0.90628	1.19e-29	3.7e-28	0.90628	up
TraesCS2D02G385300	2818.93	1216.04	1.213	1.02e-71	3.95e-70	1.213	up	2439.25	1653.72	0.56072	2.84e-24	6.96e-23	0.56072	up
TraesCS6A02G242300	1217.26	569.972	1.0947	1.07e-71	4.14e-70	1.0947	up	1053.33	657.667	0.67953	1.5e-28	4.45e-27	0.67953	up
TraesCS2A02G207500	950.015	404.844	1.2306	1.26e-71	4.86e-70	1.2306	up	822.062	469.767	0.8073	2.92e-31	9.62e-30	0.8073	up
TraesCS4B02G204500	25109.8	11713.8	1.1	1.46e-71	5.62e-70	1.1	up	21727.8	15318.8	0.50424	1.24e-24	3.09e-23	0.50424	up
TraesCS7B02G423100	2947.28	4752.46	-0.68929	1.71e-71	6.59e-70	-0.68929	down	2550.31	4029.22	-0.65983	1.92e-63	1.39e-61	-0.65983	down
TraesCS6A02G219100	1792.56	771.183	1.2169	2.31e-71	8.91e-70	1.2169	up	1551.17	1066.36	0.54067	5.4e-17	9.19e-16	0.54067	up
TraesCS3D02G148900	595.705	200.085	1.574	2.35e-71	9.07e-70	1.574	up	515.471	265.682	0.95619	2.81e-28	8.25e-27	0.95619	up
TraesCS1B02G360500	699.684	258.374	1.4372	2.62e-71	1.01e-69	1.4372	up	605.437	218.355	1.4713	1.36e-64	1.02e-62	1.4713	up
TraesCS4A02G187700	188.927	14.5154	3.7022	2.89e-71	1.11e-69	3.7022	up	163.474	31.2998	2.3848	1.4e-38	5.81e-37	2.3848	up
TraesCS3A02G279100	201.349	19.8721	3.3409	4.15e-71	1.59e-69	3.3409	up	174.231	43.2502	2.0102	1.36e-32	4.7e-31	2.0102	up
TraesCS4B02G225500	658.655	182.275	1.8534	4.32e-71	1.66e-69	1.8534	up	569.929	269.805	1.0789	3.5e-35	1.3e-33	1.0789	up
TraesCS2A02G410400	258.451	713.307	-1.4646	4.33e-71	1.66e-69	-1.4646	down	223.639	367.939	-0.71829	1.94e-13	2.64e-12	-0.71829	down
TraesCS7A02G317500	379.454	90.8537	2.0623	4.42e-71	1.69e-69	2.0623	up	328.349	71.511	2.199	1.98e-66	1.55e-64	2.199	up
TraesCS1D02G204900	4402.24	2719.75	0.69476	4.82e-71	1.85e-69	0.69476	up	3809.33	2040.5	0.90061	4.13e-109	7.17e-107	0.90061	up
TraesCS2A02G440100	516.005	1141.05	-1.1449	7.69e-71	2.94e-69	-1.1449	down	446.494	992.291	-1.1521	1.77e-66	1.39e-64	-1.1521	down
TraesCS4B02G032300	143.348	5.13323	4.8035	8.86e-71	3.39e-69	4.8035	up	124.039	25.7783	2.2666	1.06e-27	3.03e-26	2.2666	up
TraesCS3B02G270800	25.0618	231.576	-3.2079	1.1e-70	4.2e-69	-3.2079	down	21.6836	116.303	-2.4232	1.76e-28	5.23e-27	-2.4232	down
TraesCS1B02G226200	1047.89	467.551	1.1643	1.12e-70	4.28e-69	1.1643	up	906.755	556.465	0.70442	3.38e-27	9.4e-26	0.70442	up
TraesCS5B02G290200	479.301	1080.18	-1.1723	1.27e-70	4.84e-69	-1.1723	down	414.736	867.169	-1.0641	3.3e-52	1.93e-50	-1.0641	down
TraesCS2D02G039600	646.126	1345.77	-1.0585	1.34e-70	5.1e-69	-1.0585	down	559.1	1060.29	-0.92328	2.32e-48	1.23e-46	-0.92328	down
TraesCS1B02G020600	579.563	1240.39	-1.0978	1.34e-70	5.11e-69	-1.0978	down	501.503	823.268	-0.7151	1.2e-25	3.12e-24	-0.7151	down
TraesCS3D02G323600	640.941	204.786	1.6461	1.35e-70	5.15e-69	1.6461	up	554.635	256.986	1.1099	2.58e-36	1e-34	1.1099	up
TraesCS3B02G049100	1795.05	949.017	0.91952	1.47e-70	5.59e-69	0.91952	up	1553.31	1059.26	0.55229	3.22e-26	8.56e-25	0.55229	up
TraesCS3A02G259900	113.972	507.618	-2.1551	1.68e-70	6.39e-69	-2.1551	down	98.6219	273.699	-1.4726	1e-31	3.36e-30	-1.4726	down
TraesCS7A02G134100	193.547	594.565	-1.6191	1.7e-70	6.44e-69	-1.6191	down	167.481	1373.98	-3.0363	6.77e-236	4.3e-233	-3.0363	down
TraesCS5B02G190300	430.823	1001.34	-1.2168	2.11e-70	8.03e-69	-1.2168	down	372.791	734.889	-0.97916	6.81e-40	2.92e-38	-0.97916	down
TraesCS4D02G086300	349.498	78.0194	2.1634	2.4e-70	9.08e-69	2.1634	up	302.429	104.887	1.5278	4.41e-37	1.75e-35	1.5278	up
TraesCS1B02G220700	852.933	349.643	1.2866	2.51e-70	9.49e-69	1.2866	up	738.071	430.802	0.77673	4.37e-27	1.2e-25	0.77673	up
TraesCS3B02G361900	408.281	105.3	1.9551	3.19e-70	1.21e-68	1.9551	up	353.294	146.387	1.2711	2.92e-32	9.99e-31	1.2711	up
TraesCS5D02G324300	158.893	529.578	-1.7368	3.35e-70	1.27e-68	-1.7368	down	137.488	274.51	-0.99755	2.31e-17	4.04e-16	-0.99755	down
TraesCSU02G113600	1322.57	641.416	1.044	3.39e-70	1.28e-68	1.044	up	1144.44	771.232	0.56941	9.66e-23	2.22e-21	0.56941	up
TraesCS2B02G316500	636.572	224.913	1.501	3.45e-70	1.3e-68	1.501	up	550.834	338.073	0.70428	3.5e-18	6.43e-17	0.70428	up
TraesCS7D02G538400	3214.37	1911.25	0.75002	3.6e-70	1.36e-68	0.75002	up	2781.41	1614.32	0.78489	3.81e-65	2.9e-63	0.78489	up
TraesCS6B02G459600	88.6606	386.364	-2.1236	4.02e-70	1.51e-68	-2.1236	down	76.7197	209.268	-1.4477	2.4e-24	5.92e-23	-1.4477	down
TraesCS1B02G349100	984.679	429.303	1.1977	4.08e-70	1.54e-68	1.1977	up	852.062	542.423	0.65154	2.32e-22	5.23e-21	0.65154	up
TraesCS7B02G228500	440.926	103.302	2.0937	4.17e-70	1.57e-68	2.0937	up	381.528	158.753	1.265	2.88e-34	1.05e-32	1.265	up
TraesCS2B02G266600	306.421	59.5829	2.3625	4.36e-70	1.64e-68	2.3625	up	265.148	69.0688	1.9407	1.05e-45	5.24e-44	1.9407	up
TraesCS5D02G511200	298.851	778.722	-1.3817	5.06e-70	1.9e-68	-1.3817	down	258.592	597.944	-1.2093	6.54e-47	3.36e-45	-1.2093	down
TraesCS5A02G087200	483.44	143.141	1.7559	5.45e-70	2.05e-68	1.7559	up	418.33	179.066	1.2242	6.84e-35	2.53e-33	1.2242	up
TraesCS1A02G055400	818.259	330.224	1.3091	5.89e-70	2.21e-68	1.3091	up	708.062	423.615	0.74112	4.3e-24	1.05e-22	0.74112	up
TraesCS1D02G349400	959.594	415.729	1.2068	5.93e-70	2.23e-68	1.2068	up	830.355	341.315	1.2826	1.53e-68	1.25e-66	1.2826	up
TraesCS5A02G548600	11.6228	188.867	-4.0223	6.35e-70	2.38e-68	-4.0223	down	10.0587	82.1309	-3.0295	3.53e-24	8.62e-23	-3.0295	down
TraesCS2D02G493100	2058.77	1127.08	0.8692	6.47e-70	2.42e-68	0.8692	up	1781.47	1209.4	0.55879	1.17e-29	3.65e-28	0.55879	up
TraesCS2B02G209700	658.29	238.484	1.4648	6.63e-70	2.48e-68	1.4648	up	569.639	260.611	1.1282	1.31e-40	5.75e-39	1.1282	up
TraesCS5B02G015700	305.247	59.319	2.3634	6.74e-70	2.52e-68	2.3634	up	264.131	90.9831	1.5376	7.02e-33	2.45e-31	1.5376	up
TraesCS5D02G451300	1292.99	624.454	1.05	6.8e-70	2.54e-68	1.05	up	1118.83	672.58	0.73422	4.65e-34	1.68e-32	0.73422	up
TraesCS4D02G359800	167.475	11.1384	3.9103	7.24e-70	2.71e-68	3.9103	up	144.916	10.0444	3.8508	5.32e-57	3.46e-55	3.8508	up
TraesCS5D02G518800	1238.85	589.555	1.0713	7.43e-70	2.78e-68	1.0713	up	1072	706.723	0.60109	8.74e-24	2.1e-22	0.60109	up
TraesCS1A02G422900	112.996	436.092	-1.9484	7.97e-70	2.98e-68	-1.9484	down	97.7803	254.025	-1.3774	7.47e-27	2.04e-25	-1.3774	down
TraesCS2A02G039400	1042.86	467.497	1.1575	8.87e-70	3.31e-68	1.1575	up	902.415	583.234	0.62971	2.32e-22	5.23e-21	0.62971	up
TraesCS7D02G233100	744.954	182.115	2.0323	9.49e-70	3.54e-68	2.0323	up	644.615	332.778	0.95388	7.78e-27	2.12e-25	0.95388	up
TraesCS7D02G134300	611.6	1285.16	-1.0713	1.1e-69	4.08e-68	-1.0713	down	529.241	848.424	-0.68086	1.83e-24	4.54e-23	-0.68086	down
TraesCS3D02G183100	258.549	40.9268	2.6593	1.16e-69	4.33e-68	2.6593	up	223.729	69.9031	1.6783	3.26e-32	1.11e-30	1.6783	up
TraesCS7A02G077400	975.635	427.01	1.1921	1.49e-69	5.55e-68	1.1921	up	844.242	506.587	0.73685	6.39e-28	1.84e-26	0.73685	up
TraesCS7B02G042100	504.337	1171.8	-1.2163	1.59e-69	5.91e-68	-1.2163	down	436.439	666.782	-0.61144	1.12e-11	1.35e-10	-0.61144	down
TraesCS2D02G403800	331.921	48.6869	2.7692	1.72e-69	6.38e-68	2.7692	up	287.205	13.6733	4.3927	8.87e-104	1.42e-101	4.3927	up
TraesCS1D02G216400	1349.19	661.495	1.0283	1.76e-69	6.54e-68	1.0283	up	1167.49	820.975	0.508	8.03e-19	1.53e-17	0.508	up
TraesCS4D02G210000	950.099	410.827	1.2095	1.83e-69	6.81e-68	1.2095	up	822.148	410.171	1.0032	3.19e-45	1.58e-43	1.0032	up
TraesCS2D02G284100	2103.99	786.351	1.4199	2.41e-69	8.95e-68	1.4199	up	1820.58	1220.75	0.57663	6.46e-14	9.1e-13	0.57663	up
TraesCS2D02G422000	222.203	16.1338	3.7837	2.83e-69	1.05e-67	3.7837	up	192.283	25.5223	2.9134	8.4e-50	4.64e-48	2.9134	up
TraesCS6D02G100200	336.325	73.6934	2.1902	2.87e-69	1.06e-67	2.1902	up	291.029	122.636	1.2468	3.41e-26	9.05e-25	1.2468	up
TraesCS6A02G385200	161.025	9.61051	4.0665	3.38e-69	1.25e-67	4.0665	up	139.335	22.6227	2.6227	1.5e-36	5.85e-35	2.6227	up
TraesCS4D02G215000	177.8	14.1493	3.6514	3.48e-69	1.29e-67	3.6514	up	153.853	45.1522	1.7687	1.72e-24	4.26e-23	1.7687	up
TraesCS2A02G123900	515.132	161.191	1.6762	3.69e-69	1.36e-67	1.6762	up	445.759	213.285	1.0635	1.45e-29	4.49e-28	1.0635	up
TraesCS7A02G313800	334.493	834.791	-1.3194	4.04e-69	1.49e-67	-1.3194	down	289.443	801.28	-1.469	1.1e-81	1.14e-79	-1.469	down
TraesCS4A02G486400	755.093	295.042	1.3557	4.08e-69	1.51e-67	1.3557	up	653.396	333.398	0.97071	1.36e-35	5.14e-34	0.97071	up
TraesCS5D02G453500	1400.15	2471.56	-0.81984	4.46e-69	1.64e-67	-0.81984	down	1211.56	1906.88	-0.65435	9.16e-41	4.05e-39	-0.65435	down
TraesCS5D02G568300	506.912	1117.14	-1.14	5.81e-69	2.14e-67	-1.14	down	438.63	904.826	-1.0446	2.01e-52	1.18e-50	-1.0446	down
TraesCS7A02G272100	413.436	1055.3	-1.3519	6.9e-69	2.54e-67	-1.3519	down	357.748	758.618	-1.0844	4.32e-48	2.28e-46	-1.0844	down
TraesCS7D02G312500	362.818	85.9789	2.0772	7.11e-69	2.62e-67	2.0772	up	313.952	124.178	1.3381	3.55e-31	1.17e-29	1.3381	up
TraesCS5A02G157000	1114.83	2046.61	-0.87642	7.49e-69	2.76e-67	-0.87642	down	964.683	1674.04	-0.7952	1.79e-52	1.06e-50	-0.7952	down
TraesCS5D02G209000	581.837	198.165	1.5539	9e-69	3.31e-67	1.5539	up	503.472	208.092	1.2747	3.63e-44	1.74e-42	1.2747	up
TraesCS6D02G128600	133.902	3.97761	5.0731	9.41e-69	3.46e-67	5.0731	up	115.863	26.8962	2.1069	1.35e-23	3.22e-22	2.1069	up
TraesCS2B02G482800	1562.06	393.74	1.9881	1.02e-68	3.77e-67	1.9881	up	1351.71	110.704	3.61	5.19e-135	1.22e-132	3.61	up
TraesCS3D02G268200	398.403	103.183	1.949	1.11e-68	4.06e-67	1.949	up	344.744	168.685	1.0312	8.31e-23	1.91e-21	1.0312	up
TraesCS2D02G335900	800.059	1569.15	-0.97181	1.42e-68	5.21e-67	-0.97181	down	692.305	1349.06	-0.96247	1.6e-62	1.15e-60	-0.96247	down
TraesCS1D02G040500	3838.36	5976.24	-0.63875	1.6e-68	5.86e-67	-0.63875	down	3321.43	5988.62	-0.85042	5.48e-122	1.09e-119	-0.85042	down
TraesCS6A02G084600	1378.75	600.435	1.1993	1.63e-68	5.96e-67	1.1993	up	1193.07	768.465	0.63463	7.69e-28	2.21e-26	0.63463	up
TraesCSU02G250000	175.546	13.8398	3.665	1.63e-68	5.96e-67	3.665	up	151.9	92.8866	0.70958	1.82e-06	1.3e-05	0.70958	up
TraesCS6D02G281200	3253.12	1951.44	0.73729	1.72e-68	6.31e-67	0.73729	up	2814.97	1669.25	0.75392	2.37e-67	1.9e-65	0.75392	up
TraesCS2D02G286400	880.129	371.3	1.2451	1.76e-68	6.43e-67	1.2451	up	761.585	507.236	0.58635	1.75e-17	3.08e-16	0.58635	up
TraesCS6D02G373800	2.31984	140.191	-5.9172	2.13e-68	7.78e-67	-5.9172	down	2.00701	21.1283	-3.3961	1.52e-08	1.38e-07	-3.3961	down
TraesCS1B02G312100	123.882	2.27802	5.765	2.17e-68	7.93e-67	5.765	up	107.195	8.85682	3.5973	2.97e-40	1.29e-38	3.5973	up
TraesCS6D02G002500	114.633	435.522	-1.9257	2.29e-68	8.37e-67	-1.9257	down	99.1907	183.607	-0.88834	1.62e-10	1.77e-09	-0.88834	down
TraesCS6A02G146500	1211.07	576.691	1.0704	2.48e-68	9.05e-67	1.0704	up	1047.98	607.053	0.78771	1.07e-36	4.2e-35	0.78771	up
TraesCS7A02G427000	262.26	4.26005	5.944	2.53e-68	9.22e-67	5.944	up	226.928	39.6713	2.5161	5.42e-30	1.7e-28	2.5161	up
TraesCS2D02G493600	2357.1	1336.4	0.81866	2.77e-68	1.01e-66	0.81866	up	2039.66	874.948	1.2211	3.86e-126	8.1e-124	1.2211	up
TraesCS7D02G343600	1648.84	863.403	0.93334	3.1e-68	1.13e-66	0.93334	up	1426.75	997.431	0.51644	2.54e-22	5.72e-21	0.51644	up
TraesCS5A02G025400	549.128	1218.55	-1.1499	4.1e-68	1.49e-66	-1.1499	down	475.174	853.172	-0.84438	2.37e-35	8.88e-34	-0.84438	down
TraesCS1B02G389200	65.0568	327.126	-2.3301	4.14e-68	1.51e-66	-2.3301	down	56.2988	238.645	-2.0837	4.39e-46	2.22e-44	-2.0837	down
TraesCS7B02G271200	615.925	218.482	1.4952	4.14e-68	1.51e-66	1.4952	up	532.97	348.414	0.61325	2.39e-14	3.46e-13	0.61325	up
TraesCS5B02G087700	1456.15	2543.86	-0.80487	4.88e-68	1.77e-66	-0.80487	down	1260.02	1925.08	-0.61147	2.34e-36	9.09e-35	-0.61147	down
TraesCS2A02G155300	783.473	315.123	1.314	4.98e-68	1.81e-66	1.314	up	677.961	399.94	0.76142	1.15e-24	2.88e-23	0.76142	up
TraesCS2A02G158000	144.41	491.468	-1.7669	5.38e-68	1.95e-66	-1.7669	down	124.963	215.846	-0.7885	4.82e-10	5.02e-09	-0.7885	down
TraesCS2D02G422700	13211.3	4504.31	1.5524	5.64e-68	2.05e-66	1.5524	up	11431.9	6412.38	0.83414	3.81e-27	1.06e-25	0.83414	up
TraesCS1A02G289900	63.8693	369.794	-2.5335	6.13e-68	2.23e-66	-2.5335	down	55.2659	221.369	-2.002	3.34e-40	1.45e-38	-2.002	down
TraesCS3B02G550200	144.807	3.66194	5.3054	6.26e-68	2.27e-66	5.3054	up	125.297	15.653	3.0008	6.95e-39	2.9e-37	3.0008	up
TraesCS4D02G014100	97.8377	399.921	-2.0313	7.01e-68	2.54e-66	-2.0313	down	84.6625	206.78	-1.2883	5.09e-20	1.03e-18	-1.2883	down
TraesCS5A02G332300	288.951	54.494	2.4067	8.83e-68	3.2e-66	2.4067	up	250.035	164.261	0.60614	1.08e-07	8.93e-07	0.60614	up
TraesCS6D02G251500	2.75657	141.337	-5.6801	9.46e-68	3.43e-66	-5.6801	down	2.38502	13.6915	-2.5212	0.00013184	0.00071059	-2.5212	down
TraesCS3A02G458400	278.876	50.4696	2.4661	1.22e-67	4.41e-66	2.4661	up	241.317	12.1987	4.3061	1.99e-102	3.13e-100	4.3061	up
TraesCS2A02G288800	374.903	93.2973	2.0066	1.49e-67	5.4e-66	2.0066	up	324.404	73.9522	2.1331	3.38e-63	2.45e-61	2.1331	up
TraesCS2B02G556800	1106.8	514.225	1.1059	1.6e-67	5.79e-66	1.1059	up	957.738	565.246	0.76075	4.78e-32	1.62e-30	0.76075	up
TraesCS1D02G396800	1088.96	504.268	1.1107	2.11e-67	7.63e-66	1.1107	up	942.306	588.637	0.67882	3.53e-26	9.36e-25	0.67882	up
TraesCS1D02G017900	915.427	1736.5	-0.92367	2.31e-67	8.33e-66	-0.92367	down	792.144	1165.92	-0.55763	8.62e-22	1.89e-20	-0.55763	down
TraesCS7B02G185600	362.847	88.1203	2.0418	2.91e-67	1.05e-65	2.0418	up	313.975	128.844	1.285	2.05e-29	6.31e-28	1.285	up
TraesCS1D02G195000	1179.15	561.019	1.0716	2.95e-67	1.06e-65	1.0716	up	1020.34	670.379	0.606	3.21e-23	7.54e-22	0.606	up
TraesCS4D02G038800	2059.79	1142.08	0.85083	3.25e-67	1.17e-65	0.85083	up	1782.36	1135.14	0.65091	1.62e-38	6.72e-37	0.65091	up
TraesCS5D02G504600	751.37	298.421	1.3322	4.27e-67	1.54e-65	1.3322	up	650.182	388.831	0.7417	7.46e-23	1.72e-21	0.7417	up
TraesCS3B02G313400	747.853	296.965	1.3325	4.48e-67	1.61e-65	1.3325	up	647.13	406.065	0.67234	2.83e-19	5.52e-18	0.67234	up
TraesCS3D02G275300	116.126	432.777	-1.8979	5.83e-67	2.09e-65	-1.8979	down	100.489	178.736	-0.8308	2.52e-09	2.45e-08	-0.8308	down
TraesCS4D02G348400	433.639	123.022	1.8176	6.79e-67	2.44e-65	1.8176	up	375.236	130.973	1.5185	9.6e-45	4.69e-43	1.5185	up
TraesCS7A02G368000	233.423	33.7352	2.7906	7.32e-67	2.62e-65	2.7906	up	201.982	83.9284	1.267	1.96e-19	3.85e-18	1.267	up
TraesCS6D02G136200	378.431	897.651	-1.2461	8.54e-67	3.06e-65	-1.2461	down	327.46	530.244	-0.69534	3.45e-17	5.95e-16	-0.69534	down
TraesCS4B02G082100	1227.28	2543.32	-1.0513	8.69e-67	3.11e-65	-1.0513	down	1061.98	1859.7	-0.80832	2.68e-58	1.79e-56	-0.80832	down
TraesCS7B02G327700	106.471	0.278754	8.5773	9.41e-67	3.37e-65	8.5773	up	92.1332	3.35455	4.7795	7.67e-44	3.65e-42	4.7795	up
TraesCS4D02G238800	159.619	516.406	-1.6939	1.21e-66	4.31e-65	-1.6939	down	138.124	261.666	-0.92176	5.79e-15	8.73e-14	-0.92176	down
TraesCS6A02G058500	125.726	451.731	-1.8452	1.55e-66	5.55e-65	-1.8452	down	108.794	252.441	-1.2144	4.3e-22	9.59e-21	-1.2144	down
TraesCS2B02G204200	480.164	147.254	1.7052	1.62e-66	5.78e-65	1.7052	up	415.497	240.616	0.7881	5.23e-17	8.91e-16	0.7881	up
TraesCS2B02G370600	1723.06	920.727	0.90413	1.82e-66	6.47e-65	0.90413	up	1491	939.269	0.66667	7.04e-36	2.69e-34	0.66667	up
TraesCS3D02G424200	183.034	558.907	-1.6105	2.31e-66	8.21e-65	-1.6105	down	158.381	524.25	-1.7269	2.54e-72	2.24e-70	-1.7269	down
TraesCS1D02G174000	536.05	1146.91	-1.0973	2.34e-66	8.34e-65	-1.0973	down	463.853	803.075	-0.79187	5.26e-30	1.65e-28	-0.79187	down
TraesCS4A02G042100	998.265	450.658	1.1474	3.03e-66	1.08e-64	1.1474	up	863.82	390.372	1.1459	1.54e-58	1.03e-56	1.1459	up
TraesCS1B02G288600	1707.78	737.409	1.2116	3.38e-66	1.2e-64	1.2116	up	1477.8	907.298	0.7038	2.29e-28	6.74e-27	0.7038	up
TraesCS2B02G623400	657.276	220.218	1.5776	3.48e-66	1.23e-64	1.5776	up	568.762	307.318	0.88809	1.61e-27	4.54e-26	0.88809	up
TraesCS3D02G237800	319.146	793.788	-1.3145	3.78e-66	1.34e-64	-1.3145	down	276.165	573.114	-1.0533	1.09e-36	4.27e-35	-1.0533	down
TraesCS5B02G093100	521.038	170.021	1.6157	4.03e-66	1.43e-64	1.6157	up	450.86	221.129	1.0278	2.28e-28	6.72e-27	1.0278	up
TraesCS2B02G461300	697.152	1395.9	-1.0016	4.21e-66	1.49e-64	-1.0016	down	603.251	1163.53	-0.94768	4.8e-54	2.92e-52	-0.94768	down
TraesCS5B02G557300	339.242	78.8119	2.1058	4.24e-66	1.5e-64	2.1058	up	293.551	18.6793	3.9741	1.49e-115	2.72e-113	3.9741	up
TraesCS4A02G422900	1379.84	695.558	0.98825	4.34e-66	1.54e-64	0.98825	up	1193.99	788.176	0.5992	3.63e-25	9.3e-24	0.5992	up
TraesCS6A02G077500	694.785	250.76	1.4703	4.35e-66	1.54e-64	1.4703	up	601.197	347.836	0.78943	1.14e-23	2.73e-22	0.78943	up
TraesCS6B02G352400	1039.57	476.683	1.1249	4.49e-66	1.58e-64	1.1249	up	899.561	543.181	0.72779	3.39e-28	9.9e-27	0.72779	up
TraesCS4A02G486100	157.327	10.2726	3.9369	4.49e-66	1.59e-64	3.9369	up	136.136	40.8044	1.7383	1.84e-21	3.97e-20	1.7383	up
TraesCS4A02G046700	1435.22	2529.66	-0.81767	4.68e-66	1.65e-64	-0.81767	down	1241.9	2341.4	-0.91482	1.64e-73	1.49e-71	-0.91482	down
TraesCS2D02G194000	1815.61	982.833	0.88544	5.01e-66	1.77e-64	0.88544	up	1571.1	1101.43	0.51239	3.07e-23	7.23e-22	0.51239	up
TraesCS3B02G435600	355.06	85.6934	2.0508	5.31e-66	1.87e-64	2.0508	up	307.237	109.255	1.4916	2.49e-36	9.64e-35	1.4916	up
TraesCS2D02G185400	439.207	991.053	-1.1741	6.28e-66	2.21e-64	-1.1741	down	380.056	548.447	-0.52914	2.91e-11	3.37e-10	-0.52914	down
TraesCS3D02G214600	1374.36	512.164	1.4241	6.28e-66	2.21e-64	1.4241	up	1189.22	713.398	0.73724	3.96e-27	1.09e-25	0.73724	up
TraesCS3A02G363700	347.901	64.7568	2.4256	6.43e-66	2.26e-64	2.4256	up	301.036	49.8465	2.5944	4.36e-72	3.79e-70	2.5944	up
TraesCS2A02G492900	1590.56	836.445	0.92719	7.54e-66	2.65e-64	0.92719	up	1376.35	836.707	0.71806	1.34e-38	5.56e-37	0.71806	up
TraesCS3D02G131000	319.026	828.701	-1.3772	8.95e-66	3.14e-64	-1.3772	down	276.048	686.423	-1.3142	2.68e-60	1.85e-58	-1.3142	down
TraesCS1A02G191300	838.37	353.469	1.246	9.58e-66	3.36e-64	1.246	up	725.463	415.321	0.80468	1.87e-28	5.53e-27	0.80468	up
TraesCS4D02G304400	259.092	690.964	-1.4151	9.78e-66	3.43e-64	-1.4151	down	224.188	650.546	-1.5369	2.46e-73	2.21e-71	-1.5369	down
TraesCS2D02G071400	214.228	27.7399	2.9491	1.05e-65	3.67e-64	2.9491	up	185.368	81.6704	1.1825	2.91e-16	4.74e-15	1.1825	up
TraesCS3B02G457400	1433.82	733.388	0.96721	1.06e-65	3.73e-64	0.96721	up	1240.69	766.313	0.69514	9.09e-34	3.26e-32	0.69514	up
TraesCS6A02G058400	1686.07	900.304	0.90518	1.14e-65	3.99e-64	0.90518	up	1459	935.463	0.64123	4.99e-33	1.75e-31	0.64123	up
TraesCS6B02G319000	1095.54	515.063	1.0888	1.26e-65	4.4e-64	1.0888	up	947.979	595.187	0.67151	2.94e-26	7.82e-25	0.67151	up
TraesCS7B02G266300	1433.88	2486.92	-0.79443	1.45e-65	5.08e-64	-0.79443	down	1240.76	1857.8	-0.58237	1.56e-32	5.38e-31	-0.58237	down
TraesCS7A02G322200	262.375	695.333	-1.4061	1.46e-65	5.12e-64	-1.4061	down	227.029	600.845	-1.4041	7.99e-60	5.47e-58	-1.4041	down
TraesCS7A02G371900	532.636	177.479	1.5855	1.54e-65	5.36e-64	1.5855	up	460.899	241.561	0.93206	5.39e-25	1.36e-23	0.93206	up
TraesCS7A02G206400	611.552	221.739	1.4636	1.93e-65	6.73e-64	1.4636	up	529.177	326.759	0.69552	2.45e-17	4.28e-16	0.69552	up
TraesCS3A02G446000	35.5241	248.115	-2.8041	1.95e-65	6.78e-64	-2.8041	down	30.741	66.9688	-1.1233	2.2e-06	1.55e-05	-1.1233	down
TraesCS6B02G388100	942.726	418.822	1.1705	2.06e-65	7.17e-64	1.1705	up	815.764	444.302	0.87661	6.62e-36	2.53e-34	0.87661	up
TraesCS2D02G037400	1147.21	548.292	1.0651	2.2e-65	7.67e-64	1.0651	up	992.708	598.379	0.73031	4.2e-31	1.38e-29	0.73031	up
TraesCS3D02G467600	201.579	588.484	-1.5457	2.73e-65	9.5e-64	-1.5457	down	174.421	618.089	-1.8252	2.19e-90	2.72e-88	-1.8252	down
TraesCS7B02G320500	157.072	10.5218	3.9	2.8e-65	9.71e-64	3.9	up	135.918	22.5896	2.589	1.64e-35	6.2e-34	2.589	up
TraesCS2A02G159500	430.291	124.116	1.7936	2.84e-65	9.85e-64	1.7936	up	372.336	194.887	0.93396	6.16e-21	1.3e-19	0.93396	up
TraesCS1D02G047900	687.787	1374.58	-0.99895	2.92e-65	1.01e-63	-0.99895	down	595.135	918.009	-0.62529	2.14e-10	2.3e-09	-0.62529	down
TraesCS7D02G142000	301.247	761.04	-1.337	2.94e-65	1.02e-63	-1.337	down	260.674	396.184	-0.60392	9.26e-11	1.03e-09	-0.60392	down
TraesCS1B02G367300	869.695	375.157	1.213	3.37e-65	1.17e-63	1.213	up	752.568	478.432	0.65351	1.21e-20	2.52e-19	0.65351	up
TraesCS7B02G455000	428.965	970.64	-1.1781	3.37e-65	1.17e-63	-1.1781	down	371.19	808.501	-1.1231	6.85e-54	4.15e-52	-1.1231	down
TraesCS7D02G133500	209.418	601.406	-1.5219	3.63e-65	1.26e-63	-1.5219	down	181.206	1506.96	-3.0559	4.8e-227	2.77e-224	-3.0559	down
TraesCS2D02G016400	80.3583	352.691	-2.1339	4.36e-65	1.51e-63	-2.1339	down	69.5288	144.479	-1.0552	1.45e-10	1.58e-09	-1.0552	down
TraesCS5A02G234200	460.433	139.668	1.721	4.48e-65	1.55e-63	1.721	up	398.415	177.438	1.167	3.57e-31	1.17e-29	1.167	up
TraesCS3A02G173000	559.815	1175.43	-1.0702	4.6e-65	1.59e-63	-1.0702	down	484.431	1062.99	-1.1338	3.52e-68	2.87e-66	-1.1338	down
TraesCS7B02G378300	122.84	439.647	-1.8396	4.64e-65	1.6e-63	-1.8396	down	106.299	159.632	-0.58662	3.91e-05	0.00022995	-0.58662	down
TraesCSU02G057200	130.331	4.54742	4.841	5.26e-65	1.82e-63	4.841	up	112.781	56.2432	1.0038	2.28e-08	2.02e-07	1.0038	up
TraesCS2A02G375200	223.557	31.6486	2.8204	5.68e-65	1.96e-63	2.8204	up	193.448	80.6532	1.2621	1.21e-18	2.28e-17	1.2621	up
TraesCS3A02G523200	17.0197	192.817	-3.502	7.7e-65	2.65e-63	-3.502	down	14.7274	84.1869	-2.5151	5.27e-22	1.17e-20	-2.5151	down
TraesCS4D02G228500	520.423	1112.63	-1.0962	8.16e-65	2.81e-63	-1.0962	down	450.33	917.021	-1.026	1.16e-51	6.69e-50	-1.026	down
TraesCS4A02G445600	412.293	942.048	-1.1921	8.9e-65	3.06e-63	-1.1921	down	356.763	1104.54	-1.6304	1.11e-125	2.31e-123	-1.6304	down
TraesCS7B02G112500	385.249	896.255	-1.2181	1.2e-64	4.13e-63	-1.2181	down	333.347	523.619	-0.65149	2.13e-15	3.3e-14	-0.65149	down
TraesCS1D02G431700	480.428	151.246	1.6674	1.31e-64	4.5e-63	1.6674	up	415.727	136.283	1.609	5.7e-53	3.38e-51	1.609	up
TraesCS5A02G234300	325.873	74.5063	2.1289	1.37e-64	4.72e-63	2.1289	up	281.988	132.593	1.0886	1.13e-20	2.36e-19	1.0886	up
TraesCS2D02G370400	1133.04	541.651	1.0648	1.5e-64	5.16e-63	1.0648	up	980.434	673.347	0.54207	1.57e-18	2.95e-17	0.54207	up
TraesCS4B02G102500	1090.29	515.07	1.0819	1.61e-64	5.53e-63	1.0819	up	943.447	606.626	0.63713	1.38e-23	3.29e-22	0.63713	up
TraesCS6B02G117600	1241.57	449.475	1.4659	1.79e-64	6.15e-63	1.4659	up	1074.36	524.548	1.0343	1.66e-39	7.04e-38	1.0343	up
TraesCS4D02G243100	533.467	1132.27	-1.0858	1.98e-64	6.8e-63	-1.0858	down	461.616	663.726	-0.52389	5.34e-13	7.04e-12	-0.52389	down
TraesCS3A02G402200	306.003	65.905	2.2151	2.47e-64	8.47e-63	2.2151	up	264.79	90.6803	1.546	3.11e-33	1.1e-31	1.546	up
TraesCS3D02G300300	1039.99	483.194	1.1059	2.61e-64	8.94e-63	1.1059	up	899.94	582.045	0.6287	3.74e-22	8.35e-21	0.6287	up
TraesCS5A02G475600	306.789	66.1592	2.2132	3e-64	1.03e-62	2.2132	up	265.472	98.2488	1.434	6.49e-30	2.04e-28	1.434	up
TraesCS4D02G025700	1411.82	725.541	0.96043	3.27e-64	1.12e-62	0.96043	up	1221.67	831.13	0.55571	1.19e-22	2.73e-21	0.55571	up
TraesCS1B02G011500	490.68	157.401	1.6403	4.11e-64	1.4e-62	1.6403	up	424.601	193.141	1.1365	1.09e-31	3.66e-30	1.1365	up
TraesCS6B02G236800	3821.95	5862.17	-0.61713	4.59e-64	1.57e-62	-0.61713	down	3307.21	5614.98	-0.76366	1.41e-97	2.01e-95	-0.76366	down
TraesCS5A02G362400	108.992	1.1347	6.5858	4.9e-64	1.67e-62	6.5858	up	94.3157	24.1175	1.9674	3.31e-18	6.08e-17	1.9674	up
TraesCS1B02G260300	167.817	14.2022	3.5627	5.34e-64	1.82e-62	3.5627	up	145.212	36.4079	1.9958	3.83e-27	1.06e-25	1.9958	up
TraesCS5B02G232000	412.314	116.804	1.8197	5.68e-64	1.94e-62	1.8197	up	356.782	142.677	1.3223	2.32e-34	8.47e-33	1.3223	up
TraesCS5B02G526500	297.851	62.8227	2.2452	5.91e-64	2.01e-62	2.2452	up	257.732	17.6882	3.865	1.19e-99	1.79e-97	3.865	up
TraesCS4B02G157100	1054.19	410.146	1.3619	6.6e-64	2.25e-62	1.3619	up	912.233	506.093	0.85	2.61e-37	1.04e-35	0.85	up
TraesCS5A02G503900	13101.4	19047.9	-0.53991	6.78e-64	2.31e-62	-0.53991	down	11336.8	17313.6	-0.61089	1.64e-89	2e-87	-0.61089	down
TraesCS7A02G342800	536.455	182.861	1.5527	7.01e-64	2.38e-62	1.5527	up	464.208	201.72	1.2024	2.68e-37	1.07e-35	1.2024	up
TraesCS2A02G362200	731.741	284.952	1.3606	8.03e-64	2.73e-62	1.3606	up	633.172	290.74	1.1229	7.74e-37	3.05e-35	1.1229	up
TraesCS5D02G515700	226.515	626.291	-1.4672	1.14e-63	3.85e-62	-1.4672	down	196.004	548.605	-1.4849	1.08e-59	7.36e-58	-1.4849	down
TraesCS2B02G550200	954.163	431.4	1.1452	1.15e-63	3.9e-62	1.1452	up	825.668	522.943	0.65891	1.86e-22	4.22e-21	0.65891	up
TraesCS3D02G356300	606.764	1240.06	-1.0312	1.25e-63	4.23e-62	-1.0312	down	525.042	886.385	-0.7555	2.96e-30	9.39e-29	-0.7555	down
TraesCS1D02G069500	904.075	400.259	1.1755	1.39e-63	4.71e-62	1.1755	up	782.323	546.81	0.51672	2.15e-14	3.12e-13	0.51672	up
TraesCS3B02G563100	327.985	76.3136	2.1036	1.41e-63	4.76e-62	2.1036	up	283.807	130.821	1.1173	1.7e-21	3.67e-20	1.1173	up
TraesCS7B02G139700	487.795	156.497	1.6401	1.41e-63	4.78e-62	1.6401	up	422.103	280.796	0.58807	7.84e-11	8.74e-10	0.58807	up
TraesCS7B02G240200	870.891	379.914	1.1968	1.5e-63	5.05e-62	1.1968	up	753.605	393.715	0.93666	1.81e-37	7.26e-36	0.93666	up
TraesCS5D02G285300	98.5412	0	Inf	1.5e-63	5.08e-62	Inf	up	85.2701	12.5055	2.7695	8.11e-25	2.03e-23	2.7695	up
TraesCS6A02G284700	748.639	306.619	1.2878	1.8e-63	6.07e-62	1.2878	up	647.812	390.043	0.73194	3.11e-22	6.97e-21	0.73194	up
TraesCS4D02G258000	3537.58	5451.69	-0.62394	1.94e-63	6.53e-62	-0.62394	down	3061.14	5839.33	-0.93174	3.09e-142	7.8e-140	-0.93174	down
TraesCS6D02G008600	145.813	478.458	-1.7143	1.98e-63	6.68e-62	-1.7143	down	126.175	781.558	-2.6309	5.61e-183	2.08e-180	-2.6309	down
TraesCS1A02G069900	446.471	135.721	1.7179	2.11e-63	7.09e-62	1.7179	up	386.334	154.3	1.3241	2.08e-37	8.35e-36	1.3241	up
TraesCS2B02G336700	68.7383	322.577	-2.2305	2.19e-63	7.36e-62	-2.2305	down	59.4827	159.439	-1.4225	1.79e-18	3.35e-17	-1.4225	down
TraesCS4D02G208800	955.521	433.643	1.1398	2.44e-63	8.2e-62	1.1398	up	826.836	214.793	1.9447	3.23e-128	6.94e-126	1.9447	up
TraesCS5B02G015100	79.2197	345.634	-2.1253	2.54e-63	8.55e-62	-2.1253	down	68.5472	107.761	-0.65267	0.00020336	0.0010606	-0.65267	down
TraesCS7D02G191700	629.144	236.656	1.4106	2.69e-63	9.03e-62	1.4106	up	544.412	339.46	0.68146	2.38e-17	4.16e-16	0.68146	up
TraesCS4B02G263100	1203.53	592.671	1.022	3.5e-63	1.17e-61	1.022	up	1041.44	686.615	0.60101	3.98e-23	9.31e-22	0.60101	up
TraesCS7D02G159000	470.723	107.778	2.1268	4.38e-63	1.47e-61	2.1268	up	407.317	93.054	2.13	1.21e-77	1.17e-75	2.13	up
TraesCS3D02G081300	20192.8	28585.7	-0.50145	4.4e-63	1.47e-61	-0.50145	down	17473.4	33679.7	-0.94672	5.01e-76	4.74e-74	-0.94672	down
TraesCS2B02G342000	700.89	278.753	1.3302	4.66e-63	1.56e-61	1.3302	up	606.502	390.695	0.63447	1.12e-16	1.86e-15	0.63447	up
TraesCS5B02G232400	319.353	51.9532	2.6199	5.58e-63	1.87e-61	2.6199	up	276.353	111.499	1.3095	6.19e-26	1.63e-24	1.3095	up
TraesCS2D02G065500	118.365	0.561198	7.7205	7.04e-63	2.36e-61	7.7205	up	102.43	10.8992	3.2323	5.05e-33	1.77e-31	3.2323	up
TraesCS7A02G561400	126.697	4.54742	4.8002	8.62e-63	2.89e-61	4.8002	up	109.631	43.117	1.3463	2.63e-12	3.29e-11	1.3463	up
TraesCS5D02G268100	425.214	125.225	1.7637	8.79e-63	2.94e-61	1.7637	up	367.956	240.194	0.61533	1.05e-10	1.17e-09	0.61533	up
TraesCS2B02G067100	940.726	261.22	1.8485	8.92e-63	2.98e-61	1.8485	up	814.008	416.896	0.96535	4.15e-27	1.14e-25	0.96535	up
TraesCS4A02G286700	776.444	324.795	1.2574	9.13e-63	3.05e-61	1.2574	up	671.885	381.658	0.81593	1.72e-27	4.85e-26	0.81593	up
TraesCS2D02G266600	557.193	149.816	1.895	9.48e-63	3.17e-61	1.895	up	482.138	307.517	0.64878	1.27e-10	1.39e-09	0.64878	up
TraesCS3A02G072400	464.372	1012.93	-1.1252	9.87e-63	3.3e-61	-1.1252	down	401.821	698.719	-0.79816	2.52e-27	7.03e-26	-0.79816	down
TraesCS6B02G128000	861.528	1619.32	-0.91042	1.25e-62	4.18e-61	-0.91042	down	745.485	1807.69	-1.2779	1.8e-124	3.72e-122	-1.2779	down
TraesCS7D02G270100	167.356	14.8348	3.4959	1.26e-62	4.22e-61	3.4959	up	144.815	19.6624	2.8807	1.07e-42	4.97e-41	2.8807	up
TraesCS1A02G212400	96.8141	0	Inf	1.52e-62	5.07e-61	Inf	up	83.7734	5.26922	3.9908	6.63e-35	2.46e-33	3.9908	up
TraesCS5A02G163600	1371.69	2365.29	-0.78607	1.74e-62	5.81e-61	-0.78607	down	1186.95	2107.1	-0.828	4.9e-66	3.81e-64	-0.828	down
TraesCS1D02G268700	1105.45	531.896	1.0554	1.82e-62	6.05e-61	1.0554	up	956.569	632.977	0.59572	1.4e-21	3.04e-20	0.59572	up
TraesCS4A02G096500	1345.65	688.562	0.96664	2.07e-62	6.87e-61	0.96664	up	1164.4	455.543	1.3539	1.95e-98	2.87e-96	1.3539	up
TraesCS3B02G096500	8950.08	12961.2	-0.53423	2.14e-62	7.12e-61	-0.53423	down	7744.65	14993	-0.95301	6.02e-202	2.6e-199	-0.95301	down
TraesCS5A02G278700	96.1911	0	Inf	2.88e-62	9.56e-61	Inf	up	83.2316	3.59473	4.5332	3.1e-38	1.27e-36	4.5332	up
TraesCS2D02G417900	519.167	176.669	1.5552	3.12e-62	1.03e-60	1.5552	up	449.243	268.742	0.74127	9.11e-17	1.53e-15	0.74127	up
TraesCS1A02G277100	334.386	81.3576	2.0392	3.33e-62	1.1e-60	2.0392	up	289.349	130.827	1.1452	5.58e-23	1.29e-21	1.1452	up
TraesCS1B02G142400	1028.27	1862.88	-0.85732	3.56e-62	1.18e-60	-0.85732	down	889.775	1451.51	-0.70604	2.25e-38	9.26e-37	-0.70604	down
TraesCS2A02G423500	372.397	862.665	-1.212	4.5e-62	1.49e-60	-1.212	down	322.246	537.171	-0.73722	2.98e-19	5.8e-18	-0.73722	down
TraesCS1A02G265800	171.39	4.82986	5.1492	4.81e-62	1.59e-60	5.1492	up	148.311	11.0783	3.7428	1.96e-45	9.73e-44	3.7428	up
TraesCS4D02G124000	999.173	465.792	1.101	5.69e-62	1.88e-60	1.101	up	864.603	541.238	0.67577	3.08e-24	7.53e-23	0.67577	up
TraesCS2A02G322500	471.096	1020.25	-1.1148	5.73e-62	1.89e-60	-1.1148	down	407.665	702.917	-0.78597	1.19e-26	3.22e-25	-0.78597	down
TraesCS2D02G080000	4747.79	3064.31	0.63169	6.12e-62	2.02e-60	0.63169	up	4108.33	2207.86	0.8959	8.27e-113	1.48e-110	0.8959	up
TraesCS2A02G548200	2367.81	1385.54	0.7731	7.13e-62	2.35e-60	0.7731	up	2048.9	1207.77	0.7625	4.2e-56	2.67e-54	0.7625	up
TraesCS1A02G405300	103.547	0.855947	6.9185	8.19e-62	2.7e-60	6.9185	up	89.6039	8.12976	3.4623	1.4e-32	4.81e-31	3.4623	up
TraesCS1D02G086600	671.988	264.504	1.3451	8.36e-62	2.75e-60	1.3451	up	581.49	348.38	0.73909	1.53e-20	3.17e-19	0.73909	up
TraesCS2D02G201300	605.709	225.971	1.4225	8.57e-62	2.82e-60	1.4225	up	524.139	299.819	0.80586	8.45e-22	1.86e-20	0.80586	up
TraesCS4D02G343400	1800.65	980.432	0.87703	8.76e-62	2.88e-60	0.87703	up	1558.14	1076.75	0.53314	1.17e-24	2.92e-23	0.53314	up
TraesCS7A02G528700	659.02	1310.59	-0.99182	8.85e-62	2.91e-60	-0.99182	down	570.249	1023.62	-0.84401	2.81e-40	1.22e-38	-0.84401	down
TraesCS5D02G526800	101.072	0.561198	7.4927	9.11e-62	2.99e-60	7.4927	up	87.4604	22.5229	1.9572	1.22e-16	2.04e-15	1.9572	up
TraesCS6B02G309900	250.773	659.364	-1.3947	9.67e-62	3.18e-60	-1.3947	down	216.994	423.605	-0.96506	1.86e-24	4.59e-23	-0.96506	down
TraesCS5B02G415000	1232.46	617.791	0.99635	1.03e-61	3.39e-60	0.99635	up	1066.46	609.059	0.80818	5.08e-39	2.13e-37	0.80818	up
TraesCS2D02G114200	297.027	64.9469	2.1933	1.05e-61	3.45e-60	2.1933	up	257.023	69.0152	1.8969	1.71e-43	8.06e-42	1.8969	up
TraesCS1D02G113400	1125.1	2002.05	-0.83143	1.06e-61	3.47e-60	-0.83143	down	973.565	1589.59	-0.70731	3.79e-41	1.69e-39	-0.70731	down
TraesCS3A02G081300	11233.8	16090.6	-0.51837	1.13e-61	3.72e-60	-0.51837	down	9720.88	19861.3	-1.0308	9.69e-167	3.04e-164	-1.0308	down
TraesCS5D02G414600	899.844	404.711	1.1528	1.28e-61	4.2e-60	1.1528	up	778.651	503.288	0.62959	3.42e-20	6.97e-19	0.62959	up
TraesCS2D02G438700	593.528	1207.82	-1.025	1.38e-61	4.53e-60	-1.025	down	513.576	1044.71	-1.0245	1.41e-56	9.06e-55	-1.0245	down
TraesCS2B02G537500	550.828	1142.15	-1.0521	1.51e-61	4.94e-60	-1.0521	down	476.64	760.759	-0.67454	9.96e-22	2.18e-20	-0.67454	down
TraesCS5A02G248700	308.2	70.2364	2.1336	1.62e-61	5.29e-60	2.1336	up	266.696	164.962	0.69306	7.74e-10	7.91e-09	0.69306	up
TraesCS5D02G230300	172.789	17.0402	3.342	1.63e-61	5.33e-60	3.342	up	149.515	24.7698	2.5936	7.82e-39	3.26e-37	2.5936	up
TraesCS7B02G322800	423.186	126.193	1.7457	1.68e-61	5.49e-60	1.7457	up	366.186	195.883	0.90259	3.1e-18	5.72e-17	0.90259	up
TraesCS1A02G404800	124.566	4.57941	4.7656	1.79e-61	5.85e-60	4.7656	up	107.788	8.23048	3.7111	1.02e-41	4.59e-40	3.7111	up
TraesCS5B02G332500	392.867	53.4627	2.8774	1.86e-61	6.07e-60	2.8774	up	339.971	136.978	1.3115	6.56e-24	1.58e-22	1.3115	up
TraesCS7D02G373100	15748.3	11004.1	0.51715	2.07e-61	6.77e-60	0.51715	up	13627.2	7789.93	0.80681	3.68e-145	9.5e-143	0.80681	up
TraesCS2B02G128400	484.013	158.36	1.6118	2.08e-61	6.78e-60	1.6118	up	418.825	250.495	0.74157	1.17e-15	1.84e-14	0.74157	up
TraesCS5A02G215900	728.034	299.755	1.2802	2.35e-61	7.65e-60	1.2802	up	629.986	358.831	0.81202	7.61e-26	2e-24	0.81202	up
TraesCS6B02G458032	40.2153	251.029	-2.642	2.35e-61	7.66e-60	-2.642	down	34.7979	101.287	-1.5414	9.05e-14	1.26e-12	-1.5414	down
TraesCS6A02G386300	323.891	77.4975	2.0633	2.66e-61	8.66e-60	2.0633	up	280.269	117.319	1.2564	9.75e-26	2.55e-24	1.2564	up
TraesCS3D02G023700	3331.44	5591.73	-0.74715	3.02e-61	9.81e-60	-0.74715	down	2882.69	8118.22	-1.4937	1.28e-122	2.57e-120	-1.4937	down
TraesCS2A02G348500	5082.84	1543.44	1.7195	3.43e-61	1.12e-59	1.7195	up	4398.14	2475.46	0.8292	2.44e-22	5.49e-21	0.8292	up
TraesCS2B02G445900	472.899	32.6202	3.8577	3.75e-61	1.22e-59	3.8577	up	409.232	63.3053	2.6925	2.04e-39	8.61e-38	2.6925	up
TraesCS1D02G450100	168.962	16.1695	3.3853	3.8e-61	1.23e-59	3.3853	up	146.206	11.5779	3.6586	2.48e-55	1.55e-53	3.6586	up
TraesCS7A02G222600	660.02	259.887	1.3446	4.28e-61	1.39e-59	1.3446	up	571.127	300.247	0.92766	1.02e-29	3.19e-28	0.92766	up
TraesCS5A02G355700	127.627	5.40829	4.5606	4.37e-61	1.42e-59	4.5606	up	110.434	24.0635	2.1983	3.12e-24	7.64e-23	2.1983	up
TraesCS3D02G022000	1924.19	1087.03	0.82387	7.3e-61	2.37e-59	0.82387	up	1665.06	1134.04	0.5541	4.89e-28	1.42e-26	0.5541	up
TraesCS3B02G335000	1015.75	480.289	1.0806	7.92e-61	2.57e-59	1.0806	up	878.941	611.863	0.52256	3.62e-16	5.87e-15	0.52256	up
TraesCS3B02G306000	702.966	285.389	1.3005	9.27e-61	3e-59	1.3005	up	608.303	349.784	0.79833	2.76e-24	6.79e-23	0.79833	up
TraesCS2A02G306400	1277.14	650.705	0.97284	1.02e-60	3.31e-59	0.97284	up	1105.13	717.468	0.62323	1.94e-25	5.02e-24	0.62323	up
TraesCS4B02G089700	286.992	61.5908	2.2202	1.1e-60	3.57e-59	2.2202	up	248.335	74.1853	1.7431	2.54e-37	1.02e-35	1.7431	up
TraesCS4D02G065600	316.542	33.7155	3.2309	1.23e-60	3.97e-59	3.2309	up	273.896	85.7201	1.6759	3.25e-26	8.64e-25	1.6759	up
TraesCS3B02G315500	1300.48	400.975	1.6975	1.4e-60	4.51e-59	1.6975	up	1125.29	550.591	1.0312	1.1e-35	4.16e-34	1.0312	up
TraesCS2A02G163600	1786.53	993.508	0.84655	1.51e-60	4.86e-59	0.84655	up	1545.9	728.305	1.0858	9.7e-85	1.06e-82	1.0858	up
TraesCS2B02G192000	125.203	438.61	-1.8087	1.7e-60	5.49e-59	-1.8087	down	108.346	181.096	-0.74111	4.79e-08	4.11e-07	-0.74111	down
TraesCS7B02G400800	273.593	55.9013	2.2911	1.72e-60	5.55e-59	2.2911	up	236.737	102.315	1.2103	2.67e-17	4.65e-16	1.2103	up
TraesCS3B02G466000	369.083	848.17	-1.2004	1.78e-60	5.73e-59	-1.2004	down	319.373	703.043	-1.1384	5.49e-49	2.96e-47	-1.1384	down
TraesCS5A02G404500	760.72	321.519	1.2425	1.88e-60	6.04e-59	1.2425	up	658.255	381.808	0.7858	4.39e-25	1.12e-23	0.7858	up
TraesCS3A02G332300	601.233	227.22	1.4038	1.97e-60	6.35e-59	1.4038	up	520.266	261.648	0.99162	1.4e-30	4.51e-29	0.99162	up
TraesCS1A02G206900	1124.55	551.215	1.0287	2.23e-60	7.15e-59	1.0287	up	973.084	662.344	0.55498	4.43e-19	8.57e-18	0.55498	up
TraesCS5A02G147500	2441.48	3863.94	-0.66232	2.59e-60	8.32e-59	-0.66232	down	2112.63	3296.47	-0.64188	1.04e-54	6.42e-53	-0.64188	down
TraesCS7D02G319100	405.744	907.194	-1.1608	3.23e-60	1.04e-58	-1.1608	down	351.105	911.664	-1.3766	1.82e-56	1.17e-54	-1.3766	down
TraesCS1D02G413400	184.189	21.5089	3.0982	3.34e-60	1.07e-58	3.0982	up	159.378	28.1721	2.5001	5.29e-40	2.28e-38	2.5001	up
TraesCS2A02G145900	2056.83	953.317	1.1094	3.94e-60	1.26e-58	1.1094	up	1779.77	1023.56	0.79809	1.27e-44	6.15e-43	0.79809	up
TraesCS6A02G208300	3504.62	5345.24	-0.609	4.4e-60	1.41e-58	-0.609	down	3032.58	4942.43	-0.70467	1.26e-77	1.22e-75	-0.70467	down
TraesCS1A02G268400	696.971	263.397	1.4039	4.84e-60	1.55e-58	1.4039	up	603.091	282.581	1.0937	1.48e-40	6.5e-39	1.0937	up
TraesCS1A02G217300	1981.21	1132.32	0.8071	5.39e-60	1.72e-58	0.8071	up	1714.37	1193.92	0.52197	1.73e-25	4.48e-24	0.52197	up
TraesCS5A02G445700	202.63	569.8	-1.4916	5.51e-60	1.76e-58	-1.4916	down	175.329	408.152	-1.219	5.99e-29	1.81e-27	-1.219	down
TraesCS6D02G305800	825.89	362.972	1.1861	5.59e-60	1.78e-58	1.1861	up	714.655	435.778	0.71365	4.2e-23	9.82e-22	0.71365	up
TraesCS3A02G179400	286.703	62.4369	2.1991	6.03e-60	1.93e-58	2.1991	up	248.086	79.2611	1.6462	1.58e-34	5.81e-33	1.6462	up
TraesCS4A02G199700	1087.78	530.074	1.0371	7.3e-60	2.33e-58	1.0371	up	941.268	620.326	0.60158	2.5e-21	5.36e-20	0.60158	up
TraesCS7A02G394800	511.987	1071.46	-1.0654	7.75e-60	2.47e-58	-1.0654	down	443.039	681.639	-0.62157	1.59e-17	2.82e-16	-0.62157	down
TraesCS4D02G166200	1933.28	878.821	1.1374	8.41e-60	2.68e-58	1.1374	up	1672.95	1100.68	0.60399	1.54e-21	3.34e-20	0.60399	up
TraesCS3D02G189900	156.444	13.3746	3.5481	9.57e-60	3.04e-58	3.5481	up	135.372	43.0162	1.654	8.21e-20	1.65e-18	1.654	up
TraesCS7D02G008300	835.704	369.666	1.1768	1.01e-59	3.21e-58	1.1768	up	723.151	439.546	0.71828	2.34e-23	5.53e-22	0.71828	up
TraesCS6A02G084900	212.391	31.8972	2.7352	1.32e-59	4.21e-58	2.7352	up	183.791	66.0509	1.4764	1.24e-20	2.59e-19	1.4764	up
TraesCS1A02G062100	947.763	1724.2	-0.86333	1.49e-59	4.73e-58	-0.86333	down	820.118	1162.83	-0.50373	2.82e-18	5.22e-17	-0.50373	down
TraesCS6B02G189300	525.577	185.971	1.4988	1.53e-59	4.84e-58	1.4988	up	454.797	257.667	0.81971	6.08e-20	1.23e-18	0.81971	up
TraesCSU02G025800	731.668	306.379	1.2559	1.53e-59	4.85e-58	1.2559	up	633.123	380.859	0.73323	5.4e-22	1.2e-20	0.73323	up
TraesCS5B02G184300	693.45	283.339	1.2913	1.54e-59	4.87e-58	1.2913	up	600.051	260.307	1.2049	1.04e-46	5.33e-45	1.2049	up
TraesCS5D02G110500	201.951	28.2962	2.8353	1.79e-59	5.68e-58	2.8353	up	174.749	45.0381	1.9561	9.23e-32	3.1e-30	1.9561	up
TraesCS4B02G077800	251.705	47.7116	2.3993	1.81e-59	5.73e-58	2.3993	up	217.814	113.859	0.93585	3.79e-13	5.06e-12	0.93585	up
TraesCS2D02G493500	5644.67	3741.95	0.5931	2e-59	6.32e-58	0.5931	up	4884.39	1667.89	1.5502	0	0	1.5502	up
TraesCS7B02G181700	279.536	712.566	-1.35	2e-59	6.32e-58	-1.35	down	241.89	605.836	-1.3246	6.86e-55	4.24e-53	-1.3246	down
TraesCS5B02G223900	343.644	89.2864	1.9444	2.01e-59	6.36e-58	1.9444	up	297.358	105.154	1.4997	3.41e-35	1.27e-33	1.4997	up
TraesCS4A02G459300	870.464	1606.64	-0.88419	2.04e-59	6.44e-58	-0.88419	down	753.221	1162.38	-0.62593	8.47e-27	2.3e-25	-0.62593	down
TraesCS5A02G315800	1968.91	1124.42	0.80822	2.18e-59	6.9e-58	0.80822	up	1703.76	1185.98	0.52264	1.17e-20	2.44e-19	0.52264	up
TraesCS3D02G475000	586.619	1182.61	-1.0115	2.27e-59	7.15e-58	-1.0115	down	507.623	1119.94	-1.1416	1.07e-71	9.26e-70	-1.1416	down
TraesCS4B02G319300	609.105	234.538	1.3769	2.52e-59	7.95e-58	1.3769	up	527.074	310.645	0.76274	2.15e-20	4.43e-19	0.76274	up
TraesCS7B02G231800	1071.76	360.152	1.5733	2.98e-59	9.39e-58	1.5733	up	927.444	459.955	1.0118	5.57e-28	1.61e-26	1.0118	up
TraesCS7D02G237700	151.757	12.1882	3.6382	3.06e-59	9.64e-58	3.6382	up	131.324	48.269	1.444	1.95e-11	2.3e-10	1.444	up
TraesCS3D02G054600	1095.48	537.959	1.026	3.71e-59	1.17e-57	1.026	up	947.928	578.396	0.71272	6.74e-29	2.03e-27	0.71272	up
TraesCS5B02G227700	142.706	456.992	-1.6791	4.06e-59	1.28e-57	-1.6791	down	123.49	206.748	-0.74348	7.84e-09	7.28e-08	-0.74348	down
TraesCS2B02G579000	480.095	160.848	1.5776	4.28e-59	1.35e-57	1.5776	up	415.43	132.611	1.6474	4.74e-55	2.95e-53	1.6474	up
TraesCS3B02G467900	1058.72	514.239	1.0418	4.81e-59	1.51e-57	1.0418	up	916.115	588.073	0.63953	3.29e-23	7.71e-22	0.63953	up
TraesCS5D02G452500	1425.49	2505.07	-0.8134	5.27e-59	1.66e-57	-0.8134	down	1233.47	804.191	0.61712	1.04e-16	1.75e-15	0.61712	up
TraesCS1A02G168400	404.669	120.804	1.7441	5.36e-59	1.68e-57	1.7441	up	350.173	161.64	1.1153	5.39e-26	1.42e-24	1.1153	up
TraesCS5D02G084200	136.781	446.601	-1.7071	5.68e-59	1.78e-57	-1.7071	down	118.361	202.223	-0.77275	3.56e-09	3.41e-08	-0.77275	down
TraesCS3B02G020500	1334.64	696.492	0.93828	5.77e-59	1.81e-57	0.93828	up	1154.88	745.02	0.6324	2.41e-27	6.73e-26	0.6324	up
TraesCS6D02G204200	634.565	249.637	1.3459	5.83e-59	1.83e-57	1.3459	up	549.113	335.928	0.70895	2.06e-18	3.83e-17	0.70895	up
TraesCS4D02G291700	1036.64	434.073	1.2559	6.26e-59	1.97e-57	1.2559	up	897.049	572.433	0.64808	4.63e-18	8.44e-17	0.64808	up
TraesCS6D02G015000	497.863	170.993	1.5418	6.42e-59	2.01e-57	1.5418	up	430.813	189.093	1.188	3.86e-34	1.4e-32	1.188	up
TraesCS1A02G030400	217.227	34.6183	2.6496	7.09e-59	2.22e-57	2.6496	up	187.964	92.8665	1.0172	9.45e-13	1.22e-11	1.0172	up
TraesCS2D02G542600	1835.59	3098.12	-0.75515	7.7e-59	2.41e-57	-0.75515	down	1588.4	2811.15	-0.82359	7.52e-53	4.45e-51	-0.82359	down
TraesCS6D02G026500	306.71	72.7514	2.0758	8.43e-59	2.64e-57	2.0758	up	265.397	61.372	2.1125	2.87e-51	1.64e-49	2.1125	up
TraesCS3B02G309100	232.29	614.966	-1.4046	8.59e-59	2.69e-57	-1.4046	down	201.004	419.648	-1.062	2.85e-28	8.35e-27	-1.062	down
TraesCS1A02G302500	579.3	217.848	1.411	9.1e-59	2.85e-57	1.411	up	501.282	276.979	0.85584	3.36e-23	7.87e-22	0.85584	up
TraesCS5B02G131500	10234.5	14588.4	-0.51138	9.36e-59	2.93e-57	-0.51138	down	8856.09	12599.2	-0.5086	8.17e-59	5.5e-57	-0.5086	down
TraesCS2A02G505500	163.662	15.8489	3.3683	9.63e-59	3.01e-57	3.3683	up	141.619	2.58781	5.7741	1.98e-73	1.79e-71	5.7741	up
TraesCS3B02G477100	298.585	727.179	-1.2842	9.75e-59	3.05e-57	-1.2842	down	258.371	547.346	-1.083	1.24e-30	3.99e-29	-1.083	down
TraesCS1A02G322100	724.768	304.239	1.2523	9.77e-59	3.05e-57	1.2523	up	627.169	359.365	0.8034	3.96e-25	1.01e-23	0.8034	up
TraesCS4A02G103900	1231.17	627.805	0.97164	9.98e-59	3.11e-57	0.97164	up	1065.35	655.175	0.70137	1.08e-30	3.49e-29	0.70137	up
TraesCS7D02G015700	416.354	127.39	1.7086	1.03e-58	3.2e-57	1.7086	up	360.278	174.72	1.0441	5.36e-24	1.3e-22	1.0441	up
TraesCS1D02G058900	655.835	1282.66	-0.96773	1.09e-58	3.39e-57	-0.96773	down	567.498	1025.53	-0.85369	1.9e-41	8.53e-40	-0.85369	down
TraesCSU02G107600	1265.38	651.348	0.95807	1.16e-58	3.62e-57	0.95807	up	1094.94	771.81	0.50454	6.71e-18	1.21e-16	0.50454	up
TraesCS2D02G344200	227.312	38.5848	2.5586	1.17e-58	3.65e-57	2.5586	up	196.69	24.8706	2.9834	2.41e-59	1.64e-57	2.9834	up
TraesCSU02G057100	116.777	3.99976	4.8677	1.3e-58	4.04e-57	4.8677	up	101.05	34.0674	1.5686	5.21e-14	7.39e-13	1.5686	up
TraesCS5D02G565100	170.008	505.305	-1.5716	1.37e-58	4.26e-57	-1.5716	down	147.11	368.372	-1.3243	1.74e-35	6.57e-34	-1.3243	down
TraesCS3D02G074600	270.59	678.194	-1.3256	1.44e-58	4.49e-57	-1.3256	down	234.146	440.952	-0.91321	3.29e-23	7.71e-22	-0.91321	down
TraesCS2D02G238500	998.13	477.415	1.064	1.91e-58	5.95e-57	1.064	up	863.699	578.72	0.57766	1.16e-18	2.2e-17	0.57766	up
TraesCS3B02G363500	293.86	67.3123	2.1262	2.01e-58	6.24e-57	2.1262	up	254.283	75.7528	1.7471	2.38e-38	9.82e-37	1.7471	up
TraesCS1A02G419200	198.82	555.998	-1.4836	2.02e-58	6.29e-57	-1.4836	down	172.045	265.925	-0.62823	1.61e-08	1.46e-07	-0.62823	down
TraesCS7B02G255800	560.881	208.591	1.427	2.05e-58	6.37e-57	1.427	up	485.33	307.648	0.65768	5.19e-11	5.9e-10	0.65768	up
TraesCS6D02G337500	1114.4	553.568	1.0094	2.22e-58	6.89e-57	1.0094	up	964.313	553.953	0.79974	1.75e-35	6.6e-34	0.79974	up
TraesCS3B02G209100	412.664	126.567	1.7051	2.55e-58	7.92e-57	1.7051	up	357.095	158.54	1.1715	1.24e-28	3.69e-27	1.1715	up
TraesCS1D02G146600	254.536	18.7792	3.7607	2.68e-58	8.3e-57	3.7607	up	220.244	42.3772	2.3777	7.16e-35	2.65e-33	2.3777	up
TraesCS5D02G317400	189.954	539.326	-1.5055	3.5e-58	1.08e-56	-1.5055	down	164.371	276.862	-0.75221	2.04e-11	2.4e-10	-0.75221	down
TraesCS5B02G016700	265.846	22.5223	3.5612	3.53e-58	1.09e-56	3.5612	up	230.03	47.9058	2.2635	7.28e-37	2.87e-35	2.2635	up
TraesCS5B02G394300	3375.4	5134.29	-0.60511	3.83e-58	1.19e-56	-0.60511	down	2920.77	5293.86	-0.85797	7.45e-117	1.38e-114	-0.85797	down
TraesCS3A02G222300	1309.28	682.289	0.94032	4.25e-58	1.32e-56	0.94032	up	1132.95	752.641	0.59006	1.4e-23	3.34e-22	0.59006	up
TraesCS3A02G260100	255.649	51.1108	2.3225	4.59e-58	1.42e-56	2.3225	up	221.211	7.86261	4.8143	1.88e-101	2.9e-99	4.8143	up
TraesCS4A02G042500	1184.34	601.355	0.97779	4.69e-58	1.45e-56	0.97779	up	1024.82	671.603	0.60968	2.86e-23	6.74e-22	0.60968	up
TraesCS3D02G144400	973.88	463.542	1.071	5.03e-58	1.55e-56	1.071	up	842.713	553.626	0.60613	5.87e-20	1.18e-18	0.60613	up
TraesCS5A02G392000	499.349	174.049	1.5206	5.19e-58	1.6e-56	1.5206	up	432.095	184.457	1.2281	2.57e-36	9.96e-35	1.2281	up
TraesCS1A02G299100	221.911	37.1959	2.5768	6.8e-58	2.1e-56	2.5768	up	192.026	19.2335	3.3196	7.53e-65	5.68e-63	3.3196	up
TraesCS7B02G021500	196.324	27.6187	2.8295	8.76e-58	2.7e-56	2.8295	up	169.881	66.4993	1.3531	4.02e-18	7.35e-17	1.3531	up
TraesCS5B02G006400	1043.24	1847.98	-0.82488	9.52e-58	2.94e-56	-0.82488	down	902.72	1291.5	-0.51669	1.13e-20	2.36e-19	-0.51669	down
TraesCS6D02G353500	301.649	51.3736	2.5538	1.29e-57	3.97e-56	2.5538	up	261.017	55.743	2.2273	1.48e-50	8.31e-49	2.2273	up
TraesCS5D02G265700	136.927	9.06777	3.9165	1.38e-57	4.24e-56	3.9165	up	118.486	14.5265	3.028	1.52e-37	6.13e-36	3.028	up
TraesCS4A02G494400	311.567	76.7019	2.0222	1.47e-57	4.52e-56	2.0222	up	269.602	118.528	1.1856	7.51e-23	1.73e-21	1.1856	up
TraesCS5A02G428200	532.803	194.02	1.4574	1.77e-57	5.44e-56	1.4574	up	461.035	227.168	1.0211	7.24e-29	2.18e-27	1.0211	up
TraesCS5D02G266400	326.994	84.2356	1.9568	1.78e-57	5.46e-56	1.9568	up	282.959	132.177	1.0981	4.21e-21	8.97e-20	1.0981	up
TraesCS7D02G321500	498.214	1035.11	-1.055	2.15e-57	6.59e-56	-1.055	down	431.109	772.227	-0.84097	4.43e-32	1.5e-30	-0.84097	down
TraesCS2A02G035100	15735.1	8025.97	0.97123	2.39e-57	7.34e-56	0.97123	up	13615.7	6302.56	1.1113	1.22e-82	1.3e-80	1.1113	up
TraesCS6A02G183200	522.399	1207.38	-1.2087	2.49e-57	7.63e-56	-1.2087	down	452.049	791.837	-0.80872	1e-30	3.25e-29	-0.80872	down
TraesCS2B02G347600	157.108	14.7696	3.4111	2.49e-57	7.63e-56	3.4111	up	135.949	69.2325	0.97354	2.52e-09	2.45e-08	0.97354	up
TraesCS5A02G278600	103.641	1.96727	5.7192	2.78e-57	8.52e-56	5.7192	up	89.6774	20.1484	2.1541	3.43e-19	6.65e-18	2.1541	up
TraesCS2D02G316200	850.389	1562.69	-0.87783	3e-57	9.19e-56	-0.87783	down	735.852	2351.33	-1.676	9.72e-233	5.89e-230	-1.676	down
TraesCS2A02G202900	517.051	1105.35	-1.0961	3.16e-57	9.69e-56	-1.0961	down	447.411	781.295	-0.80427	4.3e-25	1.1e-23	-0.80427	down
TraesCS7A02G450600	645.027	260.487	1.3081	3.59e-57	1.1e-55	1.3081	up	558.17	330.871	0.75444	8.74e-21	1.83e-19	0.75444	up
TraesCS1B02G287700	364.906	103.963	1.8115	3.67e-57	1.12e-55	1.8115	up	315.752	174.834	0.85281	1.43e-15	2.25e-14	0.85281	up
TraesCS7D02G418600	99.9777	1.40608	6.1519	3.74e-57	1.14e-55	6.1519	up	86.5133	5.5562	3.9608	1.18e-35	4.47e-34	3.9608	up
TraesCS7B02G350400	488.861	170.137	1.5227	4.1e-57	1.25e-55	1.5227	up	423.023	262.495	0.68844	2.14e-14	3.11e-13	0.68844	up
TraesCS7B02G502200	455.422	151.91	1.584	4.6e-57	1.4e-55	1.584	up	394.095	168.225	1.2282	1.5e-33	5.34e-32	1.2282	up
TraesCS5D02G129800	857.781	391.876	1.1302	4.72e-57	1.44e-55	1.1302	up	742.243	412.98	0.84582	2.24e-31	7.39e-30	0.84582	up
TraesCS7D02G419900	91.009	0.282444	8.3319	4.97e-57	1.52e-55	8.3319	up	78.7542	7.50341	3.3917	2.31e-28	6.8e-27	3.3917	up
TraesCS2B02G127500	699.022	294.131	1.2489	5.11e-57	1.56e-55	1.2489	up	604.885	388.792	0.63766	6.38e-17	1.08e-15	0.63766	up
TraesCS5A02G281600	144.376	5.95226	4.6003	5.33e-57	1.63e-55	4.6003	up	124.932	23.4229	2.4151	1.53e-30	4.92e-29	2.4151	up
TraesCS1D02G105800	2463.55	1227.27	1.0053	5.78e-57	1.76e-55	1.0053	up	2131.79	1506.59	0.50078	3.49e-25	8.93e-24	0.50078	up
TraesCS7B02G445500	830.78	1531.3	-0.88222	6.2e-57	1.89e-55	-0.88222	down	718.897	1902.96	-1.4044	4.88e-151	1.33e-148	-1.4044	down
TraesCS5B02G566100	966.135	1782.5	-0.8836	6.32e-57	1.92e-55	-0.8836	down	836.01	1277.48	-0.61171	1.8e-27	5.07e-26	-0.61171	down
TraesCS2D02G304200	194.724	27.8248	2.807	7.12e-57	2.17e-55	2.807	up	168.503	72.8244	1.2103	8.49e-15	1.27e-13	1.2103	up
TraesCS6A02G120000	564.835	1133.57	-1.005	7.97e-57	2.42e-55	-1.005	down	488.768	718.903	-0.55665	4.01e-15	6.12e-14	-0.55665	down
TraesCS4D02G113300	708.285	300.665	1.2362	9.05e-57	2.75e-55	1.2362	up	612.885	329.25	0.89643	1.35e-29	4.19e-28	0.89643	up
TraesCS1D02G032700	538.016	1092.87	-1.0224	1.12e-56	3.39e-55	-1.0224	down	465.544	937.909	-1.0105	1.07e-50	6.05e-49	-1.0105	down
TraesCS5D02G208400	658.865	1273.15	-0.95035	1.13e-56	3.42e-55	-0.95035	down	570.146	938.83	-0.71953	6.9e-29	2.08e-27	-0.71953	down
TraesCS6D02G090500	569.184	217.307	1.3892	1.24e-56	3.75e-55	1.3892	up	492.529	292.368	0.75242	1.3e-18	2.45e-17	0.75242	up
TraesCS2A02G109500	382.449	113.883	1.7477	1.57e-56	4.77e-55	1.7477	up	330.936	153.963	1.104	1.59e-24	3.95e-23	1.104	up
TraesCS2D02G117900	1127.23	1956.93	-0.79582	1.59e-56	4.82e-55	-0.79582	down	975.412	1822.8	-0.90207	1.83e-69	1.52e-67	-0.90207	down
TraesCS4D02G061800	4382.68	6483.05	-0.56486	1.72e-56	5.22e-55	-0.56486	down	3792.43	5794.82	-0.61164	1.57e-65	1.21e-63	-0.61164	down
TraesCS6A02G318600	86.812	339.908	-1.9692	1.81e-56	5.48e-55	-1.9692	down	75.1178	205.59	-1.4525	2.77e-24	6.81e-23	-1.4525	down
TraesCS3A02G454900	239.616	19.6081	3.6112	1.83e-56	5.54e-55	3.6112	up	207.341	86.6114	1.2594	1.35e-16	2.25e-15	1.2594	up
TraesCS5D02G194000	110.972	387.989	-1.8058	1.93e-56	5.85e-55	-1.8058	down	96.0306	179.924	-0.90582	1.56e-10	1.7e-09	-0.90582	down
TraesCS3A02G319600	275.621	61.4203	2.1659	1.96e-56	5.93e-55	2.1659	up	238.507	108.298	1.139	5.34e-19	1.03e-17	1.139	up
TraesCS7A02G175400	230.649	42.0836	2.4544	1.99e-56	6.03e-55	2.4544	up	199.586	81.6602	1.2893	1.1e-19	2.2e-18	1.2893	up
TraesCS3A02G331800	221.648	38.3282	2.5318	2.23e-56	6.74e-55	2.5318	up	191.799	26.8646	2.8358	1.26e-54	7.78e-53	2.8358	up
TraesCS7D02G233900	1835.75	671.178	1.4516	2.39e-56	7.2e-55	1.4516	up	1588.56	799.949	0.98974	2.1e-33	7.44e-32	0.98974	up
TraesCS1D02G162000	1111.28	1931.41	-0.79743	2.91e-56	8.78e-55	-0.79743	down	961.594	1429.2	-0.5717	1.5e-26	4.02e-25	-0.5717	down
TraesCS5A02G525300	203.506	31.5507	2.6893	2.99e-56	9.01e-55	2.6893	up	176.098	117.165	0.58783	1.57e-05	9.84e-05	0.58783	up
TraesCS5A02G050300	231.683	42.9433	2.4316	3.46e-56	1.04e-54	2.4316	up	200.478	71.6768	1.4839	1.71e-24	4.24e-23	1.4839	up
TraesCSU02G106300	499.306	1028.57	-1.0426	4.08e-56	1.23e-54	-1.0426	down	432.064	952.816	-1.141	5.11e-63	3.69e-61	-1.141	down
TraesCS7D02G499500	1150.57	1986.27	-0.78772	4.22e-56	1.27e-54	-0.78772	down	995.585	1723.52	-0.79174	3.07e-53	1.83e-51	-0.79174	down
TraesCS2D02G053400	776.699	344.464	1.173	5.08e-56	1.53e-54	1.173	up	672.091	443.215	0.60065	0.00017648	0.00093036	0.60065	up
TraesCS4A02G068400	715.097	306.275	1.2233	6.4e-56	1.92e-54	1.2233	up	618.785	333.021	0.89382	4.45e-30	1.4e-28	0.89382	up
TraesCS5D02G221900	531.364	1076.89	-1.0191	6.48e-56	1.94e-54	-1.0191	down	459.8	748.712	-0.7034	4.22e-23	9.84e-22	-0.7034	down
TraesCS4D02G066600	1956.52	3119.49	-0.67303	7.81e-56	2.34e-54	-0.67303	down	1693.02	3089.85	-0.86794	4.01e-91	5.09e-89	-0.86794	down
TraesCS5D02G179900	383.603	115.225	1.7352	8.18e-56	2.45e-54	1.7352	up	331.938	192.814	0.7837	3.18e-14	4.58e-13	0.7837	up
TraesCS2B02G447600	997.321	330.441	1.5937	9.47e-56	2.84e-54	1.5937	up	862.988	65.7137	3.7151	2.76e-147	7.31e-145	3.7151	up
TraesCS7B02G140500	266.924	58.4581	2.191	9.75e-56	2.92e-54	2.191	up	230.974	83.5488	1.467	2.35e-27	6.58e-26	1.467	up
TraesCS1A02G089600	3139.37	4756.69	-0.59948	1.05e-55	3.15e-54	-0.59948	down	2716.55	4215.41	-0.63389	1.36e-60	9.43e-59	-0.63389	down
TraesCS5A02G203500	451.087	953.505	-1.0798	1.07e-55	3.2e-54	-1.0798	down	390.325	1260.8	-1.6916	4.43e-148	1.18e-145	-1.6916	down
TraesCS4A02G192900	6361.53	9330.73	-0.55262	1.09e-55	3.24e-54	-0.55262	down	5504.65	9743.58	-0.8238	5.72e-49	3.08e-47	-0.8238	down
TraesCS1B02G048800	606.826	1188.26	-0.96949	1.17e-55	3.48e-54	-0.96949	down	525.088	903.773	-0.7834	2.66e-28	7.81e-27	-0.7834	down
TraesCS1D02G120500	301.438	74.7433	2.0118	1.28e-55	3.83e-54	2.0118	up	260.842	73.9528	1.8185	2.51e-41	1.12e-39	1.8185	up
TraesCS4B02G168300	685.783	289.141	1.246	1.29e-55	3.85e-54	1.246	up	593.427	410.368	0.53215	3.88e-12	4.8e-11	0.53215	up
TraesCS5D02G146200	428.963	140.054	1.6149	1.48e-55	4.42e-54	1.6149	up	371.186	243.091	0.61065	1.19e-10	1.3e-09	0.61065	up
TraesCS2A02G539000	205.033	553.921	-1.4338	2.13e-55	6.35e-54	-1.4338	down	177.414	402.986	-1.1836	5.52e-32	1.86e-30	-1.1836	down
TraesCS6B02G271900	28.4848	204.918	-2.8468	2.17e-55	6.45e-54	-2.8468	down	24.6497	128.942	-2.3871	1.77e-30	5.68e-29	-2.3871	down
TraesCS6A02G369900	211.687	26.4335	3.0015	2.19e-55	6.51e-54	3.0015	up	183.183	30.8938	2.5679	7.29e-47	3.75e-45	2.5679	up
TraesCS1D02G403300	160.555	678.461	-2.0792	2.26e-55	6.73e-54	-2.0792	down	138.926	446.057	-1.6829	9.18e-60	6.28e-58	-1.6829	down
TraesCS7D02G372200	751.014	330.314	1.185	2.29e-55	6.81e-54	1.185	up	649.869	379.154	0.77737	1.46e-24	3.63e-23	0.77737	up
TraesCS5D02G519400	59.6475	279.22	-2.2269	3.34e-55	9.93e-54	-2.2269	down	51.6099	90.398	-0.80864	3.27e-05	0.00019491	-0.80864	down
TraesCS5D02G452000	196.87	29.8807	2.72	3.38e-55	1e-53	2.72	up	170.353	72.7122	1.2283	5.46e-16	8.79e-15	1.2283	up
TraesCS3D02G258300	390.556	119.743	1.7056	3.56e-55	1.06e-53	1.7056	up	337.95	180.114	0.90791	1.52e-12	1.93e-11	0.90791	up
TraesCS6B02G347200	144.608	12.4977	3.5324	4.21e-55	1.25e-53	3.5324	up	125.126	11.6461	3.4255	5.69e-45	2.8e-43	3.4255	up
TraesCS5D02G387900	772.885	1432.33	-0.89004	4.75e-55	1.41e-53	-0.89004	down	668.79	1205.68	-0.85022	3.92e-46	1.98e-44	-0.85022	down
TraesCS7D02G080300	301.104	713.057	-1.2438	5.31e-55	1.57e-53	-1.2438	down	260.549	396.859	-0.60707	5.86e-11	6.62e-10	-0.60707	down
TraesCS7A02G569900	165.717	484.423	-1.5475	5.57e-55	1.65e-53	-1.5475	down	143.401	220.165	-0.61854	4.93e-07	3.75e-06	-0.61854	down
TraesCS6D02G190700	137.613	431.849	-1.6499	6.09e-55	1.8e-53	-1.6499	down	119.082	207.378	-0.80031	5.88e-10	6.08e-09	-0.80031	down
TraesCS5D02G142600	691.407	294.974	1.2289	6.12e-55	1.81e-53	1.2289	up	598.286	314.117	0.92953	7.52e-31	2.45e-29	0.92953	up
TraesCS2D02G064900	883.932	340.745	1.3752	6.42e-55	1.9e-53	1.3752	up	764.887	464.833	0.71854	4.31e-21	9.17e-20	0.71854	up
TraesCS2A02G305000	169.018	20.1237	3.0702	7.1e-55	2.1e-53	3.0702	up	146.253	43.0655	1.7639	2.56e-23	6.04e-22	1.7639	up
TraesCS5A02G117700	777.412	349.011	1.1554	7.14e-55	2.11e-53	1.1554	up	672.723	364.285	0.88495	1.78e-31	5.89e-30	0.88495	up
TraesCS5D02G309700	688.629	1307.98	-0.92554	7.49e-55	2.21e-53	-0.92554	down	595.882	1221.8	-1.0359	5.81e-65	4.4e-63	-1.0359	down
TraesCS2D02G235900	1133.17	580.798	0.96426	7.51e-55	2.22e-53	0.96426	up	980.54	623.358	0.65351	2.52e-25	6.48e-24	0.65351	up
TraesCS7A02G452100	126.335	7.65432	4.0448	9.09e-55	2.68e-53	4.0448	up	109.32	32.841	1.735	1.56e-17	2.76e-16	1.735	up
TraesCS2A02G288100	1212.95	633.345	0.93746	9.97e-55	2.94e-53	0.93746	up	1049.59	717.466	0.54885	1.44e-19	2.85e-18	0.54885	up
TraesCS2A02G420900	360.089	105.394	1.7726	1.12e-54	3.3e-53	1.7726	up	311.587	177.78	0.80954	2.17e-14	3.15e-13	0.80954	up
TraesCS2A02G424861	672.702	284.389	1.2421	1.24e-54	3.65e-53	1.2421	up	582.105	207.024	1.4915	1.47e-63	1.07e-61	1.4915	up
TraesCS4D02G184600	335.384	764.266	-1.1883	1.29e-54	3.81e-53	-1.1883	down	290.219	788.336	-1.4417	2.48e-78	2.43e-76	-1.4417	down
TraesCS6B02G265600	658.67	275.042	1.2599	1.35e-54	3.97e-53	1.2599	up	569.957	271.343	1.0707	3.37e-37	1.34e-35	1.0707	up
TraesCS5A02G376500	1883.26	3002.7	-0.67303	1.43e-54	4.19e-53	-0.67303	down	1629.62	2724.61	-0.74151	3e-64	2.22e-62	-0.74151	down
TraesCS5B02G099300	1671.64	896.093	0.89954	1.59e-54	4.68e-53	0.89954	up	1446.48	837.502	0.78838	1e-42	4.66e-41	0.78838	up
TraesCS4A02G207700	422.984	138.933	1.6062	1.75e-54	5.13e-53	1.6062	up	366.015	153.739	1.2514	9.68e-33	3.35e-31	1.2514	up
TraesCS4D02G217400	180.719	509.236	-1.4946	1.76e-54	5.18e-53	-1.4946	down	156.378	242.263	-0.63154	6.5e-07	4.88e-06	-0.63154	down
TraesCS2A02G425600	108.156	3.67917	4.8776	1.82e-54	5.33e-53	4.8776	up	93.5865	26.6656	1.8113	3.35e-16	5.46e-15	1.8113	up
TraesCS4A02G420600	854.614	258.99	1.7224	1.84e-54	5.4e-53	1.7224	up	739.5	314.479	1.2336	1.06e-30	3.43e-29	1.2336	up
TraesCS3B02G537600	419.303	137.045	1.6133	1.99e-54	5.82e-53	1.6133	up	362.826	172.077	1.0762	1.89e-25	4.88e-24	1.0762	up
TraesCS6A02G171200	1662.8	760.551	1.1285	2.24e-54	6.56e-53	1.1285	up	1438.87	825.484	0.80163	3.41e-37	1.36e-35	0.80163	up
TraesCS5A02G512800	74.4973	308.577	-2.0504	3.2e-54	9.35e-53	-2.0504	down	64.4632	210.097	-1.7045	7.5e-31	2.44e-29	-1.7045	down
TraesCS3D02G511100	33.3553	214.932	-2.6879	3.24e-54	9.46e-53	-2.6879	down	28.8625	93.8064	-1.7005	1.07e-14	1.58e-13	-1.7005	down
TraesCS4D02G109500	349.037	100.306	1.799	3.58e-54	1.05e-52	1.799	up	302.018	115.808	1.3829	1.78e-31	5.9e-30	1.3829	up
TraesCSU02G197500	670.787	284.821	1.2358	5.26e-54	1.54e-52	1.2358	up	580.428	351.744	0.72259	7.9e-20	1.58e-18	0.72259	up
TraesCS4A02G157200	1368.2	742.882	0.88108	5.31e-54	1.55e-52	0.88108	up	1183.93	823.957	0.52295	5.54e-20	1.12e-18	0.52295	up
TraesCS3D02G149500	622.784	255.731	1.2841	5.96e-54	1.74e-52	1.2841	up	538.917	328.827	0.71274	2.33e-18	4.32e-17	0.71274	up
TraesCS7A02G385600	2760.92	4206.46	-0.60746	6.6e-54	1.92e-52	-0.60746	down	2389.1	4028.42	-0.75375	1.83e-81	1.9e-79	-0.75375	down
TraesCS2D02G209700	383.665	119.281	1.6855	6.81e-54	1.98e-52	1.6855	up	331.988	148.054	1.165	1.34e-26	3.62e-25	1.165	up
[truncated: 7,246 more rows]
