# Supplementary material for: Wheat Yellow Mosaic Virus P1 Inhibits ROS Accumulation to Facilitate Viral Infection
Source: Int J Mol Sci. 2025 Feb 10;26(4):1455. doi: 10.3390/ijms26041455 (PMC11855546; doi:10.3390/ijms26041455)
Supplement: Supplementary file 1 [file ijms-26-01455-s001.zip › Table S4(Proteome differentially expressed proteins).xlsx]

## Sheet: Sheet1
	F_W_1	F_W_2	F_W_3	F_W_4	P1_2_1	P1_2_2	P1_2_3	P1_2_4	P1_3_1	P1_3_2	P1_3_3	P1_3_4	p.adjust.BH	P1_2 to F_W_FC	P1_3 to F_W_FC
A0A811BUP1	14.5714	14.535	14.5454	14.6655	15.0813	15.1221	15.1096	15.1521	14.9925	15.1252	14.8951	15.0227	2.83e-05	0.536965	0.429577
A0A3B6MXH4	2.03876	2.26789	2.36807	2.3474	2.96318	2.99247	3.56194	3.02922	2.96317	3.0377	3.27862	3.08282	0.000864963	0.881173	0.835052
A0A3B6C1F7	8.18306	8.17067	8.30719	8.23513	8.9513	8.89092	8.9595	9.01463	9.09344	9.10534	9.00385	9.02754	4.31e-07	0.730073	0.833527
P20858	10.9226	10.9259	10.9401	10.994	11.2958	11.4149	11.3095	11.3631	11.2633	11.2545	11.2367	11.2756	5.3e-06	0.400188	0.311869
A0A077S2R7	3.56077	3.40806	3.5746	3.872	4.07891	4.17172	4.12269	4.2836	4.398	4.5939	4.17497	4.29	0.000868287	0.560373	0.760358
A0A3B6GU52	8.18915	8.19034	8.19505	8.30834	8.43637	8.58075	8.53728	8.65247	8.78883	8.79697	8.69378	8.71449	5.24e-05	0.330998	0.527799
A0A3B6TID0	9.3699	9.30655	9.2867	9.3787	9.76709	9.7433	9.75582	9.79459	9.83591	9.84821	9.85124	9.82565	2.6e-07	0.429738	0.504793
A0A3B6R8Q3	3.60473	3.84224	3.58149	3.53746	4.18536	4.44878	4.27035	4.25311	4.33468	4.31612	4.21282	3.9911	0.00062721	0.647918	0.572201
A0A3B6MID4	1.44471	1.58471	1.58516	1.98677	0.962109	1.13589	1.21603	1.21341	2.35971	2.44867	2.6846	2.68491	4.25e-05	-0.518475	0.894135
A0A3B6KC55	8.37255	8.37549	8.46606	8.53201	9.98578	10.0207	10.0031	9.9286	9.74829	10.0125	9.81886	9.80769	1.34e-07	1.54801	1.41031
A0A3B5Z298	9.72351	9.77137	9.69114	9.79588	10.2252	10.3286	10.2141	10.2611	10.1333	10.2095	10.1898	10.205	2.84e-06	0.511754	0.43893
S4Z3F2	10.4721	10.4919	10.477	10.4436	11.1395	11.0688	11.1143	11.1136	11.1446	11.0506	11.137	11.1731	1.41e-07	0.637926	0.655182
A0A3B6LNG5	-0.499342	-0.335629	-0.516184	-0.193132	-0.757098	-1.16747	-1.17097	-0.776276	-0.660346	-0.494599	-1.18408	-1.18354	0.0386351	-0.581881	-0.49457
A0A2I4R1U4	9.35044	9.4581	9.46541	9.53447	10.3747	10.541	10.4147	10.5772	10.1053	10.2652	10.2286	10.1309	2.41e-06	1.02479	0.730394
A0A3B6LF12	3.0143	3.10825	3.05261	3.14472	2.58643	2.66542	2.80159	2.55808	3.96055	3.92831	4.02606	3.89943	3.89e-07	-0.42709	0.87362
W5AUD8	7.21325	7.2177	7.1777	7.28067	7.80536	7.85146	7.77198	7.82008	7.80445	7.81692	7.88847	7.83904	2.36e-07	0.589893	0.61489
A0A0C4BJE5	8.1214	8.1115	8.10994	8.19344	8.4667	8.42997	8.46742	8.52714	8.63315	8.63686	8.63634	8.67453	8.75e-07	0.338737	0.51115
A0A3B6C5R2	1.24393	1.09789	0.897243	1.24173	1.34404	1.6775	1.52651	1.7348	1.62741	1.86571	1.79402	1.86658	0.00154246	0.450514	0.668229
W5DTC2	8.42687	8.43336	8.43618	8.37169	8.82027	8.8366	8.80273	8.67673	8.82804	8.76203	8.82058	8.77023	2.49e-05	0.367058	0.378194
B2ZGL2	-0.359416	-0.35217	-0.6262	-0.747467	-2.06192	-1.82523	-2.10392	-2.00382	-0.979103	-0.897153	-1.44685	-1.17738	5.75e-05	-1.47741	-0.603809
A0A3B6TLI0	5.71128	5.73604	5.85069	5.7963	6.55657	6.51014	6.49723	6.49754	6.39641	6.45539	6.35892	6.44217	3.85e-07	0.741789	0.639642
P83970	6.16448	6.21997	6.1872	6.24377	6.51568	6.55062	6.55861	6.58798	6.50257	6.54401	6.60496	6.66985	2.99e-05	0.349369	0.376493
C7DPL0	8.58756	8.62357	8.62125	8.73564	9.1087	9.21747	9.18139	9.14623	9.12655	9.10269	9.20327	9.17435	4.86e-06	0.521441	0.509709
A0A1D5TTT2	9.71762	9.73728	9.78827	9.97353	10.0231	10.1998	10.0831	10.2713	10.0465	10.2136	10.1841	10.1503	0.00357717	0.340171	0.344466
A0A3B6B1C5	3.65564	3.63001	3.86692	3.59174	4.04797	4.12645	3.84569	4.24388	3.79422	4.13755	4.11283	4.29395	0.0256546	0.379921	0.39856
A0A7H4LN53	2.27416	2.34484	2.37493	2.37861	2.73425	2.83643	2.75747	2.74527	2.96533	2.81737	2.81146	2.77214	2.59e-05	0.425222	0.498437
W5FL09	10.1451	9.88324	10.1675	10.046	10.5303	10.2932	10.5631	10.52	10.4535	10.4671	10.3018	10.4053	0.00299917	0.416192	0.346476
A0A3B6B7P9	4.54337	4.64195	4.574	4.49807	5.05181	4.91735	4.99003	4.98149	5.45438	5.33163	5.53942	5.37827	2.95e-06	0.420826	0.861579
A0A077RRA0	4.89182	5.05183	4.98942	5.15607	5.48908	5.64709	5.49621	5.69093	5.71747	5.79642	5.77194	5.82222	2.67e-05	0.558544	0.75473
A0A3B6B6C6	-2.71214	-2.2659	-2.91125	-2.68834	-0.851768	-1.51523	-1.68493	-1.64735	-2.1384	-2.1464	-1.83057	-2.28412	0.00239466	1.21959	0.544533
A0A3B6SIU4	2.18402	2.34218	2.42269	2.28832	2.54055	2.85619	2.70146	2.76124	3.00561	3.07135	3.071	3.04142	5.96e-05	0.405555	0.738038
A0A3B6BYP2	9.1965	9.27108	9.21534	9.25618	9.80841	9.80463	9.74661	9.7421	9.62274	9.52105	9.67428	9.69045	6.88e-06	0.540662	0.392354
A0A3B6KT79	5.71386	5.65592	5.75846	5.79152	6.33269	6.30281	6.31528	6.39002	6.10438	6.20432	6.06966	6.16376	4.11e-06	0.605258	0.40559
A0A3B6CGV3	6.47264	6.45812	6.53999	6.58595	4.75872	4.56212	4.58035	4.66199	5.7686	5.87189	5.79451	5.7895	2.49e-08	-1.87338	-0.70805
A0A811BSZ4	8.57957	8.6701	8.54193	8.70113	9.80986	9.91438	9.88548	9.92995	9.94901	9.8391	9.92717	9.79111	1.15e-07	1.26174	1.25342
A0A3B6PNC7	9.03371	9.08369	9.21771	9.30733	9.59574	9.59245	9.57216	9.66306	9.56289	9.66357	9.49507	9.51226	0.00039907	0.445245	0.397838
A0A3B6QPD1	1.11542	1.11828	1.17519	1.56926	1.63016	1.92043	1.77191	1.91016	1.65019	1.94208	1.84766	1.74916	0.00338617	0.563629	0.552737
A0A3B6JMX0	6.33436	6.43664	6.47526	6.41537	7.32567	7.43739	7.3163	7.27616	7.1123	7.12641	7.18356	7.0842	4.31e-07	0.923471	0.711206
A0A3B5Y1F9	4.63249	4.74768	4.64111	4.7087	5.77056	5.84654	5.76537	6.0092	5.4364	5.41141	5.46845	5.40071	6.67e-07	1.16542	0.746748
Q43206	1.5385	1.70878	1.7242	1.65376	2.27537	2.66092	2.53468	2.33278	2.08769	2.20507	2.22224	2.1324	0.000129605	0.794631	0.50554
A0A3B6KQP3	1.61992	1.89746	2.03453	2.12747	2.88247	3.27151	3.20979	3.46839	2.75634	2.93454	2.70206	2.66959	0.000159546	1.2882	0.845792
A0A3B6FP86	3.5693	3.7116	3.63511	3.33312	4.22296	4.08506	4.3018	4.03513	4.07571	4.10108	3.95907	3.80716	0.00176906	0.598956	0.423474
A0A3B6I483	-0.843299	-0.588922	-0.576326	-0.919404	-1.53472	-1.86623	-2.10193	-2.23878	-0.972896	-1.20213	-1.10762	-0.958737	0.000323338	-1.20342	-0.328357
A0A3B6NH85	7.99986	8.00151	7.97189	8.01267	8.43765	8.51547	8.52181	8.43897	8.4081	8.38403	8.4559	8.37212	1.04e-06	0.481994	0.408556
A0A3B6TMY1	5.52816	5.61657	5.61284	5.67388	6.22122	6.43533	6.22214	6.10405	6.21793	6.24042	6.42548	6.49999	0.000122784	0.637822	0.738091
A0A3B6PPY5	-2.32384	-2.56471	-2.5729	-2.20914	-1.55245	-1.42727	-1.52069	-1.37256	-2.15742	-1.89191	-1.78632	-1.82658	0.000181671	0.949405	0.502089
A0A3B6MM33	7.62514	7.72927	7.72201	7.63298	8.35686	8.57218	8.622	8.41644	8.69444	8.55759	8.79415	8.86955	1.07e-05	0.814523	1.05158
A0A6B9KZP1	8.91548	8.82446	8.88832	9.07336	11.1842	11.288	11.2656	11.3587	10.9411	11.0862	10.9999	10.9822	1.73e-08	2.34871	2.07695
A0A3B6JIR3	3.44844	3.31289	3.54305	3.72944	4.13717	3.88656	4.11035	4.22304	4.01731	3.77588	4.00438	4.0367	0.00252001	0.580823	0.450111
A0A3B6RJK8	7.4028	7.36013	7.43943	7.28449	7.86223	7.88554	7.80867	7.85458	7.77625	7.75087	7.7773	7.78554	3.53e-06	0.481042	0.40078
A0A3B6PQS3	5.88785	5.78952	5.46591	5.49171	6.19894	6.29521	6.22716	6.22313	6.46105	6.41972	6.45621	6.43388	0.000158485	0.577362	0.783967
A0A3B6QJ10	0.929702	0.891956	0.950789	0.743772	1.7208	1.57888	1.57452	1.54595	1.47313	1.72431	1.85169	1.85621	7.42e-05	0.725983	0.847281
P46285	8.31379	8.37999	8.30342	8.34556	8.71231	8.73832	8.77026	8.80967	8.84476	8.78819	8.96712	8.84742	7.79e-06	0.421948	0.526183
W5C050	6.10196	6.21413	6.18469	6.15549	6.5755	6.67337	6.54817	6.52027	6.62314	6.6635	6.7674	6.6334	2.15e-05	0.41526	0.507791
A0A3B6GYS8	3.86086	3.66871	3.86832	3.59981	4.45163	4.33748	4.59244	4.23387	4.48173	4.22491	4.27646	4.01306	0.00216725	0.654431	0.499614
A0A3B6LG11	7.90892	7.93498	7.91262	8.00347	8.26827	8.35615	8.30054	8.40052	8.36804	8.36837	8.40356	8.4465	7.72e-06	0.391372	0.456619
A0A3B5XVY5	1.97592	1.97868	2.13538	2.15	1.40108	1.33034	1.55657	1.45943	1.8669	1.49064	1.97128	1.6636	0.00200869	-0.62314	-0.311889
A0A3B6I0D3	5.96709	5.76618	5.85819	5.76455	5.06797	4.9139	5.08578	4.77385	5.06706	4.98505	4.95268	5.09988	1.97e-05	-0.878626	-0.812836
A0A1S6KXQ3	2.45559	2.37523	2.73473	2.67621	3.14385	3.32976	3.57277	3.41379	3.62305	3.79554	3.69642	3.41529	0.000152828	0.804605	1.07214
A0A3B5ZUP0	6.26207	6.25117	6.32632	6.3316	7.00044	6.85803	6.98898	7.1062	6.9628	6.96707	6.86642	6.91704	5.07e-06	0.695622	0.635545
A0A3B6LUD5	7.11026	7.00386	7.23332	7.24643	7.79086	7.56051	7.75768	7.66414	7.83245	7.94113	7.69992	7.76229	0.000147597	0.544832	0.660479
A0A096ULI5	7.23274	7.23782	7.23815	7.27086	7.73025	7.7994	7.76097	7.747	7.79092	7.84088	7.8115	7.85685	5.41e-08	0.514514	0.580143
A0A3B6MXQ2	0.269656	0.37714	0.239288	-0.212591	0.869911	0.364951	0.915231	0.934273	0.84817	1.07301	1.26754	1.16549	0.00346767	0.602718	0.92018
A0A341WSR4	6.71528	6.64932	6.71212	6.72828	7.11097	7.08566	7.2455	7.2319	7.4092	7.39961	7.30004	7.33065	4.7e-06	0.467257	0.658624
A0A3B6HV87	-4.23219	-4.27241	-4.14371	-3.91177	-2.91568	-2.7971	-2.81528	-3.32841	-3.60396	-3.70689	-3.45761	-3.25811	0.000332872	1.1759	0.633381
A0A218LVB2	8.39526	8.33932	8.35206	8.22108	8.81382	8.74632	8.80039	8.85315	8.91119	8.88815	8.9749	8.9093	4.11e-06	0.476489	0.593955
A0A3B5ZZE4	4.48556	4.55879	4.33941	4.21403	6.58132	6.80869	6.75782	6.68757	6.76359	6.78327	6.8142	6.72751	4.78e-08	2.3094	2.3727
A0A3B5YX09	1.94305	2.08869	2.1881	1.95253	2.8011	3.25679	2.68507	2.60283	2.29718	2.77688	2.37347	2.45089	0.00500968	0.793351	0.431509
A0A811BWA7	9.54706	9.61136	9.52452	9.58403	10.4317	10.589	10.5002	10.5	10.4954	10.4435	10.5704	10.5126	1.37e-07	0.938478	0.938723
A0A1D5ZLT0	6.85833	6.95567	7.04007	7.22607	9.10361	9.35543	9.44854	9.39176	9.17207	9.18295	9.14927	9.00517	2.1e-07	2.3048	2.10733
Q8VX48	5.90767	5.91935	5.91467	5.96076	6.23454	6.30132	6.2411	6.2248	6.28025	6.30444	6.30394	6.3602	1.77e-06	0.324827	0.386598
A0A3B6R6V9	6.7678	6.70381	6.73526	6.8994	7.28448	7.31062	7.38219	7.43251	7.3693	7.45569	7.2567	7.31905	3.21e-05	0.575881	0.573616
A0A3B6NJQ4	-0.799249	-0.596976	-0.771053	-0.984027	1.37026	1.63462	1.6439	1.60361	0.871346	0.893568	0.892357	1.07529	2.26e-07	2.35093	1.72097
A0A3B6I733	4.26205	4.3203	4.27043	4.56202	4.85443	5.01079	5.05599	5.11473	5.03331	5.10883	5.14162	5.02726	7.28e-05	0.655284	0.724055
A0A3B6SGH3	1.14794	0.906872	0.827653	1.48642	2.1214	2.04053	1.80126	2.60977	2.48896	2.68337	2.69157	3.21828	0.000511725	1.05102	1.67832
A0A3B6N401	1.42969	1.37607	1.70977	1.62668	0.801125	0.762605	0.973707	0.645554	1.08867	1.26849	0.182865	1.04728	0.0260847	-0.739803	-0.638724
A0A3B6TYS2	4.87748	4.95682	5.01206	4.81625	5.51487	5.59818	5.62568	5.44873	5.29297	5.2867	5.32475	5.28838	1.72e-05	0.631209	0.382546
A0A3B5XYP5	4.7192	4.67849	4.64526	4.8558	5.18168	5.25497	5.12656	5.40535	4.99057	5.46623	5.2711	5.15716	0.00274426	0.51745	0.496574
A0A3B6KSA1	5.44771	5.45203	5.33516	5.19719	7.59967	7.54277	7.6131	7.45723	7.331	7.25399	7.36075	7.19525	3.97e-08	2.19517	1.92722
A0A3B5XUT5	-0.821802	-0.761139	-0.657778	-0.412512	-0.183583	0.0323655	0.0295086	0.213912	0.0358446	0.437902	0.206578	0.130018	0.000530295	0.686359	0.865893
A0A3B5ZQM6	5.02965	4.98551	5.11344	5.06525	5.55524	5.53502	5.58089	5.51389	5.63225	5.614	5.73739	5.69666	1.54e-06	0.497795	0.621609
A0A3B5YTF6	-0.307287	-0.385365	-0.519059	-0.135564	-0.00417781	0.39431	0.402869	0.21993	0.150383	0.668618	0.568689	0.612881	0.00183463	0.590051	0.836961
A0A3B5Z4F2	7.00611	6.87731	7.14786	7.28436	9.8768	9.92417	9.88068	9.81779	9.30084	9.68847	9.40442	9.36074	1.28e-07	2.79595	2.35971
A0A3B6TGX4	1.21737	1.40892	1.36878	0.985248	3.24842	3.24589	3.3024	2.71428	2.95041	2.77353	2.97154	2.83271	9.24e-06	1.88267	1.63697
A0A3B6RIZ5	5.19915	5.17928	5.33972	5.48107	8.10253	8.33981	7.99089	8.04425	7.92859	7.77406	7.75574	7.46141	2.34e-07	2.81956	2.43014
A0A3B5ZZX3	7.52089	7.49533	7.78123	7.96835	9.72667	9.88633	9.81475	10.0455	9.52947	9.79124	9.67089	9.5979	1.04e-06	2.17687	1.95593
A0A3B6TJG2	3.73093	3.89981	3.84414	3.65582	6.20872	6.31439	6.32813	6.17829	6.25446	6.15158	6.14268	6.08932	1.59e-08	2.47471	2.37683
A0A3B6JIP4	3.94347	3.91032	4.0191	4.12844	4.64779	4.6776	4.58589	4.78149	4.48724	4.86656	4.58074	4.59845	0.000181671	0.672861	0.632916
Q6EZE8	1.36614	1.45548	1.4626	1.59038	2.53425	2.12029	2.60139	2.46043	2.46176	2.49673	2.22172	2.34127	9.02e-05	0.960441	0.911722
A0A1D5V1G5	7.8266	7.70128	8.02412	8.10408	9.44842	9.50775	9.48673	9.54662	9.08785	9.36255	9.15215	9.07898	2.41e-06	1.58336	1.25637
A0A3B6PHQ9	5.00217	5.053	4.98377	4.78305	7.24047	7.24799	7.25125	7.19896	6.97053	6.86354	6.95671	6.8417	1.73e-08	2.27917	1.95262
A0A3B6HUF2	0.607231	0.538628	0.797678	1.10399	1.48777	1.46648	1.56483	1.61126	1.43845	1.57591	1.51337	1.4536	0.000400332	0.770702	0.733449
Q8GZC0	2.94427	3.19119	3.23638	3.07282	3.68454	3.71217	3.67069	3.62122	3.64274	3.58176	3.73581	3.65342	7.28e-05	0.560988	0.542269
A2IAW9	4.9943	5.01286	5.28512	5.30908	5.79728	5.69408	5.79825	5.7647	5.64634	5.83613	5.64366	5.71778	0.000275111	0.61324	0.560638
A0A1D6S518	6.05293	6.1128	6.05103	6.11938	6.34789	6.44014	6.34981	6.42628	6.43559	6.36201	6.55302	6.42949	0.000129605	0.306996	0.360991
A0A1D5X5C6	4.5427	4.5605	4.53674	4.83901	5.02905	5.25568	5.1209	5.27002	4.78632	5.00952	4.98832	4.99227	0.00153232	0.549175	0.324366
A0A3B6SHQ4	6.38614	6.40262	6.3559	6.65522	6.6074	6.91493	6.76309	6.73564	7.04724	7.1834	7.18941	7.23931	0.000237619	0.305298	0.714874
A0A3B6LY68	1.89472	2.06835	1.99846	1.97122	0.898763	1.34926	1.21261	1.13616	1.16048	0.960912	1.39432	1.17815	0.000226582	-0.833992	-0.809723
Q36814	9.47597	9.46428	9.49335	9.59738	10.2795	10.3758	10.2685	10.379	10.2025	10.2132	10.3115	10.2059	7.12e-07	0.817967	0.725523
A0A3B6IPU3	-2.5199	-2.36232	-2.24171	-2.40573	-1.95167	-1.85311	-1.50936	-1.29552	-2.33093	-1.55932	-1.83585	-1.61118	0.0212403	0.730003	0.548096
A0A3B5Y7P0	4.06581	4.12322	4.44368	4.68875	6.67424	6.92389	6.83042	6.92664	6.58662	6.65782	6.40792	6.3533	1.51e-06	2.50843	2.17105
A0A3B6IMZ2	4.58454	4.62386	4.69598	4.6262	5.34467	5.36816	5.35966	5.24621	5.19482	5.22948	5.26134	5.4297	6.92e-06	0.69703	0.646191
A0A3B6EK73	2.17034	2.36213	2.18329	2.44859	2.66597	2.83008	2.72646	2.71638	2.66894	2.75254	2.58255	2.64344	0.000895503	0.443635	0.370779
A0A3B6KRK2	1.93611	2.15362	2.02091	1.69187	4.5568	4.47404	4.50064	4.30521	4.39683	4.1862	4.19525	4.0103	3.4e-07	2.50854	2.24652
A0A3B6RHL2	0.838782	0.796968	0.694442	0.997007	3.03973	3.30425	3.08575	3.2377	3.03502	3.03972	3.13414	3.08885	4.81e-08	2.33506	2.24263
A0A3B6LJK2	4.49747	4.46415	4.59469	4.67852	5.04904	5.20904	5.04222	5.15381	4.92336	4.89834	4.88967	4.95082	6.36e-05	0.554817	0.356838
W5FIZ2	5.2649	5.26257	5.21085	5.6652	6.85586	7.13418	6.85741	7.07042	6.39428	6.79947	6.53569	6.51545	1.38e-05	1.62859	1.21034
Q45NB4	3.26189	2.98503	2.89035	3.0785	3.86918	3.98778	3.76659	3.95112	3.4655	3.8644	3.54599	3.65729	0.000299395	0.839725	0.579352
A0A3B6MSB3	7.7995	7.77545	7.77956	7.66745	9.03259	9.11718	8.98396	8.84605	8.58362	8.66759	8.62299	8.55255	6.29e-07	1.23945	0.851199
A0A3B6PLR8	-1.67509	-1.19838	-1.4251	-1.48777	-2.04591	-1.95642	-1.83575	-1.78979	-1.90493	-2.63822	-1.92763	-2.07241	0.0149813	-0.460382	-0.689212
A0A341QMC1	7.71354	7.7625	7.72057	7.63622	8.27628	8.28787	8.18645	8.26157	8.20693	8.11867	8.31111	8.16438	1.27e-05	0.544836	0.492064
A0A3B6RGM5	5.14356	5.02596	5.02815	4.95301	5.63799	5.67896	5.69709	5.7226	5.45858	5.37077	5.46992	5.3497	6.78e-06	0.646489	0.374571
A0A3B6GS26	1.89622	1.70188	1.55055	1.60374	0.230701	0.319276	0.882546	0.301696	1.06419	1.49205	1.35178	1.42942	0.00032111	-1.25454	-0.353738
A0A1D6DJ20	1.68631	1.67633	1.53026	1.35053	0.89169	0.885175	1.19028	0.795413	1.16026	1.05718	1.39255	1.15644	0.00309503	-0.62022	-0.369251
A0A3B6NKH5	-1.60673	-1.3566	-1.21692	-0.695819	-0.72493	-0.461228	-0.0818646	-0.297975	-0.802864	-0.339367	-1.00782	-1.01109	0.031031	0.827518	0.428732
W5GBW4	1.40158	1.62373	1.59445	1.57069	2.33836	2.22814	2.02625	1.88285	1.24011	0.968185	0.567939	0.720033	0.000315277	0.571284	-0.673546
A0A3B6LSL8	6.07147	5.99387	6.15767	6.1914	6.51661	6.34762	6.46949	6.51263	6.50967	6.69994	6.35005	6.43834	0.00301817	0.357984	0.395899
Q9SAU8	-0.140578	-0.160172	-0.253763	-0.415402	-3.17815	-2.87917	-2.79432	-2.54788	-4.46281	-4.11011	-3.54125	-4.01521	1.22e-06	-2.6074	-3.78987
A0A096URP1	8.5004	8.46211	8.44765	8.59684	9.58974	9.78712	9.71158	9.92808	9.52254	9.63875	9.58082	9.62167	1.13e-06	1.25238	1.08919
A0A3B6B9G2	4.67974	4.72166	4.74651	4.71638	5.21047	5.266	5.29881	5.26028	5.21874	5.21437	5.22105	5.05641	5.83e-06	0.54282	0.461571
A0A3B6TG79	-1.12072	-0.281043	-0.452344	-0.126698	0.253047	-0.0903398	0.10317	0.273026	0.185008	0.282948	0.168835	0.397797	0.0158447	0.629928	0.753849
A0A3B5ZST7	5.99779	5.82923	5.94841	5.81384	4.58866	4.44585	4.62865	4.51781	5.48261	5.45419	5.35227	5.51204	3.8e-07	-1.35207	-0.447041
A0A3B5YW66	5.64789	5.66469	5.63954	5.70296	4.87278	4.86858	4.91466	4.80913	5.36593	5.3031	5.21663	5.32508	3.9e-07	-0.797483	-0.361087
A0A3B6JIX7	5.2986	5.35225	5.47738	5.48099	5.74254	5.76487	5.72889	5.81885	5.82911	5.75503	5.94364	5.9189	0.000178821	0.361486	0.459365
W5F8Z5	7.18365	7.12265	7.24376	7.44032	9.48206	9.78168	9.68438	9.65264	8.92563	9.34152	9.22096	9.08281	3.9e-07	2.4026	1.89514
A0A3B5XYS0	3.93767	3.98385	4.01223	4.0186	3.22155	3.33909	3.49252	3.47374	3.69353	3.44596	3.66506	3.66778	0.000247264	-0.606361	-0.370005
A0A3B5XZQ9	1.8717	1.81207	1.74103	1.82532	0.528601	0.321833	0.292777	0.242562	1.41007	1.40441	1.42205	1.22607	6.67e-07	-1.46609	-0.446881
A0A3B6LU40	8.38247	8.36091	8.46562	8.49993	9.07121	9.14496	9.09738	9.20817	8.74097	8.9321	8.86662	8.88501	9.22e-06	0.703197	0.428942
A0A3B6FSI1	3.84216	3.5997	4.0322	3.82574	4.4985	4.52516	4.54464	4.58263	4.19293	4.34587	4.3204	4.2752	0.000158293	0.712783	0.45865
A0A3B6FI94	1.95611	1.80876	1.96602	1.74003	0.993907	0.699974	0.928043	0.519644	1.32104	1.49555	1.15569	1.53074	0.000193356	-1.08234	-0.491978
A0A3B6PJG4	1.22696	1.1674	1.22525	1.54894	3.23233	3.39821	3.37574	3.58889	2.83719	3.15089	3.17894	3.02396	1.17e-06	2.10666	1.75561
A0A3B6C6E5	5.00401	4.93642	5.04367	5.44334	6.61054	6.86677	6.6721	6.90632	6.32917	6.77735	6.62648	6.5427	1.38e-05	1.65707	1.46207
A0A3B6ISU4	3.86418	3.97851	3.9732	3.98536	4.32838	4.49823	4.31682	4.4053	4.26653	4.29513	4.39804	4.30179	0.000103168	0.436872	0.36506
A0A3B6MP06	0.0432679	-0.0966117	-0.176876	0.1428	-1.01384	-0.685319	-1.43667	-1.09594	-0.454527	-0.498538	-0.378229	-0.340954	0.000600649	-1.03609	-0.396207
A0A3B6ES56	2.13526	2.13792	2.15502	2.02842	2.47157	2.38989	2.40629	2.39131	2.75509	2.60775	2.81723	2.7018	1.61e-05	0.300608	0.606312
A0A3B5Z2H5	3.28003	3.18781	3.27509	3.2725	3.69701	3.9223	3.66	3.70972	3.6354	3.63632	3.69888	3.60875	0.000117869	0.493397	0.390979
A0A2X0S5H9	5.39656	5.45383	5.49586	5.50404	5.75445	5.7494	5.77338	5.8183	6.05174	6.00878	6.10955	6.10204	1.27e-06	0.311308	0.605455
A0A3B6C641	-1.13462	-1.00304	-0.925395	-0.951186	-0.691324	-0.778085	-0.229643	-0.331446	-0.691947	-0.512003	-0.35373	-0.136345	0.0151623	0.495936	0.580054
A0A3B6DJ27	-0.893835	-1.05992	-1.13135	-0.646702	-0.0442767	-0.203229	-0.130483	-0.0761334	-0.123923	-0.184062	-0.175894	-0.0869393	0.000100782	0.819421	0.790247
A0A3B5XW54	4.9972	4.92309	4.97568	4.74233	5.31965	5.24405	5.28865	5.23582	5.2703	5.2689	5.19838	5.2755	0.000422708	0.362469	0.343697
A0A3B6AWZ1	6.43693	6.49402	6.65561	6.38758	8.02369	8.31862	8.19098	7.99509	7.89344	7.90099	7.91117	7.79755	7.29e-07	1.63856	1.38225
A0A3B6ELT6	-0.361224	-0.130759	0.0331113	0.0909571	0.546538	0.455484	0.458896	0.64311	0.524972	0.479898	0.611386	0.615721	0.000441514	0.617986	0.649973
A0A3B6LMR0	4.7889	4.76461	4.80345	4.6614	5.63462	5.69532	5.64067	5.57305	5.55897	5.44257	5.61074	5.5406	6.97e-07	0.881325	0.783628
A0A3B6LSN3	3.59087	3.66402	3.5832	3.63586	3.18455	3.16077	3.25925	3.12952	2.96579	2.95577	3.10464	3.03193	4.93e-06	-0.434967	-0.603953
A0A3B6GQZ6	5.16969	5.31383	5.34458	5.26022	5.65854	5.67689	5.72802	5.58107	5.62185	5.64282	5.68296	5.57712	0.000100346	0.389053	0.359107
A0A3B6MYV2	1.5874	1.93838	1.94056	1.7769	2.039	2.29419	2.15094	2.16658	2.36769	2.20587	2.14765	2.71221	0.0139816	0.351865	0.547541
W5G255	2.14531	2.06154	2.07704	1.91942	1.7907	1.32399	1.47627	1.2655	1.55622	1.67239	1.08643	1.48371	0.00834537	-0.586708	-0.601136
A0A3B6LSB2	3.36563	3.4081	3.7565	4.12668	4.49299	4.46768	4.25633	4.44039	4.03342	4.14192	3.92872	3.86162	0.00794897	0.750119	0.327195
A0A1D6D1N1	6.15264	6.03417	6.18135	6.27436	3.8285	3.59051	3.61982	3.73337	5.24468	5.30085	5.3056	5.34024	2.38e-08	-2.46758	-0.862785
A0A3B6U6V8	0.884734	1.06052	0.974072	0.995037	1.30915	1.18325	1.49379	1.24485	1.4304	1.34914	1.63129	1.60648	0.00149093	0.329169	0.525735
A0A2Z6C8F1	3.96717	4.10321	4.00212	4.10991	4.38362	4.62903	4.54589	4.68547	4.48909	4.59308	4.57199	4.42678	0.00028579	0.515395	0.474628
A0A3B6C6G0	4.88665	4.95408	5.00947	4.72887	4.19263	4.24781	4.18416	4.02352	4.42702	4.32592	4.44562	4.36937	4.52e-05	-0.732739	-0.50279
W5AY52	7.48367	7.55836	7.61331	7.73319	9.33017	9.48271	9.30892	9.43362	9.13427	9.22218	9.23098	9.13455	6.08e-08	1.79172	1.58336
A0A3B6KRM4	2.90914	3.02423	3.08278	2.98007	3.49777	3.43047	3.2937	3.49776	3.58359	3.65743	3.61127	3.62731	2.24e-05	0.43087	0.620845
A0A3B5XW00	-1.76647	-1.82596	-1.82736	-1.57093	-2.25699	-2.17238	-2.01561	-2.30662	-1.57375	-1.21046	-1.44237	-1.16018	0.000419869	-0.440224	0.40099
A0A3B6U4M4	7.1648	7.18529	7.11483	7.1271	6.86147	6.80915	6.71007	6.8081	6.57054	6.52583	6.73248	6.67159	4.78e-05	-0.350808	-0.522897
A0A3B5ZVF3	6.44982	6.51791	6.5494	6.48032	5.64173	5.7754	5.72525	5.66067	6.12037	6.03125	6.1465	6.12359	7.81e-07	-0.7986	-0.393934
A0A3B6KNU7	2.76523	2.66131	2.63991	2.79642	1.94491	2.52545	2.0115	2.12023	1.75657	1.90299	1.82376	1.56671	0.000481444	-0.565195	-0.953209
A0A3B6C935	0.939159	1.29214	1.12979	0.920118	1.95373	1.62674	2.02225	1.7601	1.70466	1.62008	1.58761	1.40315	0.000988214	0.770401	0.508573
A0A3B6N0I8	1.18645	0.986405	1.34297	1.10741	2.77413	2.90049	2.65503	2.69469	3.19547	2.90783	3.37175	3.50069	3.31e-06	1.60028	2.08813
Q41629	1.6688	1.87759	1.90903	2.26072	2.45784	2.66866	2.48247	2.69921	2.1602	2.44109	2.17451	2.27478	0.00459258	0.648008	0.33361
A0A3B6GMS8	3.75545	3.68067	3.74794	3.60688	3.4415	3.31929	3.36643	3.23176	3.24428	3.267	3.24199	3.28875	9.11e-05	-0.357992	-0.437233
A0A3B6DCQ0	3.62012	3.74687	3.69433	3.80099	4.53952	4.62593	4.51085	4.55811	4.1724	4.20736	4.34793	4.22783	2.68e-06	0.843025	0.523302
A0A1D5UQE8	0.550577	0.60652	0.586037	0.0247655	1.19791	1.39892	1.23077	1.33586	0.85885	1.2358	1.14169	0.918645	0.0017119	0.848889	0.596773
A0A3B5XU98	0.961436	1.50071	1.64172	1.95851	1.83083	2.38118	2.25422	2.34194	2.18624	2.09075	2.3249	2.08294	0.0234816	0.686446	0.655612
Q8GZC1	0.583688	0.912823	1.00862	0.561584	1.65339	1.78048	1.68918	1.39786	1.22797	1.25536	1.36959	1.48253	0.00077093	0.863549	0.567186
A0A3B6TEQ7	7.95419	7.94855	7.97595	8.0278	7.60771	7.45868	7.61847	7.69358	7.60146	7.579	7.30653	7.60125	0.00106285	-0.382013	-0.454562
C4PW04	1.6276	1.79086	1.68681	1.85629	2.1326	2.13144	2.16324	2.18263	2.30879	2.32837	2.56133	2.40169	6.92e-05	0.412089	0.659653
A0A3B6MYP1	0.910984	0.982986	0.811118	1.38474	0.449239	0.953545	0.755482	0.473017	-0.281473	0.239374	0.538347	0.535592	0.0301736	-0.364637	-0.764498
A0A3B6CBG9	4.26425	4.32677	4.32524	4.25374	4.85703	4.85043	4.80405	4.9085	4.76172	4.74563	4.71396	4.68627	7.8e-07	0.562504	0.434395
A0A3B6I3M3	6.46234	6.44708	6.51692	6.55778	5.26889	5.32393	5.19487	5.29158	5.80673	5.87425	5.86015	5.71898	1.32e-07	-1.22621	-0.680999
A0A3B6IPB9	5.18111	4.85574	5.44226	5.51666	4.61435	4.10458	4.22761	4.51844	4.66521	5.02608	4.53223	4.61071	0.00619663	-0.882699	-0.540385
A0A3B6KL79	1.25185	0.974875	0.547324	1.2401	1.52677	2.15877	2.45052	2.39803	1.9386	2.13214	1.76888	2.16592	0.00408558	1.12998	0.997847
A0A3B6U5R3	3.67321	3.97562	4.27191	4.04558	4.55327	4.58856	4.66594	4.75861	5.00957	4.63307	4.84128	4.68801	0.0011121	0.650018	0.801407
A0A3B6PM63	3.27388	3.35529	3.3383	3.09508	4.05065	3.90174	4.12188	4.03974	4.0475	3.99622	3.86248	3.62953	0.000299395	0.762864	0.618295
A0A3B6C3B9	6.96145	7.02664	6.862	7.23176	7.86993	8.15036	7.8041	8.02606	7.37997	7.70315	7.62442	7.45204	0.000224418	0.942154	0.519435
A0A3B6NKU3	3.25889	2.69673	3.33393	3.05532	4.23432	3.91382	3.99111	3.97928	3.61905	3.78924	3.39552	3.64433	0.0013196	0.943416	0.525821
A0A3B6C3T9	2.65103	2.54291	2.83863	2.6671	3.52376	3.24291	3.22931	3.22062	3.07239	3.13611	3.10256	3.14569	0.000326726	0.629231	0.439271
A0A218LVL9	8.00523	7.92687	8.12383	8.04708	9.22273	9.14629	9.23831	9.18979	9.13379	9.12983	9.0718	9.09543	6.08e-08	1.17352	1.08196
A0A3B6UB30	2.36006	2.25402	2.43296	2.19315	2.89518	2.79257	2.82801	2.48567	3.08901	3.02059	3.00011	2.86786	0.000597322	0.440308	0.684346
A0A1D5RU47	3.87228	3.96768	3.83441	3.75438	3.28184	3.27841	3.14528	3.15119	3.46145	3.47212	3.50706	3.56548	2.21e-05	-0.643007	-0.355659
A0A3B6MSG7	2.37223	2.37604	2.37112	2.2555	3.26607	3.20212	3.20879	3.14441	3.21442	3.14024	3.24948	3.06189	9.31e-07	0.861625	0.822785
Q9AU61	0.684657	0.586321	0.595401	0.469352	1.31252	1.37727	1.22171	1.51469	1.04388	1.12424	0.994562	0.999245	3.42e-05	0.772613	0.456549
A0A3B6SJT3	3.1564	3.1688	3.1921	3.14849	4.20412	4.30888	4.05522	4.42921	3.74861	3.74388	3.72533	3.78232	4.01e-06	1.08291	0.583587
A0A3B6QCL7	4.36037	4.51888	4.53556	4.83246	5.87612	6.00767	5.89333	6.10654	5.0457	5.12084	5.21249	5.19926	8.07e-06	1.40909	0.582753
A0A3B6HS52	2.69941	2.87279	2.69832	2.37091	3.3767	3.37043	3.38145	3.17632	3.23124	2.93793	3.24924	3.31713	0.00208507	0.665867	0.523527
A0A3B6JNU8	-0.359638	-0.431597	-0.336332	-0.19917	-0.957327	-0.895467	-1.08042	-1.23595	-0.635586	-0.80815	-0.504011	-0.817375	0.000563994	-0.710608	-0.359596
W5D5R6	6.30443	6.39517	6.29603	5.95494	5.95665	5.7816	5.94961	5.67034	5.63594	5.42879	5.72556	5.65894	0.0026987	-0.398094	-0.625334
A0A3B6TKC6	3.22486	3.15426	3.10617	3.0973	4.16555	4.31251	4.15043	4.13858	3.77501	3.67805	3.90585	3.87275	2.26e-06	1.04612	0.662266
A0A3B5ZRV7	-0.32642	0.0168258	-0.247058	-0.175154	0.123508	0.558	0.402725	0.165641	0.166394	0.26255	0.041411	0.161974	0.00872235	0.49542	0.341034
A0A3B6JPN4	4.59043	4.73633	4.75351	5.13472	5.39506	5.41004	5.42103	5.74555	5.30729	5.61303	5.22111	5.28011	0.00418525	0.689171	0.551637
A0A125RLL7	3.51109	3.3558	3.53873	3.54906	3.22346	2.8534	3.06835	3.08168	2.95144	2.8519	2.70714	3.01592	0.000920269	-0.431952	-0.607074
P00228	6.49718	6.41956	6.43126	6.66177	6.94848	7.18674	7.12288	7.13364	6.7077	6.94421	6.92725	7.00694	0.000587004	0.595492	0.394083
A0A077RW30	5.92442	5.90985	6.11458	6.12447	6.3706	6.38569	6.30175	6.35702	6.33795	6.3845	6.41335	6.30149	0.000674215	0.335438	0.340994
A0A3B6SG63	3.79289	3.6562	3.7865	3.69193	3.64973	3.08961	3.65518	3.32002	3.10919	3.14254	2.84552	3.03907	0.00350998	-0.30324	-0.697795
A0A3B6DKM1	2.27813	2.25435	2.42945	2.44999	2.66654	2.88026	2.65844	2.8807	2.59406	2.92952	2.91652	2.5494	0.0110811	0.418503	0.394394
A0A1B1QEI6	1.68739	1.55242	1.72834	1.93182	3.99149	4.05922	4.08364	4.08174	3.03311	2.87609	2.64493	2.94377	3.57e-07	2.32903	1.14949
A0A3B6SG39	3.42343	3.36502	3.38269	3.35012	2.98924	3.00961	2.75465	3.00806	3.02414	2.83135	3.18281	3.13145	0.00308945	-0.439925	-0.337873
A0A3B6TQC1	-3.00028	-2.44679	-2.71489	-2.57201	-2.23195	-2.02152	-2.76095	-2.42716	-2.17546	-1.4386	-2.14514	-1.69826	0.0235924	0.323099	0.819124
A0A3B6HQK1	7.01369	6.97606	7.10684	7.19969	7.77796	7.80674	7.75404	7.84885	7.85373	7.82294	7.89843	7.83491	1.78e-06	0.722827	0.778429
A0A3B6C639	2.82511	2.58053	2.76755	2.81367	3.28819	2.91822	3.09805	3.37336	3.23387	3.22684	3.03653	3.29787	0.00737655	0.422738	0.45206
A0A2I4R1P5	8.77882	8.79985	8.79835	8.80914	9.45803	9.709	9.64765	9.69487	9.47148	9.61181	9.62048	9.54074	3.59e-06	0.830848	0.764587
A0A3B6LQ83	-1.32649	-1.22181	-1.12679	-1.17716	-1.49198	-1.60652	-1.8001	-1.47657	-1.60925	-1.41871	-1.90051	-1.4846	0.0187433	-0.380727	-0.390205
A0A8A6HWA9	0.932307	0.753242	0.680222	0.654029	2.68614	2.62358	2.38598	2.2568	2.25312	2.14721	2.23802	2.10063	2.11e-06	1.73317	1.4298
A0A3B6SDJ2	2.8815	2.92344	2.82125	2.78053	3.39994	3.34292	3.3042	3.15168	3.29771	3.23149	3.24882	3.2836	0.000122766	0.448004	0.413728
A0A3B6LDJ7	4.40467	4.38339	4.39328	4.32052	4.70166	4.82495	4.89074	4.80761	4.88688	4.85818	4.8071	4.88058	1.2e-05	0.430774	0.482723
A0A3B5Y5J8	4.73241	4.77956	4.73358	4.37101	3.9233	3.89851	3.9364	3.79393	4.09508	4.10851	4.20726	4.13507	0.000151218	-0.766106	-0.517661
A0A3B5ZN99	3.87235	3.86324	3.75944	3.7502	4.19921	4.34439	4.28158	4.20438	4.41654	4.30257	4.36833	4.24914	3.75e-05	0.446085	0.522841
A0A3B6LJM8	4.38996	4.38031	4.60386	4.55123	5.20523	5.25451	5.33412	5.16875	5.18499	5.0829	5.05687	5.21463	1.71e-05	0.75931	0.653504
A0A7H4LPD8	2.90692	2.79151	2.88113	2.95484	3.71689	3.71324	3.6765	3.8847	3.56181	3.61532	3.55589	3.52387	2.07e-06	0.864235	0.680621
A0A3B6HV08	3.52181	3.43214	3.53663	3.80592	4.12611	3.9551	4.17912	4.0855	4.09662	4.14504	3.9267	3.91919	0.0017119	0.512333	0.447762
A0A3B6LFG4	-0.529461	-0.583924	-0.32629	-0.220758	0.50571	0.642882	0.783596	0.887633	0.42468	0.166608	0.155179	0.162638	8.57e-05	1.12006	0.642385
A0A3B6NU95	-3.41221	-3.08728	-3.24673	-3.13374	-3.37739	-3.34835	-3.63726	-3.78872	-2.77857	-2.70994	-2.50272	-2.84762	0.00090333	-0.317942	0.510277
A0A3B6B6C7	-0.250572	-0.158109	-0.00407566	0.114974	0.765757	0.907249	0.74341	0.813611	0.877374	0.736107	0.655631	0.570676	5.86e-05	0.881952	0.784393
A0A3B6C5A9	-2.37354	-1.71473	-2.08083	-2.40814	-2.69794	-2.47904	-2.67918	-2.28743	-1.65944	-2.13355	-1.44498	-2.03535	0.0316831	-0.391589	0.325979
A0A3B6N2D1	3.2002	3.19521	3.19134	3.29699	2.44924	2.26687	2.72431	2.60554	2.71334	2.72244	2.83546	2.81965	0.000317334	-0.709445	-0.448209
A0A3B6MU71	2.09587	1.9885	1.91783	1.89567	2.76846	2.92879	2.83993	2.92781	2.59808	2.74628	2.55102	2.46432	1.47e-05	0.891781	0.615456
A0A3B6MRX0	3.77403	3.73812	3.79972	3.91512	2.44736	2.56021	2.3959	2.66155	3.13129	3.12638	3.29548	3.31019	2.12e-06	-1.29049	-0.590912
A0A3B6JRI1	2.96791	3.06696	2.92078	2.93947	1.67556	1.56297	1.38852	1.6642	2.09306	2.13246	2.07753	1.99219	7.26e-07	-1.40097	-0.899969
P38076	4.86807	4.84238	4.85896	4.81197	5.52314	5.67344	5.44821	5.75348	5.28014	5.35929	5.21355	5.34446	3e-05	0.754221	0.454014
A0A3B5Z289	2.93788	2.97614	3.09542	2.8968	3.55352	3.57491	3.36507	3.63591	3.43598	3.3531	3.46783	3.48589	0.000147711	0.555791	0.459136
A0A3B6LU07	2.40489	2.5521	2.39752	2.51285	2.65338	2.82509	2.89877	2.91461	2.88386	2.79561	2.92327	2.66212	0.00365429	0.356119	0.349374
A0A3B6KQV6	2.19108	2.32044	2.2888	2.29032	2.49568	2.72588	2.46816	2.7623	2.73205	2.88526	2.84572	3.01534	0.000623281	0.340344	0.596933
A0A3B6SPG1	0.55452	0.610876	0.228215	-0.0406697	0.897377	0.723503	0.82224	0.403391	1.08473	0.84584	1.08209	0.743803	0.0297245	0.373392	0.600881
A0A3B6LM62	6.7133	6.72655	6.73266	6.56022	5.44774	5.54769	5.52862	5.36417	5.73959	5.80738	5.62444	5.71957	6.43e-07	-1.21113	-0.960436
A0A3B6IV04	3.03954	3.03742	3.03872	3.06592	2.14271	2.17751	2.44509	2.53746	2.37613	2.15043	2.31171	2.31922	0.000124856	-0.71971	-0.756027
A0A3B6TTM9	-0.217818	0.00816918	-0.0540469	0.041395	0.611855	0.383119	-0.0749516	0.170555	0.320083	0.288518	0.562818	0.417929	0.0393164	0.32822	0.452912
A0A3B6JGX9	-1.63299	-1.53374	-1.57805	-1.55493	-2.45633	-2.55648	-2.85674	-2.65455	-1.96389	-1.93919	-2.16052	-1.95221	2.03e-05	-1.0561	-0.429022
W5EJS5	0.453864	0.489187	0.586068	0.689667	-0.0737219	0.256787	-0.0121533	0.410613	-0.438868	-0.17362	-0.342691	-0.518502	0.000442248	-0.409315	-0.923117
A0A3B6GUD0	8.13623	8.21635	8.14101	8.28385	7.37441	7.4513	7.35249	7.34276	7.57864	7.54999	7.72579	7.61294	2.41e-06	-0.814122	-0.577519
A0A3B6PKU0	2.79968	2.705	2.65457	2.59235	1.789	1.87667	1.96777	1.81683	1.96376	1.8144	2.09332	2.11583	3.02e-05	-0.825334	-0.691072
A0A3B6EFG4	1.22519	1.37684	1.11535	1.48009	0.200148	0.453388	0.347361	0.758442	1.01039	0.738922	1.0372	0.801787	0.00126535	-0.859533	-0.402293
A0A3B6B623	3.09288	3.27447	2.84228	3.11065	1.56819	1.70337	1.56806	1.88996	2.44864	2.35393	2.27461	2.32744	1.11e-05	-1.39767	-0.728913
A0A3B6H1W2	0.509207	0.648281	0.404173	0.489512	1.25131	1.43681	1.35224	1.37799	0.779026	0.767021	0.869218	0.892457	7.95e-06	0.841793	0.314138
A0A3B6B8F0	2.84115	2.81947	2.6936	2.87913	1.39344	1.58782	1.23766	1.70498	1.76379	1.84559	2.07798	1.82671	1.94e-05	-1.32736	-0.92982
A0A2Z6C7Q2	7.04047	7.0338	6.92938	6.86588	7.59905	7.66113	7.65018	7.42477	7.70519	7.55247	7.66925	7.47336	8.57e-05	0.616399	0.632687
W5D048	3.55568	3.54967	3.48621	3.73349	2.25595	2.21206	2.30345	2.51084	2.42162	2.52551	2.75987	2.6416	8.36e-06	-1.26069	-0.994111
A0A3B6GY08	3.584	3.60656	3.60716	3.61099	4.35349	4.30393	4.46059	4.23776	5.13992	4.93404	5.11787	5.2331	4.52e-07	0.736761	1.50405
W5D4R0	7.31889	7.41692	7.50546	7.44727	8.06901	8.05191	8.16624	8.06438	8.0078	7.98335	8.14909	8.01107	6.72e-06	0.66575	0.615691
A0A077S2Z7	0.358417	0.346205	0.101035	-0.266242	-1.22782	-1.10736	-1.48406	-1.47984	-0.921118	-1.64475	-0.728682	-1.02008	0.000657378	-1.45963	-1.21351
A0A3B6LW97	3.90009	4.00785	3.90713	3.7476	1.71161	1.88221	1.95826	1.83124	3.50842	3.2368	3.26755	3.33549	2.06e-07	-2.04483	-0.553599
A0A3B6PH99	2.21655	2.19358	2.06653	2.29392	3.36454	3.61954	3.54223	3.46583	2.68468	2.78447	2.83529	2.75399	1.07e-06	1.30539	0.571966
A0A3B6KJ88	2.16245	2.32374	2.12084	2.54765	1.38142	1.6758	1.14328	1.66365	1.78403	2.0392	2.02161	1.88916	0.00223951	-0.822636	-0.355174
A0A3B6ED01	4.07312	4.08755	3.86257	4.09342	4.65628	4.76647	4.68945	4.66224	4.66687	4.61437	4.63773	4.50089	2.31e-05	0.664446	0.5758
A0A3B6C7G7	3.71608	3.66586	3.75814	3.91194	3.39037	3.48683	3.35745	3.50261	3.18841	3.4458	3.40641	3.33627	0.00153232	-0.32869	-0.418783
W5ASA4	4.04658	3.75723	4.10257	4.143	3.3759	2.94603	3.26987	3.4406	3.23203	3.56542	2.91124	3.17217	0.00299224	-0.754247	-0.792128
A0A3B6INW1	6.64338	6.66282	6.59245	6.66157	5.66038	5.69422	5.7397	5.67748	6.21828	6.14321	6.25365	6.26145	6.9e-08	-0.947109	-0.420909
A0A3B6TRD4	4.16713	4.30766	4.10485	4.09473	4.67037	4.60484	4.50455	4.38232	4.56988	4.4743	4.62946	4.63688	0.00157516	0.371926	0.409038
A0A3B5Y4E5	-0.786671	-0.468111	-0.680279	-0.718038	-0.0313444	-0.150698	-0.0528462	-0.225984	-0.0343648	-0.247737	-0.104152	-0.171986	0.000351875	0.548057	0.523715
A0A3B6IVJ4	4.51904	4.54349	4.44807	4.62607	2.96217	2.9744	2.78023	3.20515	3.76337	3.69468	3.85464	3.74426	1.67e-06	-1.55368	-0.769926
A0A3B6NN83	-0.695714	0.141432	-0.262992	0.0155304	0.221481	0.305401	0.275083	0.406945	0.435526	0.240397	0.677576	0.250011	0.0279081	0.502664	0.601314
A0A3B6PS82	3.53519	3.54546	3.52823	3.89016	4.21327	4.47582	4.14358	4.35209	4.55613	4.31896	4.34992	4.04208	0.00176987	0.67143	0.692011
A0A3B6DAP6	2.17646	2.36318	2.12623	1.75338	2.97868	2.54407	2.62322	2.57031	2.59481	2.22074	2.67496	2.5082	0.0242826	0.574259	0.394864
A0A3B6U183	1.4706	1.14312	1.58902	1.73108	1.19371	1.17496	1.13964	0.858244	0.741748	1.10362	0.740222	0.590485	0.00902549	-0.39182	-0.68944
A0A3B6C4N3	7.59526	7.33288	7.58807	7.7279	5.35993	5.38202	5.54926	5.66705	6.22153	6.57939	6.10205	6.31414	3.16e-06	-2.07146	-1.25675
A0A3B6KTI7	2.21927	2.38535	2.27344	2.23508	1.00417	0.909798	0.904697	0.894408	1.60253	1.3886	1.7297	1.56191	1.27e-06	-1.35002	-0.707601
A0A3B5ZNM2	2.7811	2.73722	2.85054	3.07423	3.24012	3.33569	3.33927	3.3197	3.22248	3.17506	3.1758	3.27364	0.000787057	0.44792	0.350972
A0A3B6ER11	5.17674	5.24216	5.39767	4.98842	5.8527	5.9455	6.17591	5.60277	5.88948	5.56255	5.72446	5.63353	0.00373449	0.692972	0.501259
A0A3B6NKJ7	0.440589	0.19964	0.348276	0.823704	1.48095	1.95907	1.85315	1.95971	0.989894	1.00413	0.972049	0.42809	0.000485431	1.36017	0.395488
A0A3B6JR02	3.27678	3.18917	3.28111	3.18544	1.72987	2.45701	2.32829	1.63561	2.90673	2.83625	2.9427	2.8331	0.000733029	-1.19543	-0.353428
A0A3B6HTF1	3.91554	3.89227	3.82487	3.83465	3.16717	3.25235	3.26554	3.15907	3.30134	3.29213	3.1352	3.14635	4.59e-06	-0.655801	-0.648077
A0A3B6PG16	5.42133	5.50508	5.48848	5.38396	4.98151	5.0492	5.03547	4.91472	4.79089	4.66115	4.72456	4.69462	2.25e-06	-0.454486	-0.731905
A0A3B5Z6R9	3.92682	4.02191	3.98823	3.94395	3.66642	3.59413	3.66804	3.56789	3.04103	3.06142	3.26773	3.14458	3.35e-06	-0.346111	-0.841537
T1VYS7	1.58201	1.49329	1.56492	1.79417	1.22282	1.2539	0.966458	1.49648	1.28344	0.857792	1.32116	1.32148	0.0443291	-0.373683	-0.412627
A0A3B6IQC9	1.52755	1.39526	1.57538	1.98301	1.8305	1.88457	1.97072	2.23652	2.11191	2.36166	2.21622	2.2434	0.00902304	0.360273	0.612996
A0A3B6QCY2	3.49053	3.40543	3.46174	3.39537	3.09117	2.73268	2.73549	2.83585	3.12825	3.21247	2.73346	3.11039	0.0040537	-0.589474	-0.392127
A0A1D5UJQ4	1.6837	1.86588	1.77572	1.83429	1.43078	1.29581	1.28609	1.55913	1.35542	1.36393	1.56029	1.61456	0.00525773	-0.396948	-0.316348
A0A1D6AM47	2.22397	2.60038	2.59591	2.20774	3.57485	3.66585	3.57685	3.36578	3.23783	3.20919	3.35354	3.26077	4.77e-05	1.13883	0.858332
A0A3B6EMP3	2.63908	2.88656	2.73566	2.85773	3.77835	4.00129	3.59908	3.81983	3.59445	3.60589	3.40042	3.51541	3.42e-05	1.01988	0.749284
A0A3B5XY60	4.90179	4.99336	4.92147	4.98684	4.21688	4.2323	4.13001	4.26085	4.56656	4.49009	4.75509	4.62275	1.29e-05	-0.740854	-0.342244
A0A3B6B328	4.98816	4.69885	5.1061	5.3841	4.3812	3.98345	4.43246	4.29452	4.43229	4.7572	3.90767	4.59941	0.0195429	-0.771393	-0.620157
A0A3B5XUE4	-1.49091	-1.37829	-1.02813	-0.907109	-0.451851	-0.241346	-0.322818	-0.131562	-0.374679	-0.556211	-0.379089	-0.474641	0.000561394	0.914216	0.754955
A0A3B6I0G2	2.93565	2.924	3.17654	3.25347	3.68033	3.65985	3.72423	3.73511	3.6096	3.63383	3.57999	3.54202	0.000143961	0.627463	0.518945
A0A3B6NW76	-0.296505	-0.271075	-0.176837	0.306278	-0.681677	-0.53577	-0.536844	-0.22036	0.285063	-0.315204	0.33993	0.477718	0.0360493	-0.384128	0.306412
A0A7H4LII6	4.42041	4.46158	4.45055	4.46173	4.1118	4.12005	4.15167	4.098	3.96597	4.06682	3.88222	3.96086	7.64e-06	-0.328188	-0.479601
A0A3B6A1Y0	1.91116	1.86348	1.97288	1.7445	2.75371	2.85608	2.61515	2.62504	2.60691	2.66146	2.60316	2.59618	7.72e-06	0.83949	0.743922
A0A3B6SD14	2.72219	2.62749	2.73751	3.01257	3.37073	3.33831	3.28722	3.15168	3.39042	3.08736	3.35079	3.4419	0.00204528	0.512047	0.542676
A0A3B6NPG0	2.61566	2.69835	2.51212	2.63949	1.91723	2.27597	1.8035	1.81297	1.12762	1.46065	1.4557	1.005	8.9e-05	-0.663983	-1.35416
A0A3B6RL53	2.78298	2.75757	2.79085	2.5309	2.06847	1.98479	1.84903	1.89702	1.85382	1.64635	2.36869	2.04209	0.00176365	-0.765748	-0.737838
A0A3B6JJY9	5.63465	5.73713	5.60531	5.66518	4.72295	4.74191	4.55176	4.56483	5.07138	5.11176	5.31985	5.24207	6.29e-06	-1.0152	-0.474299
W5DZS4	3.84903	3.82296	3.8468	3.52709	3.1033	3.11327	3.12182	3.17879	3.16757	3.19296	3.11367	3.13308	6e-05	-0.632174	-0.609652
A0A3B6ECJ1	2.11982	2.18886	2.13866	2.22438	2.57963	2.67907	2.65508	2.88403	2.76577	2.68004	2.81077	2.8683	8.06e-05	0.531521	0.613289
A0A3B5Y0F1	-3.54853	-3.22951	-3.38121	-3.67526	-2.38589	-2.17269	-2.59402	-2.48952	-3.94213	-3.91838	-3.70358	-4.33147	6.86e-05	1.04809	-0.515266
A0A3B6THS6	-0.261884	-0.348664	-0.488194	-0.804354	-0.109654	-0.0435785	-0.039502	0.127782	-0.0479256	-0.359597	-0.229777	0.00266915	0.0253097	0.459536	0.317116
A0A3B6SF84	-1.86779	-1.93132	-1.72701	-1.70248	-0.86149	-0.584949	-1.25637	-1.01477	-1.50781	-1.53952	-1.36659	-1.16627	0.0017069	0.877756	0.412106
A0A3B5Y3S2	2.98773	2.99868	2.96529	2.76812	3.56958	3.58615	3.73906	3.56672	3.47314	3.33586	3.41908	3.27306	6.97e-05	0.685426	0.445328
A0A3B6ITQ9	5.56206	5.47161	5.61318	5.70339	4.92953	4.88747	4.83273	4.93517	5.24164	5.35324	5.24717	5.19343	1.5e-05	-0.691333	-0.328689
A0A1D5UZA7	-3.13161	-3.14826	-3.03898	-2.55376	-2.6974	-2.60285	-2.14089	-2.21504	-1.91222	-2.09788	-2.2352	-2.66766	0.0264542	0.554111	0.739913
A0A3B6GVJ6	-0.266114	-0.317141	-0.246199	-0.561554	-1.60406	-1.30161	-1.53763	-1.43422	-1.18256	-1.14478	-0.882151	-1.08101	3.33e-05	-1.12163	-0.724875
A0A3B5YTC1	4.00692	4.01233	4.04642	3.98987	5.22271	5.27945	5.23263	5.25666	5.00847	4.93438	4.93971	4.94272	2.33e-09	1.23398	0.942436
A0A3B6TKX8	2.44336	2.5772	2.65338	2.60904	3.67573	3.78887	3.5744	3.78446	3.08763	3.30478	3.22736	3.07236	5.09e-06	1.13512	0.602283
A0A3B6NQF0	-2.57882	-2.35007	-2.16886	-2.03588	-2.13317	-1.81223	-1.90593	-1.89055	-1.51803	-1.54125	-1.63492	-1.71779	0.0025421	0.347938	0.68041
A0A3B6TXK1	-2.31711	-2.39471	-1.91875	-1.84086	-0.842801	-1.40638	-1.85936	-1.43627	-0.875974	-1.13576	-0.848952	-0.919802	0.00308945	0.731655	1.17274
A0A3B6JMF7	-0.189739	-0.264084	-0.332669	-0.0907968	0.559353	1.0651	0.529241	0.775689	0.955852	0.891793	1.07006	0.460852	0.000511725	0.951667	1.06396
A0A3B6C534	3.33168	3.30605	3.32424	3.03582	2.91386	2.77096	3.01734	2.59843	2.92722	2.78499	3.05976	2.80906	0.0139517	-0.424299	-0.354188
A0A3B6QAJ9	1.3136	1.38282	1.29511	0.699456	0.803605	1.10838	0.932622	0.445483	0.664383	0.170888	0.361707	0.195208	0.0142269	-0.350226	-0.824702
A0A3B6EII0	3.82072	3.81427	3.79077	3.77905	2.75186	2.85163	2.9141	2.74989	2.87479	2.8659	2.85533	2.8642	6.45e-08	-0.98433	-0.936147
A0A3B6SEW0	5.24231	5.63534	5.75107	5.26984	6.2496	5.93216	6.17147	5.77327	6.02922	5.75174	6.10206	5.99572	0.0173907	0.556985	0.495044
A0A3B6QD07	2.06055	2.03071	2.03527	1.79962	2.37277	2.50015	2.17806	2.22594	2.25607	2.48027	2.16557	2.32909	0.0173593	0.33769	0.326213
A0A3B6MPR0	-0.520161	-0.257617	-0.369721	-0.14847	1.89523	1.60187	2.00439	1.48941	1.67192	1.41666	1.62501	1.70607	2.39e-06	2.07172	1.92891
A0A3B6NKF5	-1.11214	-0.958712	-0.979883	-0.951909	-1.68873	-1.49093	-1.56143	-1.50273	-0.581045	-0.704483	-0.678067	-0.692525	3.27e-06	-0.560292	0.336631
A0A3B5YUV2	4.22313	4.42145	4.33942	4.58025	5.03916	5.34258	5.17241	5.19604	4.85895	5.25414	5.02242	5.1288	0.00032111	0.79648	0.675013
A0A3B5Z2A1	3.23543	3.05911	3.36031	3.19539	2.40996	1.94406	2.34818	2.35067	2.2261	2.29917	1.8433	2.03286	0.000161954	-0.949347	-1.1122
M4VSR0	6.95401	6.88625	6.91349	7.04987	6.06616	5.6378	6.09395	6.12461	6.26633	6.29683	5.64277	6.26303	0.0013407	-0.970274	-0.833668
A0A3B5ZRK2	1.58565	1.39917	1.58532	1.98181	2.00696	2.16841	1.97798	2.04518	1.8341	2.10361	1.78714	2.18016	0.0429207	0.411647	0.338265
I3RN54	4.10416	3.93586	4.12212	4.26746	4.74315	4.57725	4.70559	4.70629	4.54516	4.45904	4.43906	4.51169	0.00019121	0.575672	0.381334
A0A3B6LWY9	3.84426	3.87055	3.81239	3.66701	3.10894	3.13379	2.91631	2.8022	3.51055	3.47553	3.51242	3.49507	5.34e-05	-0.808246	-0.300162
A0A3B5ZZA0	0.319978	0.103514	0.429376	0.358053	-0.295939	-0.56233	-0.109385	-0.241108	-0.266501	0.037924	-0.606609	-0.185559	0.00890924	-0.604921	-0.557916
A0A3B6DDM1	4.02742	3.95002	3.97676	3.92911	4.15358	4.42544	4.42451	4.14172	4.39359	4.41296	4.31524	4.3478	0.00209775	0.315484	0.396569
A0A3B6EJ50	6.36451	6.36506	6.17221	6.05751	6.75939	6.60367	6.5887	6.58013	6.75503	6.64361	6.88499	6.7791	0.00108018	0.393149	0.525859
A0A3B5ZYK2	0.779615	1.21272	1.23147	1.10427	0.546187	0.119251	0.23784	-0.0986898	0.607492	0.344358	0.666558	0.421896	0.00235194	-0.880874	-0.571945
W5FEZ3	4.16351	4.19039	4.1109	4.09637	3.17777	3.21118	3.24353	3.15335	3.29604	3.33807	3.3363	3.3241	2.38e-08	-0.943836	-0.816666
A0A3B6I0E9	2.40724	2.35037	2.39581	2.48869	2.17275	1.70989	2.06088	2.05155	1.91807	2.11923	1.91316	2.02415	0.00525773	-0.411761	-0.416876
A0A3B6LQX3	-3.74312	-3.50928	-3.5893	-3.08045	-2.88105	-2.68112	-2.45398	-2.6469	-3.03538	-2.65721	-2.83862	-2.86359	0.00278211	0.814777	0.631837
A0A3B6MKV7	0.28028	0.281731	0.14761	0.387467	0.725645	1.03618	0.944943	1.11816	0.953	1.31895	1.34974	1.03622	0.000324178	0.68196	0.890204
A0A3B5Z044	3.62772	3.75611	3.68238	2.87692	2.67685	2.42879	2.47573	2.09381	2.54279	2.38983	2.57145	2.50311	0.00200591	-1.06699	-0.983984
A0A3B6UD03	6.70405	6.85055	6.84783	6.56534	7.2644	7.28618	7.33144	7.26528	7.02789	7.01387	7.10579	7.02465	0.000161036	0.54488	0.301105
A0A1D6ARS9	7.13383	7.2534	7.10563	7.14373	7.90983	8.04599	8.07122	8.08185	7.75519	7.65627	7.8305	7.87311	5.31e-06	0.868076	0.619623
A0A3B6HXY5	4.01356	4.10978	4.10267	4.21986	4.79794	4.81646	4.79828	4.90416	4.67934	4.69485	4.71122	4.66126	1.99e-06	0.717741	0.575199
A0A7H4LPA3	-0.641207	-0.496207	-0.561851	-0.620905	-0.957693	-1.32982	-1.11769	-1.33269	-0.894183	-1.44808	-0.985398	-1.13672	0.00456374	-0.60443	-0.536053
A0A3B6QJU6	4.06681	4.14862	4.10811	4.15036	2.94446	3.06282	3.03822	2.92335	3.29684	3.30181	3.29811	3.14558	2.36e-07	-1.12626	-0.857889
A0A2I2MPX9	0.340556	0.451742	0.381464	0.219082	1.01356	0.75283	0.882909	0.835491	1.081	1.0484	1.1544	0.839048	0.000206976	0.522986	0.6825
A0A3B6RE01	3.44076	3.45255	3.5502	3.52191	5.08011	5.06696	5.1232	4.9778	4.90138	4.80546	4.98574	4.79871	5.05e-08	1.57066	1.38147
A0A3B5Y5S5	4.97174	5.12112	5.06191	4.97408	5.47734	5.30168	5.08382	5.50655	5.68148	5.48551	5.79524	5.6942	0.00152617	0.310135	0.631897
A0A3B5YQ67	-2.29093	-1.86085	-2.1511	-2.61696	-0.328376	-0.178367	-0.432468	-1.1603	-1.05951	-1.07475	-1.16056	-1.29681	0.00046155	1.70508	1.08205
A0A3B6TTG3	2.19821	2.12607	2.21625	1.96128	2.6575	2.86528	2.78571	2.3794	2.60979	2.48963	2.51285	2.44506	0.0035661	0.54652	0.388881
A0A3B6NR67	2.93629	2.98289	3.02035	3.27846	2.64168	2.50555	2.92899	2.7752	2.41237	2.07201	2.21768	2.64916	0.00523202	-0.341636	-0.716688
A0A3B6NR24	3.2479	3.2535	3.29327	3.39055	3.75189	3.83957	3.86838	3.8573	3.80472	3.7959	3.84563	4.46964	0.00472897	0.532979	0.682671
A0A3B6GX61	3.39121	3.53896	3.43572	3.71939	2.50917	2.62021	2.41266	2.59793	2.60407	2.58215	2.51366	2.5974	6.15e-06	-0.986327	-0.947001
A0A3B6EM33	2.62968	2.59351	2.73764	2.7655	3.04919	3.2477	3.12575	3.11354	3.38461	3.23549	3.20802	3.30191	5.47e-05	0.452461	0.600924
A0A3B5YXK3	5.80907	6.01108	6.02956	5.95982	5.37598	5.37019	5.24953	5.31381	5.51528	5.43129	5.39728	5.44196	1.88e-05	-0.62501	-0.505932
A0A341YEW4	6.22772	6.11601	6.39536	6.16713	7.40811	7.51086	7.26133	7.43237	7.05952	7.25402	7.05738	6.97189	6.99e-06	1.17661	0.859146
Q38J50	3.59515	3.2439	3.62844	3.63103	2.41065	2.40725	2.53895	2.24681	2.6458	3.02184	2.68897	2.82428	9.26e-05	-1.12372	-0.729408
A0A3B6GU25	2.74153	2.81161	2.75766	2.43522	2.24762	2.20818	2.20379	1.93806	2.0044	1.9202	2.04075	1.83185	0.000442656	-0.537089	-0.737205
A0A3B6RGB4	1.24016	1.5037	1.18914	1.85056	0.79422	0.398662	0.741332	0.855208	1.58295	1.7588	1.77825	1.88385	0.000923285	-0.748536	0.305072
A0A075VYF7	5.54133	5.63675	5.63013	5.42265	4.6294	4.62845	4.57177	4.61392	5.01409	4.90181	5.05971	5.04818	1.99e-06	-0.946827	-0.551766
A0A3B6NWB4	2.92147	2.67969	2.94062	2.9694	2.38786	2.1629	2.26563	2.37362	2.32829	2.48231	2.06768	2.34154	0.00105013	-0.580295	-0.572842
A0A3B6HSR9	4.269	4.55646	4.57987	4.13765	4.27087	4.16167	3.89417	3.99011	3.96299	3.78327	4.02817	3.96903	0.0230564	-0.306538	-0.449878
A0A3B6NUB9	-0.8192	-0.764184	-0.804312	-0.624565	0.0620536	-0.0768583	0.120095	-0.226838	0.0965026	0.0688144	-0.101135	0.178159	8.02e-05	0.722678	0.81365
A0A3B6RL68	4.69654	4.67792	4.63833	4.63602	5.20989	5.25288	5.17968	5.29913	5.24537	5.20157	5.44518	5.32301	1.04e-05	0.573192	0.641578
A0A0F6MVY0	4.39011	4.43479	4.44855	4.48607	4.70536	4.81588	4.7785	4.83772	4.90626	4.89598	4.94276	4.90606	4.11e-06	0.344481	0.472884
A0A3B6KHY8	3.10247	3.21415	3.03866	3.13289	2.49072	2.5321	2.52807	2.85308	2.54269	2.53995	2.41598	2.48846	0.000257986	-0.521046	-0.625269
A0A3B5Y128	3.94425	3.97778	4.02347	3.86018	4.58742	4.55238	4.48224	4.5748	4.28804	4.26434	4.44451	4.27921	2.26e-05	0.597788	0.367604
A0A3B6R9V6	-0.599957	-0.299501	-0.572098	-0.356489	0.665821	0.855466	0.57744	0.552682	0.03461	0.111941	0.170148	-0.0671228	2.85e-05	1.11986	0.519405
A0A3B6KV33	1.81947	1.7873	1.65218	1.79266	-0.0904613	0.0858838	-0.124758	-0.0155957	1.42559	1.44921	1.49825	1.25977	1.28e-07	-1.79914	-0.354698
G9HXG9	1.11914	1.09638	1.15052	1.18737	1.46218	1.5509	1.67303	1.84403	1.41813	1.75932	1.69404	1.60522	0.00185542	0.494183	0.480829
A0A3B5Y1H2	3.19234	3.17006	3.44985	3.29442	2.8974	2.95324	2.89958	2.66321	2.90611	2.87587	2.28713	2.87739	0.0190372	-0.42331	-0.540039
A0A3B5Z2K8	5.22762	5.46512	5.4591	5.65476	4.99404	5.1643	5.07194	5.08024	4.73277	4.97181	4.94029	4.76549	0.00115163	-0.37402	-0.599058
A0A3B6NSN1	2.9777	2.83782	3.0611	3.27056	1.83043	1.70235	2.21847	1.76127	2.57099	2.57854	2.73765	2.57872	0.000138561	-1.15867	-0.42032
A0A3B6IPV3	2.71977	2.65746	2.81066	2.7608	2.30139	1.9733	1.97849	2.22874	2.60179	2.51943	2.16543	2.40421	0.00263923	-0.616693	-0.314456
D9IFB7	3.04106	2.87044	2.92037	2.90556	2.41266	2.44169	2.40134	2.41128	2.31761	2.22288	2.28055	2.33591	2.03e-06	-0.517619	-0.64512
A0A077RYU5	2.56705	2.71832	3.02537	2.75782	3.23054	3.30147	3.3789	3.04015	3.21957	3.20688	3.41528	3.27991	0.00374144	0.470627	0.513271
A0A3B6AW22	-0.482626	-0.62968	-0.792989	-1.06028	-0.0854866	-0.00106431	0.0497634	0.164686	-0.349435	-0.474656	-0.44051	-0.317859	0.000979682	0.773368	0.345778
A0A3B6JIS0	-0.36858	-0.229986	-0.191467	-0.494671	-0.738993	-0.662873	-0.766387	-0.931655	-1.10233	-0.744839	-0.672305	-0.907415	0.00377108	-0.453801	-0.535547
A0A3B6N1M2	-1.76177	-1.63945	-1.78989	-1.91354	-2.54962	-2.77481	-2.56203	-2.83216	-1.75608	-2.26283	-2.25137	-2.22668	0.00064887	-0.903496	-0.348081
A0A3B6PD06	1.55434	1.48719	1.67313	1.62997	2.46222	2.73191	2.56769	2.68673	2.64228	2.8362	2.71079	2.90635	3.58e-06	1.02598	1.18775
A0A3B5ZWB5	-0.524142	-0.568452	-0.55747	-0.259973	-1.27282	-1.02208	-1.1231	-1.03441	-0.684782	-0.802154	-0.8729	-1.06982	0.00148913	-0.635593	-0.379904
A0A3B6IUE5	1.49935	1.38496	2.15003	1.62914	2.48382	2.37614	2.36211	2.16669	2.25624	2.3147	2.22001	2.42748	0.0057851	0.681318	0.638736
A0A3B6C6M3	1.38313	1.54589	1.50981	1.7373	2.35715	2.34577	2.06807	2.31403	1.85905	1.93787	1.86185	1.82652	0.000224418	0.727223	0.327291
A0A3B6LPN8	-2.52199	-2.95972	-2.93644	-2.88572	-2.00827	-2.28201	-2.41524	-2.19409	-2.17714	-2.05368	-1.80416	-2.24021	0.00216725	0.601066	0.757173
A0A3B6U9K3	4.04043	4.1203	4.06311	3.85446	4.49102	4.50238	4.40523	4.4582	4.4023	4.32239	4.37688	4.28637	0.000265312	0.44463	0.32741
A0A3B6AUJ7	4.07401	4.10528	3.95702	3.42156	3.92271	3.23357	3.50973	3.38579	3.43773	3.143	3.10474	3.13027	0.0287494	-0.376516	-0.685532
A0A3B6MRH3	-3.1639	-2.75554	-2.93941	-3.27327	-2.39661	-2.47037	-2.45395	-2.27909	-2.6407	-2.78214	-2.66136	-2.66362	0.00191437	0.633022	0.346076
A0A3B6KSP7	-1.60327	-1.85034	-1.96221	-2.25485	-3.43783	-3.28796	-3.2025	-3.35064	-2.48229	-2.75487	-2.7907	-2.66556	5.8e-05	-1.40206	-0.755682
A0A3B6NJC7	2.20461	2.44985	2.06129	1.97632	2.53378	2.77922	2.73982	2.61118	2.59349	2.69422	2.55688	2.53624	0.00423316	0.492983	0.42219
A0A3B6QHC8	0.0305233	-0.0146322	-0.113259	-0.142065	0.868839	0.731209	0.54033	0.463648	0.710278	0.605524	0.720294	0.401276	0.000422755	0.710865	0.669201
A0A3B5Y079	1.52006	1.40602	1.32257	1.7537	2.02495	2.25827	2.09614	2.23281	1.81175	2.09971	1.95957	1.95356	0.00115281	0.652458	0.455561
A0A3B6N2E6	-0.858442	-0.568995	-0.414275	-0.842136	-0.249176	-0.193789	-0.326642	-0.517667	-1.28608	-1.13862	-1.24328	-1.44839	0.000315277	0.349144	-0.608133
A0A3B6NT97	4.83795	4.75743	4.8401	4.8463	5.3417	5.26569	5.36873	5.31498	5.33249	5.18338	5.2212	5.25102	6.65e-06	0.502329	0.426578
A0A3B5YXL4	2.2572	2.26974	2.29812	2.27374	1.77462	1.6643	1.87285	1.69724	1.84648	1.71722	1.72665	1.78922	1.77e-05	-0.522444	-0.504806
A0A3B6RPU9	1.97568	1.96746	1.98785	1.99412	2.22624	2.29701	2.24533	2.56244	2.49376	2.45068	2.34079	2.3927	0.00109671	0.351475	0.438207
A0A0G2QKG4	3.36444	3.22267	3.02634	3.42448	3.77882	3.54564	3.86528	3.70252	3.58519	3.44961	3.70894	3.61691	0.00791272	0.463581	0.330676
A0A3B6KCD6	2.10812	2.24925	2.30564	2.46788	2.64694	2.95238	2.7845	2.74025	2.70936	2.64539	2.73503	2.65424	0.00136123	0.498294	0.403281
A0A3B6QKW7	3.39752	3.20761	3.44629	3.40218	3.15967	2.72812	2.99933	3.01241	2.57875	2.63888	2.33863	2.5384	0.000280004	-0.388518	-0.839739
A0A3B6DBP2	4.29657	4.3268	4.35284	4.15926	2.43943	2.48767	2.47734	2.37041	3.39735	3.34257	3.25106	3.39012	3.97e-08	-1.84016	-0.938593
A0A3B6JG03	2.05276	2.12604	2.11746	2.42931	1.67666	1.80101	1.7966	1.98676	1.66448	1.76259	1.82397	1.62434	0.0047395	-0.366134	-0.462547
A0A3B6HVN4	2.81791	2.85063	2.82554	3.41894	1.51478	1.66885	1.42555	2.08343	2.5009	2.67746	2.69865	2.69402	0.000427288	-1.3051	-0.335498
A0A3B6A350	3.12559	3.13459	3.21147	3.33406	4.71086	4.71341	4.81801	4.83716	4.82169	4.76618	4.96267	4.87247	7.86e-08	1.56843	1.65433
A0A3B6LKT1	-3.62259	-3.64615	-3.72389	-3.64561	-4.45239	-4.28603	-4.14954	-4.33764	-4.02055	-4.02	-4.5112	-3.6957	0.0111545	-0.64684	-0.402301
A0A3B6SEI9	4.30233	4.2705	4.23594	4.15616	4.99994	4.83749	5.01277	4.79986	4.68627	4.57917	4.54138	4.37024	0.000173757	0.671285	0.30303
A0A3B5YZA7	2.0013	1.9077	2.20194	2.27655	1.23849	1.19753	1.33233	1.57498	1.41532	2.0165	1.30196	1.88168	0.0111752	-0.76104	-0.443008
A0A3B6GVX0	-0.411199	-0.0276749	-0.161399	-0.256202	-1.13119	-0.645592	-0.81068	-0.809929	-0.87029	-1.31052	-0.76874	-0.849914	0.00348963	-0.63523	-0.735748
A0A3B6C5H1	1.80856	1.73215	1.79878	1.8459	-0.527194	-0.40377	-0.441027	-0.272437	1.11672	0.756099	1.02381	0.78836	2.54e-07	-2.20745	-0.875101
A0A218LVH4	4.62987	4.77449	4.733	5.01061	5.45831	5.67908	5.46197	5.56278	5.33214	5.54206	5.40349	5.32677	0.000170503	0.753546	0.614126
A0A3B5ZU90	4.52212	4.59316	4.61742	4.69735	4.81697	5.00691	4.94431	4.96091	4.92697	4.88586	4.98775	4.99754	0.000428401	0.324765	0.342016
A0A3B5YYN5	5.08785	5.17827	5.10741	5.12454	5.77111	5.8412	5.81401	5.95362	5.76391	5.76902	5.93757	5.83054	3.31e-06	0.720466	0.700746
A0A3B6TTS5	3.89359	3.63856	3.85747	3.74483	3.50507	3.5137	3.40772	3.37243	3.46445	3.43447	3.41961	3.5675	0.00194572	-0.333883	-0.312102
A0A3B6PPU5	1.25346	1.04719	1.15136	1.38593	1.95445	1.84379	2.01499	1.94731	1.90721	1.82223	1.63013	1.96202	0.000190612	0.730647	0.620909
A0A3B6JRS1	1.52543	1.58602	1.5601	1.37645	2.46253	2.4865	2.45576	2.31509	1.80942	1.76658	1.80611	2.00783	1.11e-05	0.917969	0.335485
A0A3B6C4Z5	0.913427	1.10011	0.995602	1.19284	1.30665	1.50912	1.44698	1.53892	1.36171	1.40496	1.46098	1.33389	0.00162867	0.399924	0.339887
A0A3B5Y1D3	2.21031	2.4053	2.48623	2.45523	3.41378	3.34317	3.45863	3.25299	3.49277	3.37077	3.54495	3.50137	2.97e-06	0.977875	1.0882
A0A3B5ZZX9	2.67423	2.71208	2.55651	2.54858	3.3167	3.40011	3.35728	3.48472	3.11535	3.19976	3.24779	3.17499	4.93e-06	0.766849	0.561619
A0A3B6AUV6	3.17014	3.28508	3.13502	3.11176	3.51401	3.5203	3.66223	3.76846	3.62326	3.66165	3.80975	3.4461	0.00183463	0.440749	0.459685
W5HCG9	2.50967	2.6714	2.53464	2.5354	1.8155	1.67131	1.90099	1.97033	1.87384	1.87096	1.30226	1.7439	0.000602292	-0.723247	-0.86504
A0A3B6C8P3	1.98836	2.15902	2.205	2.08478	1.64833	1.56191	1.69962	1.35388	1.54977	1.52119	1.69053	1.42692	0.00056324	-0.543356	-0.562193
A1YV22	8.56428	8.69041	8.59228	8.61747	9.17451	9.13156	9.16624	9.1897	8.95334	8.8775	8.98747	9.00228	3.58e-06	0.549393	0.339038
A0A3B6JRQ6	-2.63477	-2.73896	-2.82798	-2.61094	-2.34679	-1.71933	-1.93424	-1.98936	-1.91396	-1.90752	-2.69965	-1.90708	0.0222563	0.705733	0.596115
A0A218LW52	-1.21604	-1.38475	-1.30058	-1.43051	-0.88238	-0.877047	-0.901708	-0.918592	-0.738336	-1.14478	-0.974152	-0.889409	0.00193957	0.438039	0.396301
A0A3B6C9T3	1.3054	1.3168	1.25298	1.35829	0.837698	0.694205	0.786398	0.927006	0.904584	0.823627	1.0196	0.950715	0.00013122	-0.497038	-0.383732
A0A3B6HQF6	3.09884	2.56033	2.77514	2.58658	2.28713	2.23572	2.21876	2.47468	2.57168	2.50625	2.45	2.25711	0.0270424	-0.451152	-0.308965
A0A341RB08	3.35983	3.48474	3.3545	3.4558	3.83786	4.1693	3.9721	3.90831	4.02209	3.96966	3.87531	3.86127	0.000217847	0.558175	0.518365
A0A3B6HRH1	2.50883	2.60371	2.83269	2.88139	2.9461	3.15237	3.07264	3.12196	2.94813	3.09992	3.17136	3.41567	0.0143995	0.366611	0.452115
A0A3B6EC21	3.31349	3.31588	3.3627	3.2831	3.85546	3.87358	3.86448	3.89889	3.78887	3.79793	3.79101	3.67504	1.04e-06	0.554305	0.444416
A0A3B6QHV5	4.50027	4.55356	4.60497	4.41697	4.23564	4.23786	4.18247	4.20699	3.87541	3.77812	4.01949	3.87014	3.08e-05	-0.3032	-0.63315
Q6UZD6	2.0682	2.13585	2.02523	1.68668	2.56683	2.52711	2.29366	2.25199	1.71989	1.68453	1.53764	1.51237	0.000780828	0.430908	-0.365382
A0A3B6B887	3.09423	3.12735	3.17898	3.26581	2.13576	2.46336	2.27623	2.36455	2.51835	2.48887	2.40793	2.2039	5.55e-05	-0.85662	-0.76183
A0A3B6MVW8	-3.28127	-3.54071	-3.54664	-3.21812	-3.76767	-4.05739	-4.27509	-3.72811	-4.44202	-3.64013	-3.7465	-4.13999	0.0387566	-0.56038	-0.595476
A0A3B6NKC9	1.80241	1.78215	1.92579	2.04518	1.98409	2.36068	2.25711	2.24212	1.4638	1.59086	1.13073	1.19877	0.000677785	0.322115	-0.542844
A0A3B6LEP7	3.01104	3.05372	2.86679	2.79808	3.43306	3.48414	3.55577	3.12868	3.3645	3.3788	3.19563	3.38216	0.0049977	0.468005	0.397863
A0A3B6EE47	2.27018	2.21821	2.51204	2.47344	3.1441	3.31952	3.01356	3.16686	2.66606	2.61552	2.8307	2.81888	0.000203148	0.792545	0.364325
A0A3B6IPG9	4.69628	4.79876	4.88643	4.66714	3.18091	3.0857	2.91975	3.05199	4.02895	4.01894	4.14756	4.06561	2.25e-07	-1.70257	-0.69689
A0A3B6PKS7	5.20149	5.25212	5.23585	5.04031	4.32136	4.2997	4.3273	4.29315	4.67585	4.64423	4.77719	4.75508	2.11e-06	-0.872065	-0.469356
A4K4Y1	3.13159	3.0172	3.29541	3.29126	1.53407	1.21395	1.33746	1.57558	1.9102	1.91577	1.83362	1.99461	1.27e-06	-1.7686	-1.27031
A0A3B6MJX3	4.92176	4.85229	4.79524	4.84236	4.26556	4.45228	4.16405	4.26872	4.34175	4.34822	4.28349	4.1101	0.000133631	-0.565263	-0.582025
A0A3B6LWC1	1.53257	1.46009	1.42981	1.57159	2.06862	2.24039	2.19998	2.23478	2.0077	1.93475	1.94639	1.825	1.54e-05	0.687427	0.429944
A0A3B6QIA9	-3.3477	-3.30725	-3.31903	-2.80095	-2.21845	-1.91988	-2.01613	-1.91313	-3.04489	-2.68124	-3.04806	-2.72927	0.000288539	1.17684	0.317865
A0A3B6QHV2	-1.13694	-1.49023	-1.33812	-1.67508	-3.14545	-2.57469	-3.35442	-2.70906	-1.81175	-2.07086	-1.71583	-1.95698	0.000273672	-1.53581	-0.478759
W4ZSM1	6.75851	6.8197	6.8281	7.32584	7.36409	7.56765	7.43152	7.7317	7.14394	7.28436	7.41081	7.35745	0.0112118	0.590705	0.366105
A0A3B6PF71	1.9519	2.0845	1.91289	1.81719	1.46085	1.57064	1.33206	1.19112	1.0376	0.711781	1.05949	0.776777	0.000119271	-0.552951	-1.04521
A0A3B6NY09	2.42153	2.30153	2.4069	2.50019	1.75398	1.51948	1.66248	2.00235	2.0332	1.85321	2.0192	2.08361	0.000899928	-0.672964	-0.410232
A0A3B6NNP8	2.72096	2.68856	2.92547	2.80156	3.34725	3.09228	3.20008	3.23343	3.09877	3.22793	3.0472	3.0127	0.00167414	0.434122	0.312515
A0A3B5ZXH0	-1.74925	-1.28873	-1.37531	-1.15814	-2.17595	-2.10073	-2.11228	-1.98659	-2.14095	-2.06232	-2.15934	-2.06951	0.000583739	-0.701033	-0.715174
Q9AXK6	-0.503285	-0.683291	-0.597463	-0.742842	0.0840339	0.0152379	-0.0391161	-0.01257	-0.296475	-0.310753	-0.293441	-0.218089	2.02e-05	0.643617	0.352031
A0A3B6PJY2	-0.305177	-0.0976018	-0.295132	-0.395642	0.348708	0.652784	0.331913	0.474026	0.287576	0.0198194	0.53144	0.0658327	0.00213377	0.725246	0.499555
A0A3B6IUJ0	2.79297	2.90598	2.76185	2.64576	2.42515	2.40371	2.24837	2.01325	2.00049	1.97722	2.20599	2.20057	0.000909609	-0.50402	-0.680572
A0A3B6JFR8	0.094703	0.174305	0.0413417	-0.208499	0.590382	0.771146	0.851652	0.510058	0.793754	0.62014	0.87793	0.911227	0.000440188	0.655347	0.7753
P04464	2.16621	2.4434	2.2348	2.5519	1.26943	1.22927	1.42169	1.22237	1.15086	1.01978	1.1819	1.07601	6.15e-06	-1.06339	-1.24194
A0A3B6PSQ5	3.40318	3.47659	3.46383	3.46543	4.18864	4.21382	4.26342	4.23627	4.20457	4.11431	4.2341	4.10389	2.25e-07	0.773281	0.711959
A0A1D5V328	4.18142	4.08078	4.22037	4.25436	3.96985	3.67294	3.78413	3.88388	3.76589	3.90671	3.63828	3.72829	0.00204238	-0.356529	-0.424439
A0A3B6LFY7	2.22461	1.80016	2.0425	2.1096	2.43188	2.34776	2.59561	2.47563	2.83307	2.78065	2.61771	2.70554	0.000543385	0.418506	0.69003
A0A3B5XZC6	3.6358	3.46678	3.77678	3.76981	3.1182	2.40825	2.84094	3.12785	2.78501	2.90351	2.0012	2.99688	0.0116883	-0.788482	-0.990645
S4Z9A6	1.22747	1.31886	1.21606	1.51011	-0.283099	0.174068	-0.080983	-0.477426	0.877433	0.755309	0.784661	0.478502	7.47e-05	-1.48499	-0.59415
R9UNY9	4.22996	4.19193	4.1446	3.98879	3.4122	3.5658	3.38314	3.43989	3.21996	2.90432	3.14496	3.23234	2.21e-05	-0.68856	-1.01342
D6QX85	1.20104	1.22832	1.13519	1.04875	2.05089	2.02379	2.10669	2.05686	1.54447	1.54681	1.75368	1.44848	9.36e-06	0.906232	0.420036
A0A2X0S5Q2	2.82976	2.98763	2.94989	3.47379	3.36718	3.64657	3.78961	3.76608	3.63302	3.87717	3.78836	3.92217	0.00453634	0.582092	0.744911
A0A3B6AY93	1.74518	1.77717	1.76463	1.98893	0.472086	0.564296	0.238852	0.323398	0.974542	1.1203	1.0579	1.03889	2.39e-06	-1.41932	-0.771067
A0A3B5ZWX4	1.67677	1.51377	1.58774	1.83946	0.57202	0.864623	0.764144	1.0397	0.930811	0.884043	0.771354	1.37739	0.00193339	-0.844314	-0.663536
A0A3B5Y8J7	1.20652	1.79247	1.74684	1.89206	0.0265043	0.24421	0.252665	0.366843	0.333991	-0.257543	0.181418	-0.616541	0.000288539	-1.43692	-1.74914
A0A3B6QCS8	2.48834	2.40144	2.68509	2.73855	2.96679	2.9781	3.01868	2.96798	2.83588	3.04552	3.02991	2.93785	0.00221623	0.404531	0.383934
A0A3B6LH07	2.26208	2.0062	1.93357	2.28048	3.09866	2.67582	3.15612	3.12515	2.73378	2.71115	2.68826	2.85081	0.00051159	0.893354	0.625418
A0A3B6FSE7	4.21529	4.20372	4.32632	4.31579	3.82318	3.83986	3.75301	3.87471	2.85861	2.63432	2.8375	2.54352	6.63e-07	-0.442586	-1.54679
A0A3B6KLP1	4.07584	4.08905	4.16122	3.98592	4.84489	4.85575	4.96185	4.76207	4.76992	4.50684	4.64139	4.55104	2.5e-05	0.778132	0.539286
A0A3B6NSR2	1.57826	1.65944	1.75974	1.469	2.38672	2.09085	2.2316	2.08572	2.00306	1.86564	2.0234	1.9016	0.000801262	0.582112	0.331817
A0A3B6MXY0	1.59286	1.64802	1.8213	1.91852	0.0604297	-0.282524	0.0437375	0.0357004	1.04732	1.05307	0.790499	0.863339	3.44e-06	-1.78084	-0.806621
A0A1D5UJ90	-0.231403	-0.22702	-0.501015	-0.627046	-0.808859	-0.689424	-0.688828	-0.762215	-1.19187	-0.798324	-0.67131	-0.683186	0.0333242	-0.340711	-0.439551
W5CY74	2.50457	2.59489	2.59923	2.39039	1.71808	1.60641	1.51496	1.60051	2.14038	2.13309	1.8827	2.09395	2.12e-05	-0.912282	-0.459738
A0A3B6LTS1	0.700667	1.04217	0.730618	0.0329785	-0.176044	-0.0720801	-0.488173	-0.190263	-0.558208	-0.29195	-0.923102	-0.665285	0.00238216	-0.858249	-1.23625
A0A3B5ZPL7	4.70879	4.81846	4.71038	4.75055	5.19575	5.27156	5.37689	5.29821	5.09562	5.04773	5.16247	5.12262	1.69e-05	0.538559	0.360065
A0A3B6KD97	1.97159	1.72492	1.78378	2.07779	2.0876	2.12355	2.30371	2.28923	2.33425	2.31544	2.36628	2.07198	0.015196	0.311499	0.382466
A0A3B6D4M5	0.728641	0.717264	0.29439	0.580363	-1.7479	-1.54919	-1.28513	-1.49597	-0.504789	-0.534745	-0.14351	-0.254911	6.15e-06	-2.09971	-0.939653
A0A7H4LN44	-2.00119	-1.33702	-1.74542	-1.40404	-0.56246	-0.336096	-0.992468	-0.332547	-0.926648	-1.04609	-1.39447	-0.724823	0.00560088	1.06602	0.59891
A0A3B6H1F5	0.822828	0.946428	0.541994	0.960609	-0.665978	-0.6122	-0.940158	-0.820681	0.109584	0.743463	0.309378	0.796565	0.00010298	-1.57772	-0.328217
P60162	6.93937	6.94051	7.01439	7.09402	7.62216	7.73504	7.65503	7.78488	7.64788	7.78216	7.28092	7.7966	0.000677995	0.702205	0.629817
W5FE16	1.64427	1.53004	1.76419	2.16414	2.6142	2.13675	2.51121	2.58187	2.5658	2.62169	2.99157	2.26969	0.00782689	0.685342	0.836527
A0A3B6RIT2	2.74418	2.77836	2.89757	2.85451	2.52858	2.26807	2.51451	2.21862	2.18948	1.96444	1.97629	1.91899	0.000151591	-0.436208	-0.806352
A0A1D5UK20	-1.08662	-0.667786	-0.903733	-1.13785	-0.470687	-0.768989	-0.466657	-0.872961	0.0707901	0.037478	0.380202	0.224061	0.000256571	0.304172	1.12713
A0A3B6IMN3	0.0876877	0.566603	0.331904	0.444951	1.15708	1.64364	1.28444	1.4088	0.743973	1.02495	0.889861	0.842182	0.00039228	1.0157	0.517455
S4Z1Z3	3.83795	3.89729	3.91827	3.86344	2.93078	3.29409	3.27669	3.12362	3.37171	3.34573	3.4273	3.31884	8.09e-05	-0.722939	-0.513344
A0A3B6SNK2	-1.06161	-1.02607	-1.19256	-0.981945	-2.38308	-2.13262	-1.90181	-2.05749	-1.81771	-1.78827	-1.89971	-1.7737	3.38e-05	-1.0532	-0.7543
A0A1D5V081	2.34336	2.5211	2.51701	2.56475	3.01025	3.206	3.27182	2.88251	2.68679	2.87431	2.69713	2.91979	0.00159123	0.606091	0.307951
A0A3B5XWR6	-2.81992	-2.05409	-2.37749	-2.0455	-3.25019	-3.07806	-3.1001	-2.76092	-3.50439	-3.09347	-3.29686	-3.26463	0.00359432	-0.72307	-0.965589
A0A3B6SHX4	0.985992	1.18175	1.23641	1.66252	2.0167	2.06202	2.04001	2.01622	2.07152	2.00304	2.02009	2.06418	0.000513334	0.76707	0.773042
A0A3B5ZUE5	-3.45186	-3.27021	-2.98896	-2.67584	-2.21986	-1.86299	-2.20237	-2.00288	-2.63781	-2.07794	-2.31438	-2.37909	0.00241261	1.02469	0.74441
A0A3B6QDF5	3.67376	3.76433	3.67512	3.55264	3.1538	3.14332	3.12695	3.17214	3.02649	2.91596	3.12307	3.09343	1.92e-05	-0.517411	-0.626724
A0A3B6HUR7	2.44468	2.3376	2.56648	2.33815	0.828571	1.35098	1.12155	1.29017	1.20627	1.36129	1.07843	1.28638	2.52e-05	-1.27391	-1.18863
A0A3B6N0D0	2.47909	2.16575	2.46644	2.3952	3.25542	2.80653	3.19735	3.02212	2.9348	2.90613	2.66386	2.99276	0.00190973	0.693735	0.497767
A0A3B6TSI0	-2.73287	-2.68786	-2.68792	-2.79505	-3.46803	-3.95221	-3.79167	-3.52682	-2.9485	-3.47894	-3.38809	-3.31665	0.000710549	-0.958758	-0.557119
Q75QN8	2.75364	2.8505	2.70686	2.59375	1.61606	1.67746	1.51112	1.69848	1.38526	1.64496	1.57335	1.50599	1.87e-06	-1.10041	-1.1988
A0A3B6N3W3	2.38978	2.37969	2.27972	1.95349	2.07987	2.04376	1.65598	1.71237	1.68384	1.63753	1.87141	1.79422	0.0174379	-0.377675	-0.503918
A0A3B6TMF0	1.95675	2.11283	2.07072	1.70243	1.0217	1.19003	1.02467	0.287945	1.03051	0.443109	0.610285	0.186312	0.00154694	-1.0796	-1.39313
K4HRS2	3.89936	3.96354	3.85213	3.72604	4.34412	4.34466	4.48117	4.43747	4.31065	4.32696	4.46	4.30948	7.41e-05	0.541585	0.491503
W5C237	5.95732	5.60224	5.91635	5.72309	7.1882	6.70031	7.23723	7.07334	4.35043	4.28643	3.55412	4.24344	6.32e-06	1.25002	-1.69114
A0A3B6QKH8	-0.811499	-0.690889	-0.675298	-0.760372	-0.489179	0.00705015	-0.443299	-0.253333	-0.343633	-0.271041	0.0655279	0.177689	0.00857226	0.439824	0.641651
A0A3B5ZXF0	-1.86116	-1.80824	-1.96326	-2.42849	-1.31132	-1.44113	-1.40683	-1.24879	-1.60994	-1.83155	-1.63699	-1.3035	0.0106519	0.66327	0.419791
A0A3B6A150	1.28115	1.23229	1.63641	1.32014	0.915963	0.921044	0.848355	1.00079	0.965305	0.855586	0.491999	1.05908	0.0113981	-0.445957	-0.524503
A0A3B6BXY3	6.02272	6.00307	5.99513	6.0534	4.01682	4.04687	4.08069	3.97178	4.90221	4.87612	4.94594	4.93478	7.13e-10	-1.98954	-1.10381
A0A8A5L4E2	2.61016	2.43279	2.57174	2.85256	3.04575	3.18962	3.09907	3.25078	3.10879	3.11323	2.98192	3.12602	0.000990902	0.529494	0.46568
A0A3B6AZ98	2.6499	2.79902	2.42823	2.44812	3.28437	3.17139	3.27362	3.25729	3.49172	3.31882	3.57767	3.4987	6.32e-05	0.665351	0.890411
A0A3B6JHH7	-2.84702	-3.13206	-3.28731	-2.92941	-3.50117	-3.52526	-3.77505	-3.54134	-4.19553	-4.35083	-4.19293	-4.47172	4.1e-05	-0.536753	-1.2538
A0A3B6LUB2	-0.239234	0.00934397	-0.168044	-0.421827	0.681104	0.647453	0.595682	0.699782	0.0620794	0.373993	0.299817	0.391932	0.000194718	0.860946	0.486896
A0A3B6ILN4	-1.55236	-1.44129	-1.58732	-1.0438	-0.809107	-0.657519	-0.903802	-0.539262	-1.03015	-0.963455	-0.918747	-0.828589	0.00337234	0.678769	0.470957
A0A3B6C602	-1.8667	-1.81912	-1.85684	-1.40894	-3.02025	-2.51911	-2.79817	-2.34936	-3.0776	-2.91096	-3.18157	-3.39497	0.000294603	-0.933822	-1.40337
A0A3B6JHQ0	2.41197	2.42445	2.29724	2.3093	2.95975	2.86808	3.00616	2.80257	2.59712	2.64031	2.60415	2.94584	0.00106388	0.5484	0.336115
A0A3B5ZXZ8	2.76714	2.87404	2.82585	3.15669	1.66827	1.72428	1.56691	2.37353	2.55624	2.09975	2.67383	2.11092	0.00456418	-1.07268	-0.545745
A0A3B6HPW3	4.04442	4.18998	4.13755	3.92783	3.55269	3.30929	3.23394	3.35679	3.7058	3.1991	3.90593	3.66709	0.00533728	-0.71177	-0.455467
A0A3B6NLC6	2.97804	2.91462	2.99501	2.95843	2.32364	2.46965	2.54223	2.58911	2.65101	2.51408	2.5821	2.661	0.000202495	-0.480366	-0.359472
W5ADS2	-0.695503	-0.608736	-0.534441	0.0224918	-1.12993	-1.16791	-1.00804	-0.845776	-0.794351	-0.792536	-1.06558	-0.905719	0.0198865	-0.583868	-0.435499
A4K4Z0	1.92596	2.04847	1.83384	1.64943	2.78468	2.93898	2.5588	2.79658	2.59641	1.99651	2.67605	2.48692	0.00234198	0.905333	0.574547
A0A077RQ50	-0.416603	-0.0616189	-0.49696	-0.139094	-0.339795	-0.677194	-0.371644	-1.27654	-1.47537	-1.66885	-0.948883	-1.26068	0.00928469	-0.387724	-1.05988
A0A3B6H1K8	1.97607	2.21321	2.08314	2.25631	2.49494	2.61646	2.43216	2.67132	2.52873	2.70588	2.65983	2.47719	0.00160334	0.421537	0.460725
A0A3B5ZUB2	0.563821	0.495243	0.566794	0.517043	1.34536	1.59864	1.40013	1.58224	0.998755	0.675408	1.04623	0.8637	4.99e-05	0.945869	0.360298
A0A3B6B901	-2.9182	-2.65086	-2.67626	-2.61121	-2.15886	-1.89505	-2.21515	-1.77972	-2.44096	-2.42504	-2.10637	-2.31856	0.00237362	0.701937	0.391402
A0A3B6RE90	0.323476	0.203193	0.173456	0.244216	0.735595	0.615412	0.735663	0.753614	-1.29414	-0.649304	-1.08927	-0.49267	7.17e-05	0.473986	-1.11743
A0A3B6IJP9	2.17944	2.11512	2.34246	2.73838	1.49558	1.80849	1.59338	1.79149	0.742617	0.822293	0.85656	0.979065	5.05e-05	-0.671612	-1.49372
A0A3B6C5V4	1.38124	1.33949	1.38024	0.729146	0.310074	0.314714	0.0919586	0.201679	0.700703	0.562887	0.87549	0.624275	0.00117534	-0.977922	-0.51669
A0A3B6MY06	5.7386	5.63563	5.84668	5.9644	6.13865	6.21887	6.29044	6.42687	6.43438	6.51171	6.46977	6.53626	0.000176628	0.472378	0.691702
A0A3B6IMD2	-0.00473699	0.311633	0.18165	-0.279587	-0.633215	-0.712641	-0.838656	-0.827949	-2.51334	-2.46652	-2.24484	-2.49555	1.04e-06	-0.805355	-2.4823
A0A3B6KAD9	-1.54759	-1.88986	-1.68094	-1.07818	-0.74326	-0.652528	-0.563962	-0.659721	-1.12272	-0.764499	-0.804861	-1.06225	0.00288874	0.894272	0.610556
A0A3B6QPH2	6.10023	6.03229	6.14305	6.17745	5.21207	4.96502	5.1618	5.12627	5.59601	5.5938	5.36513	5.58447	8.07e-06	-0.996965	-0.578398
A0A3B6NNS1	1.46328	1.33436	1.29599	1.24697	2.31069	2.28011	2.26567	2.15232	1.927	1.73887	1.74361	1.88759	7.16e-06	0.917048	0.489116
A0A3B5XZ74	-2.12115	-2.58668	-2.81116	-2.1597	-1.61682	-1.91702	-1.22312	-1.28158	-1.64636	-1.36795	-2.50077	-1.51558	0.0413381	0.910038	0.662006
A0A3B6B7X7	-1.8916	-1.45864	-1.20863	-1.34717	-0.626539	-0.172931	-0.744041	-0.954874	-0.959711	-1.07563	-1.27949	-1.2003	0.0100586	0.851916	0.347731
Q8S3I9	1.94841	2.09946	2.15424	2.23868	2.61389	2.6333	2.69652	2.63272	2.57292	2.43344	2.39699	2.58698	0.000261683	0.53391	0.387387
A0A2I4R1U5	2.2289	2.09224	2.22842	1.95419	0.771245	0.722787	0.376114	0.206104	1.58464	1.23785	1.13708	1.16192	5.92e-05	-1.60687	-0.845564
A0A3B6KT12	2.50901	2.55745	2.47352	2.68419	2.11412	2.28473	2.16924	2.09082	1.20842	1.49418	1.70022	1.60113	6.47e-05	-0.391316	-1.05505
W5CAA5	2.61085	2.70039	2.6207	2.73315	3.12959	3.20939	3.08907	2.88053	2.9771	3.12569	3.05581	3.01204	0.00103522	0.410868	0.376386
Q9SDV6	5.10085	4.93516	5.02442	4.77227	5.96329	5.94375	5.97924	5.85573	3.62179	3.46938	3.54779	3.40863	5.93e-08	0.977325	-1.44628
A0A3B6JDG5	-0.182687	-0.258424	-0.0843297	0.420002	0.78724	0.933641	0.664264	0.785186	0.387789	0.313541	0.424745	0.380372	0.00187169	0.818942	0.402971
W5FWF5	5.85177	5.66996	5.66176	5.67569	5.18464	5.04624	5.13657	5.17811	5.39968	5.44322	5.34914	5.41654	2.9e-05	-0.578402	-0.31265
A0A3B6RKI0	4.0122	4.06325	3.94195	3.84476	3.31348	3.39922	3.4318	3.39549	3.19289	3.17573	3.20607	3.24434	2.68e-06	-0.580545	-0.760786
A0A3B6MSH8	2.11098	2.14621	1.96566	2.02682	1.89335	1.69979	1.74087	1.69604	2.4145	2.31045	2.45383	2.36995	4.5e-05	-0.304904	0.324767
A0A3B6SS17	2.71624	2.5023	2.37759	2.39892	1.62566	1.7187	1.88205	1.5821	2.25567	2.25237	2.08278	2.00663	0.000321276	-0.796632	-0.3494
A0A3B6FKL0	3.27456	3.28679	3.26942	3.14108	3.19505	2.83475	2.87694	2.85295	2.5641	2.19134	2.47918	2.24469	0.000266015	-0.303041	-0.87314
Q8LPA7	4.06296	3.96051	3.95626	4.12895	2.75064	2.93303	2.78094	3.10485	2.82459	2.99682	2.87323	2.81276	4.61e-06	-1.1348	-1.15032
D8L9K7	1.73577	1.89418	2.13042	2.30384	1.41892	1.64763	1.70915	1.67445	1.06948	1.55493	1.58701	1.25074	0.0134195	-0.403516	-0.650514
A0A3B6JIY9	1.66681	1.83671	1.88134	1.75095	0.578242	0.338676	0.222802	0.330387	-0.0883292	-0.124027	-0.460264	-0.397086	1.23e-06	-1.41643	-2.05138
A0A3B6D5T4	2.58376	2.62041	2.71056	2.74396	2.54681	2.01796	2.27449	2.13219	2.26651	1.90836	2.28896	2.04752	0.00921443	-0.421808	-0.536832
A0A3B6FF75	3.84009	4.19118	4.15472	4.63482	4.98782	5.33428	5.13917	5.34269	4.90672	5.19463	4.79663	4.87339	0.00169805	0.995789	0.73764
A0A3B6DKQ2	1.33515	1.17303	1.33574	1.44475	1.82694	2.32735	1.88837	1.93203	1.51217	2.11743	1.92641	2.01117	0.00693362	0.671506	0.569628
A0A3B6RLA5	2.71586	2.72957	2.67186	2.35428	3.04615	3.07879	3.17198	3.17135	2.92608	2.7844	3.18489	3.14722	0.00711899	0.499171	0.392755
A0A3B6DKN0	1.99815	2.00933	2.06167	2.41509	3.09838	2.6071	2.65186	2.5282	2.90047	2.77963	2.95733	2.83268	0.00247823	0.600325	0.746465
A0A3B5ZPT1	-3.0128	-2.92421	-3.19974	-2.9335	-3.02991	-2.49356	-2.1736	-2.47517	-3.4996	-3.94968	-2.98116	-3.48076	0.0148073	0.474504	-0.460236
A0A3B6JLL7	0.389137	0.32624	0.293196	0.566528	1.32607	1.49831	1.35368	1.51382	0.844641	0.754071	0.627904	0.631271	1.21e-05	1.0292	0.320697
A0A3B5Y1R4	-2.09166	-2.08853	-2.12334	-2.0196	-1.61504	-1.37389	-1.56665	-1.65524	-1.42655	-1.72587	-1.77943	-1.79519	0.00170782	0.528078	0.399019
A0A3B6B6C8	1.73121	1.87704	1.60215	1.58272	1.44847	1.00902	1.27357	1.25177	1.26749	1.18117	1.14358	1.56499	0.0156832	-0.452571	-0.408973
A0A3B6APF8	2.54504	2.46806	2.52267	2.62925	0.766367	0.39104	0.757788	0.894939	1.63426	1.67916	1.99464	2.15185	1.37e-05	-1.83872	-0.676276
A0A3B6KEG1	4.57193	4.44181	4.50573	4.34551	3.66163	3.5637	3.94797	3.63593	3.80767	4.20434	3.34738	4.14754	0.0106851	-0.763935	-0.589512
Q5I5K7	-2.84531	-2.71548	-2.70137	-2.52626	-2.21698	-2.05186	-2.29482	-2.18425	-2.02556	-2.34195	-1.91739	-2.34295	0.00370317	0.510127	0.540141
A0A3B6EAQ6	-0.568853	-0.595016	-0.554549	-0.838442	-0.585783	-1.37538	-1.25582	-1.14807	-1.1174	-1.11418	-1.07762	-0.983359	0.0436551	-0.452049	-0.433925
A0A3B6HV49	4.00062	3.97488	4.17243	4.59648	2.49604	2.82839	2.82408	2.73826	2.47128	2.46348	2.14699	1.867	4e-05	-1.46441	-1.94892
A0A3B6IQP6	-0.627659	-0.505874	-0.21056	-0.316748	0.846862	0.601677	1.12146	0.767127	0.527206	0.195248	0.666365	0.270107	0.000232314	1.24949	0.829942
A0A3B6SHP9	1.28089	1.42955	1.57115	1.3207	2.47336	2.69447	2.53683	2.43741	2.07151	2.21402	2.33884	2.21029	1.08e-05	1.13494	0.808092
A0A3B6DBZ6	3.24289	3.16647	3.09829	2.83254	2.59016	2.90185	2.43406	2.35368	2.70211	2.60571	2.72678	2.66099	0.0118501	-0.515111	-0.411151
A0A3B6LKD1	2.7291	2.48372	2.42137	2.02631	2.94171	2.95141	2.88175	2.96947	1.31941	1.81157	0.991867	1.72218	0.00048556	0.52096	-0.953867
A0A3B6LUP3	0.991812	1.00726	0.975772	1.09875	1.46966	1.45067	1.38982	1.50626	1.36932	1.35939	1.55361	1.50022	8.83e-05	0.435706	0.427238
A0A3B5ZXW7	1.10821	1.17899	1.12865	0.998915	0.365513	0.377629	-0.0314119	0.478109	0.584943	0.587616	0.589539	0.423372	0.000355999	-0.806232	-0.557325
A0A3B6RLD6	5.90663	5.87531	5.86366	5.69916	4.73477	4.65098	4.67052	4.45641	4.67076	4.5115	4.776	4.58524	2.36e-06	-1.20802	-1.20032
A0A7H4LKN0	1.25231	1.48911	1.66901	1.36599	2.32613	2.12316	2.8788	2.12312	2.13689	1.91994	2.19162	2.14219	0.00324184	0.9187	0.653556
A0A3B6B3F7	-0.652851	-0.614658	-0.682874	-0.773842	0.139859	0.261801	0.252693	-0.0517045	0.179259	-0.00230426	0.0240241	0.061339	2.26e-05	0.831718	0.746636
A0A3B6LR88	0.4854	0.364305	0.411513	0.596523	1.09851	0.846074	1.51257	1.17819	0.738484	0.804461	0.847669	0.730046	0.00275233	0.694399	0.31573
A0A3B6B250	1.52774	1.58956	1.49731	1.49888	2.21494	2.25202	2.31905	2.08838	2.15559	2.10759	1.95905	2.07673	1.59e-05	0.690222	0.546365
A0A3B6EBW1	5.71285	5.8404	5.87469	5.89797	6.65993	6.73467	6.72263	6.81375	6.58418	6.56367	6.62722	6.49301	1.22e-06	0.901267	0.735543
A0A3B6QL98	0.82309	0.7926	0.846005	0.772741	-0.127948	-0.361497	-0.175532	-0.360388	0.183214	0.635442	-0.289412	0.454587	0.00173531	-1.06495	-0.562651
A0A3B6KG55	2.25098	2.54403	2.38773	2.32949	1.57306	1.70629	1.12138	1.37611	1.94747	1.86982	1.80647	1.89391	0.000397388	-0.933848	-0.498639
W5QKZ0	2.36047	2.41624	1.9757	2.40196	0.688776	0.55127	0.208035	0.980807	1.90643	1.94233	1.9322	1.82426	4.56e-05	-1.68137	-0.387288
A0A3B6LKS5	6.4507	6.5592	6.45069	6.51948	5.63423	5.68362	5.60045	5.56207	5.86541	5.92736	5.87353	5.9017	1.83e-07	-0.874925	-0.603018
A0A1D5UQF7	2.05187	1.95034	1.95542	2.22195	3.04575	3.0585	2.99476	3.14965	3.09333	3.02523	2.93932	3.09108	2.41e-06	1.01727	0.992344
A0A3B6EDE3	2.9469	2.69742	2.83789	2.87729	1.92432	1.64412	2.01526	2.00663	1.44642	1.34057	1.17902	1.25046	4.27e-06	-0.94229	-1.53576
A0A3B6C2L2	2.24405	2.44	2.11012	2.44364	1.604	2.13208	1.48126	1.58094	1.32939	1.18498	1.20955	1.40803	0.000689309	-0.609881	-1.02646
A0A3B5Y6G7	1.76132	1.74506	1.86805	1.96469	2.01161	2.2945	2.33659	2.49782	2.53444	2.37279	2.6053	2.56718	0.000939835	0.450348	0.685149
W5GVD2	2.12593	2.05164	2.3066	2.65498	0.709033	0.918284	0.774054	1.48878	1.46927	1.35553	0.349731	1.31708	0.00498986	-1.31225	-1.16189
A0A3B6H6T4	0.732443	0.45268	0.683748	0.597613	0.216613	-0.170437	0.293348	-0.157291	-0.205339	-0.0971379	0.045639	-0.234654	0.00154712	-0.571062	-0.739494
A0A3B5YX65	1.80505	1.88787	1.93363	2.18872	1.43536	1.52951	1.42538	1.73022	1.40755	1.11886	1.61936	1.62686	0.0155133	-0.423703	-0.510663
A0A3B6HUD4	2.38826	2.34574	2.36049	2.11555	1.93846	1.63147	1.81652	1.73003	1.87126	1.78398	1.74302	1.89474	0.000636897	-0.52339	-0.479262
A0A3B6QKB5	1.45038	1.44599	1.92939	1.47649	2.96474	2.93189	2.87949	2.71848	2.20393	2.16677	2.3544	2.23095	3.42e-05	1.29809	0.663449
A0A3B5Y452	2.89203	2.82228	2.99382	3.08385	3.37381	3.5899	3.48149	3.5428	3.37855	3.42432	3.39619	3.45947	0.00012656	0.549006	0.46664
A0A3B6FKT1	6.57122	6.70239	6.76767	6.64747	7.56016	7.53471	7.40988	7.26409	7.61175	7.37115	7.62107	7.51777	3.31e-05	0.770023	0.858248
A0A3B6RHN0	2.43391	2.30668	2.20462	2.33147	2.01269	1.47008	1.68841	1.76882	1.23328	1.76701	1.31271	1.40031	0.00124343	-0.584171	-0.890843
A0A1D5STP8	2.642	2.55088	2.81621	2.87371	2.18953	2.11159	2.32719	2.40248	2.24561	2.3149	1.72605	2.16092	0.0081601	-0.463007	-0.608831
A0A3B6RI93	1.79774	1.1405	1.41233	1.5853	-0.779985	-0.883089	-0.829936	-0.674518	0.975316	0.939622	1.01952	1.19017	1.72e-06	-2.27585	-0.45281
A0A3B6JJL8	2.25618	2.2026	2.33151	2.35051	1.88408	1.83305	1.76459	1.79831	1.96203	2.07066	1.5521	2.02308	0.00711169	-0.46519	-0.38323
A0A3B6QHZ2	0.0633542	0.206535	0.147375	0.642553	2.4588	2.42137	2.6981	2.45751	1.50268	1.98297	1.64531	1.745	4.93e-06	2.24399	1.45403
A0A3B6DIR2	0.512874	0.680668	0.569229	0.892502	-0.363117	-0.194342	-0.0735587	-0.0980839	0.316551	0.0768946	0.171843	0.0981903	0.000217484	-0.846094	-0.497949
A0A3B6TNH8	1.45219	1.29014	1.38691	1.5374	0.672497	0.461764	0.93564	0.491346	0.929894	0.84263	0.974349	0.942013	0.000442656	-0.776349	-0.494439
A0A3B6RP07	2.26734	2.28336	2.09632	2.14046	3.90034	3.73285	3.54592	3.74695	3.124	2.92057	3.15707	3.19586	2.39e-06	1.53464	0.902504
A0A3B5Y244	0.825833	0.875426	0.774593	0.58163	0.0644165	-0.550865	-0.0845574	-0.0652855	0.528906	-0.0442596	0.37072	0.78948	0.00601145	-0.923443	-0.353159
A0A3B6PKT6	-0.051511	-0.318091	-0.211578	-0.679505	-0.397936	-0.621095	-0.775144	-0.841001	-0.914358	-1.35248	-1.08653	-1.04581	0.00525773	-0.343623	-0.784623
A0A3B6MM15	4.47877	4.47723	4.35897	4.3422	5.12898	5.05664	4.97308	4.90407	5.16112	5.18577	5.27484	5.2045	6.1e-06	0.601402	0.792266
A0A3B6KCM5	-3.19374	-3.39322	-3.39349	-3.65887	-2.89673	-2.85075	-2.79714	-2.59703	-2.84936	-2.81023	-2.82475	-3.00935	0.00114787	0.624418	0.536407
A0A3B6EN11	1.62895	1.8759	1.56334	1.57965	1.02502	1.08626	0.939883	1.16662	1.19547	1.5075	1.0778	1.18753	0.00206767	-0.607518	-0.419888
A0A3B6KC03	-1.71109	-1.57599	-1.59668	-1.42679	-0.936197	-0.690161	-0.308458	-1.16591	-0.464091	-0.924347	-0.387277	-0.463356	0.00263787	0.802458	1.01787
A0A3B6H106	-1.93411	-2.16265	-1.98944	-2.34796	-1.57283	-1.82806	-1.80245	-1.90079	-1.7467	-1.41786	-1.73932	-1.68773	0.0155898	0.332504	0.460633
W5G5Q1	2.70401	2.73741	2.79584	2.55196	2.20577	2.24836	2.05278	1.87565	1.75095	1.63555	1.96796	1.98812	0.000304601	-0.601661	-0.861657
A0A080YU61	-1.04126	-0.944963	-0.667379	-0.543635	-0.443455	0.0120568	-0.262941	-0.192436	-0.532798	-0.0132342	-0.130594	-0.183287	0.0114764	0.577616	0.584331
A0A3B6QG71	4.5291	4.52893	4.50709	4.31867	3.61216	3.84874	3.6927	3.60577	3.87067	3.9045	3.98925	3.93443	2.52e-05	-0.781105	-0.546237
H9NAV6	4.31094	4.26111	4.17136	3.98285	3.7533	3.5649	3.82867	3.35345	3.85923	3.43512	3.62292	3.56766	0.00539461	-0.556487	-0.560331
A0A3B6QMN1	1.55801	1.897	1.58387	1.75592	2.53221	2.4443	2.44339	2.28656	2.07483	1.91376	2.0838	2.41312	0.00149402	0.727914	0.422678
A0A3B6RGD2	2.45455	2.3554	2.37657	2.19346	2.02865	2.06577	2.06701	1.88142	2.03228	1.33052	1.79462	1.52255	0.00657735	-0.334286	-0.675004
A0A3B5ZXS3	1.28301	1.74654	1.7275	1.46089	1.15884	1.17811	0.635033	0.770141	0.872535	1.00622	1.03067	1.05865	0.00895976	-0.618955	-0.562466
A0A2X0SIM8	2.568	2.90031	2.81732	2.90789	3.16672	3.45034	3.44021	3.30833	3.20242	3.12412	3.42555	3.16848	0.00281002	0.54302	0.431762
A0A3B6RS39	0.976469	0.948273	1.18717	1.14158	1.7615	1.65079	1.7799	1.8677	1.05412	1.48972	1.74707	1.70341	0.0060765	0.701601	0.435209
A0A3B6EEU1	1.11532	1.3949	1.49911	1.34877	0.93318	1.04317	0.896323	1.00964	1.09199	0.682673	1.16414	0.98947	0.0256546	-0.368947	-0.357459
A0A3B5ZUG2	0.480765	0.813592	0.805038	0.982117	1.43271	1.42796	1.42349	1.61109	1.51461	1.25873	1.28147	1.22198	0.000945986	0.703433	0.548819
W5H9B7	3.41523	3.2401	3.49364	3.07989	2.7941	2.6775	2.71019	2.34125	2.62797	2.73676	2.80383	2.57914	0.00151165	-0.676455	-0.620293
A0A3B6INK7	2.08815	2.20783	2.30731	2.19066	0.884839	0.759373	0.824268	0.825788	1.5709	1.06348	1.62507	1.34479	2.49e-05	-1.37492	-0.797424
A0A3B6C1R6	0.406271	0.417984	0.561414	0.721055	1.45656	1.18304	1.28812	1.21146	1.2156	1.20292	1.37943	1.10644	0.000150098	0.758112	0.699417
A0A1D6D5I2	4.71708	4.21088	4.64592	4.67217	4.00332	3.66125	4.15306	3.99456	4.03478	3.99839	3.91293	4.07259	0.00498295	-0.608465	-0.556841
A0A3B6SBT2	3.56248	3.6185	3.40504	3.36829	2.42374	2.51655	2.65461	2.59365	3.13908	2.80093	3.21629	3.31037	0.000244755	-0.941439	-0.371912
A0A3B6CEY1	2.10552	1.60089	1.69515	1.78222	2.37899	2.5204	2.33986	2.44541	0.868431	1.35978	1.28637	1.3602	0.000191963	0.625217	-0.577252
A0A2X0TNC4	4.94098	4.91915	4.85541	5.00219	3.90958	3.71982	3.88383	3.86887	3.97495	4.13034	4.06144	4.15813	9.31e-07	-1.08391	-0.848219
A0A3B6I0Z1	0.386018	0.588131	-0.114	0.347971	1.12172	1.33723	1.15941	1.24431	0.582271	0.894934	1.23784	0.828025	0.00346277	0.913636	0.583737
A0A1D6DET1	4.55245	4.57412	4.56568	4.64064	3.2574	3.2484	3.17977	3.14086	3.66262	3.67007	3.61233	3.66728	1.59e-08	-1.37661	-0.930146
A0A3B5ZTU8	0.379218	0.466787	0.47245	0.243589	0.87649	1.06757	0.595123	1.11662	0.778824	0.703319	0.863002	0.58034	0.00966269	0.523441	0.34086
A0A3B6GRS9	4.31939	4.2199	3.87345	3.41551	2.9458	2.89449	2.72795	2.55503	3.05956	2.89335	3.08105	3.1164	0.00113534	-1.17624	-0.919468
A0A023W638	2.35644	2.24696	2.70532	2.4754	2.09209	2.01881	1.74473	1.82713	1.09665	1.14738	1.18788	1.33381	4.29e-05	-0.525341	-1.2546
M5AKY4	1.78384	1.59369	1.81405	2.30432	2.09971	2.2131	2.34614	2.47932	1.52026	1.61724	1.58035	1.42811	0.00479311	0.410594	-0.337485
A0A3B6AX99	2.19108	2.32044	2.2888	2.29032	2.49568	2.72588	2.46816	2.7623	2.73205	2.88526	2.84572	3.01534	0.000623281	0.340344	0.596933
A0A3B6JNZ9	1.44222	1.47972	1.4326	1.03005	0.869765	0.757161	0.459328	0.600984	0.43949	0.536766	0.599274	0.446841	0.000511759	-0.674336	-0.840553
A0A3B6EL93	3.37303	3.39384	3.35551	3.41216	2.62949	2.16166	2.65463	2.41947	3.08585	3.17073	2.60018	3.1189	0.00138532	-0.917322	-0.389721
A0A3B6B7R8	2.04805	2.08455	1.98908	1.47362	2.43823	2.30785	2.39351	2.36422	2.43453	2.26169	2.23436	2.11788	0.0228454	0.477126	0.363288
A0A077S1V6	-2.95696	-2.53449	-2.62686	-2.53429	-3.82934	-3.69204	-3.51488	-3.70701	-2.84831	-3.31126	-2.90031	-3.19788	0.000469294	-1.02267	-0.401287
B9VUA8	5.84742	5.74361	5.77969	5.69811	6.93851	6.89664	7.02086	6.77939	4.2615	4.27421	4.23043	4.21615	7.51e-09	1.14164	-1.52164
A0A3B6KT48	2.20796	2.38871	2.31558	1.98863	1.80285	1.88977	1.74546	1.90895	1.74509	1.56017	1.54538	1.78266	0.0016048	-0.38846	-0.566892
A0A3B6E9W4	1.1764	1.13808	1.12588	1.24901	0.3835	-0.408179	0.2137	0.44117	0.175029	0.59848	-0.488025	0.311611	0.00760743	-1.0148	-1.02307
A0A3B6TUB3	0.302929	-0.550498	-0.15727	-0.29478	1.66686	2.16767	1.53551	2.23713	0.932563	0.348608	0.900711	0.913213	0.000199412	2.0767	0.948678
A0A3B6EHX0	4.58787	4.62226	4.48951	4.41116	3.73443	3.53879	3.58095	3.60624	4.1886	4.09508	3.94026	4.24705	2.72e-05	-0.912593	-0.409953
A0A3B6C0D4	4.66011	4.66122	4.61008	4.48865	3.8776	3.75299	3.73529	3.74462	4.13319	4.05248	4.25363	4.17802	6.75e-06	-0.827391	-0.450685
A0A3B6PQC1	1.48961	1.91045	1.84092	2.15743	0.777395	0.733855	0.242449	0.778947	1.16282	0.911217	1.09896	1.13137	0.000498222	-1.21644	-0.773509
A0A3B6ESQ6	-3.43467	-3.61624	-3.64666	-3.54862	-2.47638	-2.61062	-2.65313	-2.64344	-3.52266	-3.04817	-3.01594	-2.80225	0.000689309	0.965657	0.464296
A0A3B6AR20	2.68479	2.25498	2.25802	2.28422	1.85302	2.03906	1.99915	1.82372	3.74929	3.18351	3.64772	3.68412	3.08e-05	-0.441762	1.19566
A0A3B6PJD0	1.60168	1.40607	1.46914	1.90632	1.83926	1.80962	1.74848	2.28694	2.28416	1.90973	2.12009	2.01469	0.0443291	0.325268	0.486364
A0A3B6RKP0	1.6685	1.84413	1.9137	1.84006	0.885691	0.938525	0.905191	0.80424	0.929377	0.728254	1.09026	0.956906	1.37e-05	-0.933187	-0.8904
W5D7B8	1.89099	1.88041	1.78506	1.64782	1.31575	1.16941	1.12813	1.32842	1.3391	1.31205	1.49771	1.25968	0.000375854	-0.565646	-0.448936
A0A3B6NV21	3.41231	2.89261	3.31057	3.31619	1.78024	1.15645	1.66037	1.62526	2.46666	2.57627	2.1117	2.39811	9.07e-05	-1.67734	-0.844739
A0A3B6EMD8	2.0176	2.11882	2.03609	2.01328	2.42592	2.5975	2.64399	2.46073	2.4939	2.2721	2.41742	2.30502	0.000422708	0.485585	0.32566
A0A3B6N1C1	0.276015	0.487484	0.1766	0.167668	-0.492647	-0.651316	0.140985	-0.405858	-0.344697	-0.933172	-0.73124	-0.312427	0.0100608	-0.629151	-0.857326
A0A3B6SFQ6	2.3596	2.64678	2.61924	2.8354	1.76454	1.58107	1.76051	1.842	1.31735	2.14924	1.97214	1.92458	0.00337119	-0.878222	-0.774427
Q6T484	0.00260033	0.845106	0.72367	0.794964	-0.28991	-0.0592184	-0.981963	-0.0940785	-2.35891	-2.10378	-2.29263	-1.73339	7.17e-05	-0.947878	-2.71376
A0A3B6IR50	0.598932	0.977277	1.23355	0.878151	-0.63903	-0.858612	-1.20564	-1.07116	-0.848701	-0.874394	-0.885505	-1.17686	1.4e-05	-1.86559	-1.86834
A0A3B6HPB7	1.27077	1.00472	1.40474	1.31647	-0.753376	-0.482033	-0.595762	-0.422733	0.81309	0.835986	0.573271	0.617534	2.82e-06	-1.81265	-0.539204
A0A3B6JHQ6	1.61039	1.76648	1.63313	1.56634	2.40277	2.45234	2.23678	2.09141	2.09376	1.91455	2.04578	1.95562	0.000409709	0.651739	0.358342
A0A3B6HX10	1.40101	1.23419	1.34902	1.36071	2.03536	2.17355	1.96944	2.08653	1.99291	1.84386	2.11497	1.95564	2.42e-05	0.729987	0.64061
A0A3B6ESX0	4.70663	4.40923	4.98922	4.97099	3.96176	3.69997	3.87149	3.83827	4.13659	4.42905	4.04241	4.04851	0.00109948	-0.926144	-0.604877
A0A3B6NKE4	0.0614453	0.174731	0.0775116	-0.0160466	-0.810327	-1.11464	-1.23001	-1.10035	-2.35484	-1.62488	-2.30271	-2.18839	1.17e-05	-1.13824	-2.19211
A0A3B6LM32	-3.04428	-3.39729	-3.37992	-3.60817	-2.6947	-2.8874	-2.75529	-2.4321	-2.51758	-2.53478	-1.80071	-2.4559	0.00337246	0.665039	1.03017
A0A3B6AWB6	0.702065	0.8394	0.696671	0.713944	1.19298	1.23407	1.55937	1.28344	1.41206	1.41339	1.35617	1.22795	0.000256279	0.579446	0.614373
A0A3B6PMK1	2.9713	2.89993	2.97531	2.92838	2.40808	2.26497	2.59104	2.36723	2.65883	2.42412	2.36726	2.35078	0.000646116	-0.535899	-0.493481
A0A1D5UUP9	4.44201	4.51152	4.35773	4.29478	4.12359	4.06868	4.04396	3.86273	3.54497	3.59919	3.5178	3.54132	1.2e-05	-0.376769	-0.850687
A0A3B5XVE8	2.00045	2.15369	1.95802	2.03716	1.73697	1.41558	1.80281	1.65998	1.73514	1.56108	1.93681	1.52862	0.0209629	-0.383493	-0.346914
A0A3B6FKR5	3.11102	3.41105	3.47446	3.81601	4.2733	4.56873	4.15546	4.70145	4.68564	5.16023	4.58001	4.91686	0.000538901	0.971601	1.38255
A0A3B6B8T0	5.56614	5.64439	5.47628	5.47514	4.62025	4.53833	4.535	4.51942	4.94786	4.91466	4.87972	4.96314	3.66e-07	-0.987238	-0.614142
A0A3B6IJZ3	0.758623	0.647245	0.580431	1.07541	1.4177	1.31475	1.60602	1.792	1.56381	1.66473	1.56759	1.73869	0.000602073	0.767191	0.868273
A0A1D6CQ74	3.4171	3.44851	3.28178	3.23996	2.98732	2.87278	3.05463	3.17122	3.14694	3.07421	2.43912	2.75875	0.0392466	-0.325354	-0.492083
A0A3B6ISA1	-0.689632	-0.668001	-0.708854	-0.997976	-1.08582	-1.34653	-1.36085	-1.69481	-1.30226	-1.35588	-1.61524	-1.34842	0.00377754	-0.605886	-0.639334
A0A3B6LF30	5.52284	5.71315	5.44147	5.88848	6.08926	6.33787	6.28534	6.4981	6.43331	6.5501	6.39575	6.40579	0.000444388	0.661155	0.804752
A0A3B6RF62	2.34111	2.65307	2.93755	2.73774	1.92449	2.15954	1.85424	1.71974	2.0705	1.96677	2.07654	2.15145	0.00182927	-0.752866	-0.601054
A0A3B6LS01	-1.89203	-1.74508	-2.12012	-1.86618	-3.18134	-3.57685	-3.6713	-3.44179	-2.77599	-2.95152	-2.46247	-2.70716	3.76e-05	-1.56197	-0.818437
A0A3B6GT02	-1.89391	-1.81186	-1.78722	-2.31554	-2.6169	-3.28002	-2.44116	-2.48573	-2.50304	-2.62636	-2.12803	-2.09057	0.0358928	-0.75382	-0.384866
Q41523	0.378827	0.581298	0.339703	0.635715	1.72455	2.19704	1.85011	1.96269	1.17308	1.33992	1.52964	1.41107	2.41e-05	1.44971	0.879543
A0A3B6TMF3	-3.68407	-3.63257	-3.32354	-3.51914	-2.62506	-2.76509	-2.54352	-2.52728	-2.30038	-2.6665	-2.75527	-2.52059	0.000111101	0.924589	0.979144
A0A3B5Z485	1.80785	1.68429	1.75279	1.4918	1.00353	1.50654	1.13541	1.11982	0.9456	1.24372	0.966406	0.992211	0.00293997	-0.492858	-0.647199
A0A3B5Y2F2	0.829685	0.579234	0.802516	0.923222	1.48332	1.29082	1.47901	1.54328	1.58665	1.13055	1.20995	1.45017	0.00158275	0.665445	0.560666
A0A3B6KJT5	0.353063	0.00160506	0.446651	0.547492	-0.239893	-0.300289	-0.253981	-0.169137	-0.347701	0.223428	-0.607042	-0.457357	0.0198358	-0.578028	-0.634371
A0A3B6PQQ5	0.661657	0.638665	0.728415	0.652792	1.92711	1.70655	1.79218	1.78176	1.55862	1.34892	1.55545	1.48778	1.07e-06	1.13152	0.817312
W5G990	4.0029	3.75697	3.90849	3.59245	2.76642	2.58528	2.6718	2.48863	3.03685	3.1905	3.26564	2.82479	8.57e-05	-1.18717	-0.735757
A0A3B6ITS7	-2.22552	-2.12506	-2.26506	-1.89316	-1.5881	-1.49096	-1.85742	-1.4986	-1.71296	-1.68053	-1.4144	-1.64142	0.00413637	0.51843	0.514871
A0A3B6B442	1.24698	1.32324	1.46213	1.55287	1.88912	1.93459	1.99562	1.76111	1.84228	1.70427	1.81274	1.75278	0.000765902	0.498807	0.381714
Q7X729	4.57517	4.61109	4.61315	4.55116	3.88595	3.89116	3.74978	3.76017	4.22879	4.0347	4.07783	4.07429	4.79e-06	-0.765877	-0.483739
A0A3B6JL41	2.17226	2.26284	2.28059	2.16639	0.711399	1.36411	1.18109	1.20405	1.58835	1.61293	1.72869	1.38914	0.000256571	-1.10535	-0.640741
A0A3B5Z3X9	1.44738	1.38784	1.70069	1.43342	0.864541	0.837093	0.404411	0.913407	0.551488	0.696067	0.90327	0.438338	0.00115582	-0.737469	-0.845042
A0A3B6FEW0	1.50632	1.63683	1.55971	1.42475	0.110277	0.106617	-0.317922	0.0163596	0.964863	0.913919	0.856029	0.678808	6.87e-06	-1.55307	-0.678497
A0A3B6KH94	2.55644	2.74689	2.83986	1.92612	1.69109	1.68536	2.17889	1.33716	1.54214	1.74986	1.70739	1.96138	0.0198021	-0.794202	-0.777134
A0A3B6EC69	4.14886	4.31179	4.08239	4.04198	4.67295	4.72641	4.60663	4.52149	4.54169	4.51848	4.52937	4.64283	0.000350126	0.485614	0.411834
A0A3B6LLB3	1.27181	1.22266	1.22662	1.09328	1.72157	1.57644	1.66562	1.60351	1.83307	1.70374	1.77422	1.7888	1.91e-05	0.43819	0.571364
A0A3B6THE3	0.636328	0.327126	0.462043	0.360416	0.123626	-0.0694197	-0.0378431	-0.0598814	-0.104966	-0.238153	-0.169622	-0.0363914	0.00035899	-0.457358	-0.583761
A0A3B6IQY6	0.76416	0.76595	0.810994	0.666243	1.33164	1.38091	1.47373	1.27201	1.33321	1.31021	1.23086	1.19373	1.72e-05	0.612735	0.515165
A0A3B6KAL3	3.97352	4.10551	4.21963	4.0565	4.69684	4.95845	4.52776	4.90529	4.3604	4.68927	4.93604	4.74136	0.00322819	0.683298	0.592977
A0A3B6GUL1	1.02962	0.772543	0.92798	0.827016	1.23829	1.59901	1.2068	1.36236	1.52181	1.21661	1.07772	1.01371	0.0251829	0.462327	0.318172
A0A3B6GX03	0.801809	0.979519	0.703143	0.940097	1.3976	1.49624	1.23114	1.40905	1.23816	1.36063	1.24395	1.17046	0.000677995	0.527367	0.39716
A0A7H4LK54	2.00743	2.02369	1.7454	1.99493	1.48087	1.44664	1.56488	1.77201	1.6131	1.54761	1.64135	1.59154	0.00523202	-0.37676	-0.344461
D7PGW0	1.15502	1.32107	1.04101	1.00703	0.552244	0.943608	1.16086	0.625038	0.427714	0.669975	0.836175	0.209327	0.0351797	-0.310595	-0.595234
A0A3B6QH72	-2.73091	-2.27894	-1.98502	-2.20217	-1.55157	-2.30339	-2.13348	-1.97689	-2.9222	-2.6453	-2.69871	-2.649	0.0214682	0.307929	-0.429542
A0A2Z6C908	2.57212	2.61729	2.59314	2.76121	3.0601	3.28875	3.16432	3.12532	3.08616	3.07189	3.00221	2.98719	0.000110859	0.52368	0.400921
A0A3B6NSZ8	2.82222	2.99955	3.0402	3.1758	2.18369	2.0989	2.0997	2.28176	2.38713	2.52302	2.62295	2.66352	0.000100782	-0.84343	-0.460289
A0A3B6FFH0	2.32433	2.30297	2.29678	2.20904	2.75141	2.90349	2.7693	2.59264	2.71798	2.951	2.74521	2.89891	0.000337855	0.470932	0.545
A0A3B6NHD8	-1.15373	-0.850446	-1.05825	-0.751069	-0.807717	-0.640894	-0.582431	-0.240253	-0.279224	-0.249082	-0.175528	-0.127486	0.00227798	0.38555	0.745543
A0A3B6B4E1	-0.230591	-0.114115	-0.257996	-0.267125	1.23949	1.32637	1.37464	1.38215	0.130966	0.449054	0.464165	0.280614	9.72e-07	1.54812	0.548656
A0A3B6FFA6	0.55917	0.544375	0.633339	0.71434	0.153881	0.382482	0.0331913	0.67486	0.234491	0.019907	0.344343	-0.232018	0.0437002	-0.301702	-0.521125
A0A3B6CCT1	0.147554	0.0513971	0.11828	0.0198612	1.65634	1.79071	1.74022	1.76804	0.745347	0.458352	0.936415	0.608568	1.84e-06	1.65455	0.602897
A0A1D6DK86	3.82332	3.81021	3.71304	3.73337	3.03539	3.14179	3.02864	3.19387	3.26288	3.30923	3.14807	3.23872	8.41e-06	-0.670058	-0.530258
A0A3B5Z1N5	0.808047	0.967001	1.03534	0.249831	1.31694	1.09462	1.16981	1.03027	0.109553	0.340928	-0.127876	-0.0700263	0.00161151	0.387855	-0.701911
A0A3B6TQA0	1.41359	1.4016	1.38233	1.45116	3.02182	3.05001	3.08346	3.15852	2.45812	2.1973	2.18707	2.18708	1.9e-07	1.66628	0.845222
A0A3B6JKX1	1.99106	2.58197	2.1344	2.25012	2.86172	2.8079	2.73481	2.50137	2.43261	2.61435	2.83971	2.34679	0.0448305	0.487061	0.318976
A0A3B5ZRH5	2.46701	2.53217	2.68736	2.88027	2.97078	2.98624	2.91467	3.1916	3.23474	3.10653	2.92558	3.10839	0.00857648	0.374123	0.452113
A0A3B5Z5A3	0.984171	1.05223	1.00463	1.08581	1.60466	1.75875	1.85704	1.6962	1.65928	1.76988	1.8029	1.79139	6.65e-06	0.697452	0.724154
A0A3B6LQD6	0.985023	1.12016	1.253	0.712538	1.9314	1.86792	1.75124	1.76456	1.50575	1.03387	1.60408	1.42355	0.00287847	0.811102	0.374134
A0A3B6JCX3	0.678949	0.546629	0.750834	0.66423	0.0201941	0.308946	0.213144	0.186722	0.0540428	-0.000198035	0.151405	-0.0732091	0.000158485	-0.477909	-0.62715
W5CRM8	1.83027	1.74423	1.71232	1.77678	0.494966	0.638774	0.515319	0.789313	0.681753	0.809655	0.532189	0.649034	2.88e-06	-1.15631	-1.09774
A0A3B6ML84	-2.10191	-1.86111	-2.00479	-2.2636	-3.14339	-2.66327	-2.49483	-3.04366	-2.45111	-2.68014	-2.25963	-2.80223	0.009932	-0.778433	-0.490423
Q9XEN5	3.04742	2.90844	3.23942	3.29461	4.36296	4.25875	4.20558	4.32928	3.69364	3.71515	3.67606	3.31029	6.47e-05	1.16667	0.476315
A0A3B6A2M8	4.48833	4.41184	4.25696	3.71846	3.37892	3.27	3.50668	3.08152	3.41052	3.22498	3.91103	3.71826	0.00889873	-0.909621	-0.652701
A0A3B6CH81	2.13005	2.03151	2.18836	2.18085	1.3881	1.27601	1.32278	1.38684	1.27239	1.25093	1.25161	1.08832	1.35e-06	-0.78926	-0.91688
A0A3B6KMG6	1.81505	1.60334	1.8358	1.63092	2.38406	2.38864	2.29542	1.96414	1.20022	1.18255	1.13393	1.08982	4.14e-05	0.536788	-0.569648
A0A3B5Y4U6	-0.290556	-0.237907	-0.204325	-0.0475955	0.0203947	0.47648	0.655421	0.57816	0.359506	0.115573	0.181985	0.606903	0.0118483	0.62771	0.511088
A0A3B6AYC5	1.46579	1.47084	1.43099	1.53852	0.854443	0.825836	0.90865	1.07241	0.781936	0.891423	0.431422	0.682211	0.000240644	-0.561202	-0.779788
A0A3B6TR12	0.242219	0.593483	0.343994	1.03237	1.41488	1.46321	1.31855	1.33415	1.31841	1.5205	1.68323	1.58979	0.00118618	0.829679	0.974968
A0A3B6MKF9	0.229934	0.25564	0.306521	0.291754	-0.0589026	-0.251072	0.0869477	0.0878432	-0.377459	-0.355961	0.103633	-0.104054	0.0174387	-0.304758	-0.454423
U5HTD8	3.1732	2.72997	3.28976	3.23687	2.67534	2.38697	2.52659	2.41868	2.64411	2.84732	1.95063	2.57936	0.0323506	-0.605558	-0.602094
Q7XYF8	0.951687	1.12417	1.47789	1.36367	0.841533	0.934238	0.889987	0.871214	0.647002	0.608966	0.679632	0.639689	0.00213081	-0.34511	-0.585531
A0A3B6C4X6	3.1055	3.12701	3.40685	3.25672	3.83382	3.73962	3.88862	3.86332	3.62375	3.53401	3.72557	3.58701	0.000219733	0.607326	0.393566
A0A2I4R1T0	8.06839	8.12838	8.15395	8.20893	8.83224	9.00324	8.74832	9.10147	8.92736	8.9273	8.99652	8.78354	4e-05	0.781406	0.76877
A0A3B6EEK4	0.125766	-0.15865	0.269922	0.226772	0.811578	0.275566	0.891098	0.935395	0.750635	1.12269	0.711356	1.11359	0.00684679	0.612457	0.808615
A0A3B6IS50	2.21649	2.37892	2.14904	2.44134	2.70472	2.83372	2.7786	2.81511	2.71457	2.65146	2.64086	2.59952	0.000392991	0.486589	0.355152
A0A3B6PPJ4	0.570714	0.328473	0.509055	0.715667	-0.397265	-0.071938	-0.55615	-0.0344073	0.153675	0.369897	-0.151702	0.406656	0.00606977	-0.795918	-0.336346
A0A3B6JHM7	0.370853	0.229223	0.310394	0.634287	1.15749	1.26093	1.20529	1.23302	0.88274	0.387195	1.02016	0.942369	0.00208334	0.827992	0.421926
A0A3B6MMW8	-1.94963	-2.12171	-2.44896	-2.48906	-2.59446	-2.48986	-2.76207	-2.90298	-2.91607	-2.61907	-2.51123	-2.62106	0.0427927	-0.435004	-0.414518
A0A3B6B2Q7	-2.79518	-2.34727	-3.15875	-2.65876	-3.79219	-3.08733	-3.32757	-3.05361	-3.68198	-3.97571	-3.68792	-4.03349	0.00435625	-0.575184	-1.10479
A0A3B6KMX7	1.72533	1.44129	1.58624	1.56258	1.12498	1.2554	1.26303	1.22701	1.09613	0.937931	1.2569	1.14073	0.00136448	-0.361252	-0.470938
A0A3B6AVN9	2.8992	3.02064	3.06423	3.16883	1.21807	0.987211	0.753095	0.956226	2.01332	1.68753	2.04582	1.94557	2e-06	-2.05957	-1.11516
A0A3B6GRT1	2.30744	2.33334	2.22702	2.5024	2.60567	2.77191	2.76914	2.91681	2.86441	3.07009	2.86233	2.94234	0.000517237	0.423333	0.592244
A5HE90	3.48232	3.51906	3.51705	3.60817	4.09014	3.97862	4.03405	4.06046	3.91593	4.00518	3.73096	3.96992	0.0001638	0.509168	0.373847
Q5I7K5	4.23608	4.30168	4.39375	4.68794	3.45116	3.76923	3.45532	3.74801	3.69465	3.76673	3.71558	3.7557	0.000422708	-0.798931	-0.671696
C6ETB1	0.50113	0.791244	0.626528	0.372234	0.366755	0.242123	0.432211	-0.053862	0.0532296	-0.129856	-0.305099	-0.224027	0.00322699	-0.325977	-0.724222
A0A1D5SUB6	1.34884	1.32459	1.28362	1.27441	-0.170482	-0.159785	-0.290072	-0.111562	0.383563	0.463423	0.138919	0.600393	2.76e-06	-1.49084	-0.911289
A0A3B6AUI7	0.586412	0.862657	0.694357	0.924599	1.27364	1.43753	1.09276	1.38193	1.33614	1.27635	1.51926	1.40432	0.000989269	0.529458	0.617011
A0A3B6JJ46	-3.9541	-4.101	-4.22812	-3.62786	-2.51425	-2.61378	-2.50313	-2.157	-3.11772	-3.03335	-2.7502	-3.33891	0.000150965	1.53073	0.917727
A0A3B6MN20	1.63554	1.65661	1.62754	2.17638	2.11189	2.36397	2.39617	2.192	2.36967	2.57367	2.6617	2.43779	0.00310609	0.491991	0.736691
A0A1D5YY58	2.64482	2.57251	2.48693	2.74722	2.38029	2.36267	2.22059	2.26997	2.15268	2.04657	2.4428	2.34778	0.0133471	-0.304489	-0.36541
A0A3B6CJB8	-3.63745	-3.50978	-3.77729	-3.14875	-2.71882	-2.93463	-2.77027	-3.03346	-3.93891	-3.81123	-3.54618	-4.20253	0.00184938	0.654026	-0.356394
Q75QN9	0.840091	1.26046	0.854299	1.18315	0.261699	0.702214	0.476856	0.169932	0.259183	0.485875	0.610201	0.402053	0.0065288	-0.631825	-0.595173
A0A3B6HWR3	-1.34689	-1.34191	-1.36215	-1.44323	-0.836505	-0.943093	-0.847216	-1.02458	-0.574535	-0.887453	-0.717431	-0.800587	0.000124843	0.460695	0.628544
A0A3B6LIG6	-2.98312	-3.30962	-2.91997	-2.78279	-1.97894	-2.2163	-1.96268	-1.8899	-1.8712	-2.22628	-1.9817	-1.88714	0.000171207	0.986924	1.0073
A0A3B6SGH8	-2.57757	-2.5653	-2.52998	-2.49258	-1.80723	-1.88323	-1.9094	-1.72151	-1.85137	-1.82874	-1.81233	-1.83883	8.63e-07	0.711014	0.708538
A0A3B6PVG4	2.21128	2.27475	1.88482	1.71637	1.83337	1.44406	1.67617	1.4786	1.49817	1.54129	1.48212	1.51709	0.0158173	-0.413754	-0.512137
A0A3B6I0D2	2.7926	2.73856	2.7533	2.77279	2.05631	2.39298	2.38848	2.27051	2.50969	2.32482	2.58028	2.19363	0.00457691	-0.487243	-0.362207
A0A3B6NMB1	2.01723	1.97831	2.06158	1.89759	2.51313	2.43221	2.31779	2.36435	2.27934	2.35785	2.63366	2.42601	0.00136728	0.418193	0.435539
A0A3B6LGI5	5.51472	5.70232	5.43411	5.89852	6.08012	6.33236	6.27471	6.49227	6.42457	6.55256	6.40537	6.39827	0.000511725	0.657448	0.807775
Q5EI64	0.500717	0.76755	0.701994	0.504733	0.239364	0.36009	0.700285	-0.0279851	-0.3661	0.251042	0.0613395	-0.115003	0.0225829	-0.30081	-0.660928
A0A3B6KC70	0.476007	0.50951	0.310514	0.649564	1.49974	1.6457	1.55156	1.82071	1.21097	1.20409	1.72518	1.36023	0.000143309	1.14303	0.888717
A0A3B5Y6D5	-0.967524	-1.19362	-1.01839	-1.19572	-0.267875	-0.251914	-0.16479	-0.514294	-0.292823	-0.336879	-0.0711857	-0.303222	7.94e-05	0.794094	0.842785
W5CPU9	2.11121	2.05342	2.02058	2.23764	2.67082	2.79286	2.65483	2.7536	2.44113	2.50809	2.42885	2.37981	3.25e-05	0.612314	0.333762
A0A3B6BA14	-0.445557	0.121599	0.00690217	-0.263038	-1.08053	-0.636597	-1.24449	-1.09608	-0.998607	-1.25328	-0.990252	-1.37648	0.00134447	-0.869399	-1.00963
A0A3B6LZ71	-0.335368	-0.426925	-0.0196931	-0.566767	-1.92764	-2.02469	-2.13849	-2.11595	-1.26704	-1.40102	-1.6503	-1.21208	1.51e-05	-1.7145	-1.04542
A0A3B6NK97	-1.72394	-1.70336	-1.76907	-1.62859	-1.0396	-0.60504	-1.39787	-0.544673	-0.904701	-0.467846	-1.06677	-0.517771	0.00525094	0.809446	0.966971
A0A3B6PV81	1.45833	1.56303	1.38146	1.62966	0.949715	1.16732	0.871904	0.918089	0.762362	0.975371	1.02999	0.834863	0.000470297	-0.531363	-0.607473
A0A3B6JRC8	1.72841	1.92284	1.75948	2.09069	2.20749	2.25191	2.19348	2.49147	2.20665	2.3339	2.21291	2.20894	0.00665727	0.410733	0.365247
A0A3B6PGJ8	-0.00358472	0.211413	0.19268	0.0970008	0.988227	0.78269	0.979749	0.710126	0.937389	1.07978	0.203428	1.03996	0.00976395	0.740821	0.690761
Q2QKC3	1.14881	1.43748	1.16504	1.44101	0.784545	0.469593	0.784232	0.830182	0.710308	0.762722	1.0319	0.669063	0.00365959	-0.580946	-0.504585
A0A1D5U0A3	2.05247	2.01838	1.95114	1.7518	1.52386	1.53651	1.73784	1.36761	1.32333	1.1922	1.34168	1.36508	0.00064887	-0.401992	-0.637876
A0A3B6MQI4	1.71998	1.74755	1.68069	1.93854	2.3738	2.49402	2.48301	2.28457	2.40384	2.41669	2.47042	2.60236	5.82e-05	0.637164	0.701637
A0A3B6PRS6	1.65628	1.87147	2.49102	1.82101	0.954242	1.32514	0.972101	0.867541	0.904589	1.22579	1.11095	1.01652	0.00234174	-0.93019	-0.895482
A0A3B6U690	2.36713	2.37008	2.3514	2.6298	2.96232	2.74322	3.05168	3.01155	3.45729	3.3298	2.96284	3.39899	0.00069366	0.512591	0.85763
C1K737	2.23487	2.14829	2.1958	2.16449	1.41746	1.3393	1.2042	1.43794	1.32009	1.09393	1.28577	1.22008	3.31e-06	-0.836142	-0.955898
A0A096UND4	-3.74809	-3.81048	-3.77362	-3.56248	-3.62105	-3.38331	-3.12915	-3.03255	-3.50382	-2.92409	-2.72941	-3.10759	0.0253097	0.432153	0.657441
A0A3B6TTP1	0.643757	0.650641	0.419239	-0.222666	1.07561	1.0728	1.11355	0.940185	0.987242	1.0881	1.08293	0.82054	0.0140911	0.677792	0.621961
A0A3B5Y1S1	2.31314	2.56848	2.42863	2.21011	1.6642	1.65083	1.50511	1.32093	1.48067	1.34255	1.66428	1.40849	0.000132219	-0.844819	-0.906094
A0A3B6EQH4	1.38981	1.44404	1.52296	1.51587	2.56024	2.65121	2.56692	2.71009	2.14562	1.92923	2.12222	1.99012	1.19e-06	1.15394	0.578626
W5EL62	-1.99214	-2.58845	-2.73618	-2.39293	-3.2774	-2.7137	-3.0985	-2.91661	-3.21905	-2.89865	-3.27635	-3.15441	0.0139517	-0.57413	-0.709692
A0A3B6H402	-0.675397	-0.350436	-0.46725	-0.281729	-1.53858	-1.71521	-1.7869	-1.71522	-1.50427	-1.84195	-1.82639	-1.48108	2.42e-05	-1.24527	-1.21972
A0A3B5ZPI1	1.53211	1.38742	1.55822	1.37163	2.19833	2.18508	2.10618	2.16094	2.17238	1.85055	1.97013	1.89341	9.06e-05	0.700284	0.509269
A0A3B6C3A6	-0.718667	-0.493457	-0.692503	-1.20336	-0.293566	0.132879	-0.144295	-0.369891	-0.280171	-0.18109	-0.00413185	-0.598212	0.0316831	0.608278	0.511095
A0A3B6KJQ3	0.0416478	0.00568124	0.0530144	0.12735	0.663768	0.878606	0.875847	0.873145	-0.368114	-0.103474	-0.525546	-0.895919	0.00017003	0.765918	-0.530187
B2B9T8	1.88948	2.24715	2.07991	2.01055	2.32637	2.41743	2.3626	2.43511	2.36803	2.31145	2.48329	2.39759	0.00374144	0.328602	0.333316
A0A3B5XV82	3.47877	3.36624	3.48147	3.22189	3.14905	2.98087	3.0481	2.89073	2.98217	2.77441	3.04726	2.84884	0.00220308	-0.369907	-0.473925
A0A3B6QHN1	1.17003	0.95877	1.13569	1.34812	1.78605	1.46228	1.64343	1.39302	1.45134	1.5836	1.80709	1.51916	0.0135735	0.418042	0.437143
A0A077RU93	1.14658	1.19569	1.08301	0.711213	1.78192	1.68755	1.57137	1.60986	1.47353	1.32053	1.72754	1.47725	0.00355429	0.628551	0.465586
A0A1D6SDQ8	1.68318	1.65691	1.66687	1.7141	0.411614	0.575873	0.51736	0.488918	1.10247	1.02055	1.21937	1.07204	2.36e-07	-1.18183	-0.57666
A0A3B5YV69	1.55715	1.58404	1.13604	1.3801	0.498565	0.160963	0.44455	0.37301	-0.190733	-0.325099	-0.000178829	0.0888478	2.73e-05	-1.04506	-1.52112
A0A3B6QF84	0.569676	0.394331	0.639571	0.416521	0.370497	-0.112564	-0.133648	0.0787066	-0.331179	0.00866615	-0.243115	0.0684689	0.00657737	-0.454277	-0.629314
A0A3B5YZL3	3.74066	3.73769	3.67756	3.42732	3.13339	2.81468	2.72374	2.83021	3.12134	2.7287	2.97269	2.98675	0.000624805	-0.770302	-0.693439
A0A3B6MQ23	3.33156	3.36246	3.39992	3.22423	4.11658	4.20001	4.34751	4.14638	4.28434	4.18166	4.39892	4.33909	3.59e-06	0.873077	0.97146
A0A3B6LH78	0.242719	0.252847	-0.218337	0.491707	1.2245	1.24845	0.82714	0.895899	1.06407	1.1142	0.628254	0.542532	0.00872632	0.856764	0.64503
A0A3B6IK32	2.5576	2.15541	2.64255	2.60084	2.1109	1.83264	2.18746	2.24628	1.97154	2.12154	1.61193	1.93357	0.0178435	-0.394781	-0.579458
A0A3B6PJX6	1.56805	1.53281	1.63951	1.80388	2.28584	2.2394	2.25893	2.1809	2.26846	2.0584	2.21081	2.28806	8.77e-05	0.605205	0.570367
A0A3B6RDL4	1.1597	1.22661	1.58265	1.0435	2.25926	1.98484	2.22582	1.90142	1.60658	1.84577	1.70679	1.18987	0.00521653	0.839721	0.334139
A0A3B6TL15	0.73572	0.800445	0.875122	0.423685	1.4674	1.25791	1.40404	1.48136	1.54832	1.49952	1.73922	0.839796	0.0119303	0.693934	0.697971
A0A3B6MYY2	0.945312	0.996301	1.05749	0.6794	0.520073	0.762371	0.402823	0.292958	-0.143057	-0.288451	-0.200176	-0.385964	7.45e-05	-0.425068	-1.17404
A0A3B6TE67	-2.82139	-2.49065	-2.65173	-2.74272	-1.90985	-2.13214	-1.92696	-1.84121	-2.24904	-2.21706	-2.36409	-2.21284	0.000203136	0.724082	0.415861
A0A1D5THS1	3.0284	3.21042	3.30899	3.11741	2.55499	2.53287	2.63206	2.42396	2.95093	2.49564	3.02488	2.51548	0.00607164	-0.630335	-0.419572
A0A3B6LSV5	-0.394801	-0.326889	-0.445424	-0.247142	-0.93537	-1.57322	-0.794821	-0.936453	-0.48731	-0.659955	-0.807403	-0.99098	0.0155063	-0.706402	-0.382848
A0A3B6HR60	-0.605347	-0.679607	-0.807954	-0.949178	0.995841	0.873253	1.17269	1.12065	0.0988312	0.349866	0.43212	0.174476	2.77e-06	1.80113	1.02434
A0A481S232	1.72299	1.65095	1.58092	1.54298	0.816808	1.23034	1.22495	1.59649	1.13857	1.17124	1.24641	1.21357	0.0308677	-0.407312	-0.432014
A0A3B6FN32	0.0819538	0.404335	-0.339984	-0.245402	0.580065	0.413603	0.519207	0.696838	0.663361	0.527977	1.02358	0.761433	0.00793455	0.577202	0.768862
A0A3B6PKA7	0.355852	0.0705458	0.427791	0.227102	1.2231	0.600886	1.2951	1.05398	1.21455	1.04887	0.490456	0.843788	0.0128433	0.772942	0.629092
A0A3B6TTV7	1.03597	1.01857	1.17611	1.04205	1.53441	1.72865	1.52498	1.63798	1.36535	1.5426	1.42366	1.44831	0.000123389	0.538332	0.376806
A0A3B6QH92	1.7251	1.80497	1.81936	1.41835	2.40845	2.2575	2.35673	2.39304	2.52068	2.50997	2.64937	2.42779	0.000101562	0.661983	0.835006
A0A3B6RNB6	1.14731	1.27043	1.24908	1.39798	-1.22366	-1.01112	-1.12202	-0.453471	0.355627	0.0483901	0.78464	-0.0158824	6.28e-05	-2.21877	-0.973003
A0A3B6GVV5	0.697991	0.224768	0.339721	0.573184	1.33255	1.39846	1.16261	1.51057	-1.29981	-1.10751	-1.90291	-1.4389	4.11e-06	0.892131	-1.8962
A0A3B6KHD5	0.801135	0.715181	0.589154	0.70503	1.35114	1.22116	1.31709	1.40752	1.38961	1.33661	1.46076	1.46922	9.38e-06	0.621602	0.711424
A0A3B6GVJ4	-1.32725	-1.48265	-0.962513	-0.899944	-0.507067	-0.733453	-0.220055	-0.367676	-1.4102	-1.35363	-1.61085	-1.55496	0.000957122	0.711028	-0.314319
A0A3B6C2P6	0.754761	0.632736	1.09165	1.30743	0.493895	0.351219	0.569792	0.603945	1.33174	1.0333	1.38379	1.37218	0.00481695	-0.441931	0.333609
A0A3B5ZVN8	-0.107163	0.573432	0.709489	0.462713	0.0268847	-0.244834	-0.922032	-0.0704215	-0.405518	-0.66845	-0.235797	-0.144246	0.0348348	-0.712219	-0.773121
W5D0L0	-1.3503	-1.28712	-1.24552	-1.76707	-0.902941	-0.852739	-1.08666	-1.24921	-1.55144	-1.68065	-1.80774	-1.99331	0.00531275	0.389617	-0.345779
A0A3B5YYG8	0.710239	0.673009	0.575611	0.738466	-0.0760537	0.256349	0.181321	-0.111731	0.187656	-0.770903	0.0822464	-0.38917	0.00884129	-0.61186	-0.896874
A0A3B5YUL9	0.865835	0.936268	0.849074	0.616149	-0.627888	-1.01215	-1.6353	-0.740997	0.114544	0.452031	0.758122	0.62575	0.000223029	-1.82092	-0.32922
A0A3B5XYW8	-1.01648	-0.536591	-0.396195	-0.352446	0.446249	0.49659	0.296946	0.556739	-0.0395773	-0.0677939	0.106237	-0.218085	0.000710549	1.02456	0.520623
A0A3B5ZUV3	-2.38571	-2.75097	-2.70476	-3.09999	-3.60453	-3.55185	-3.98112	-4.09087	-3.33795	-3.31226	-3.12335	-3.47732	0.00169632	-1.07174	-0.577361
A0A3B6I5M9	1.84404	1.95306	1.79469	1.56431	2.32361	2.23912	2.07171	2.03954	1.50029	1.22105	1.46936	1.35861	0.000449531	0.379471	-0.401697
A0A0C4BKM5	4.05473	4.21166	4.22228	3.67191	3.74365	3.68438	3.76668	3.48052	3.34574	3.25077	3.4745	3.3813	0.00347158	-0.371339	-0.677071
A0A3B6EBI5	0.166768	-0.00915953	-0.0194647	0.276065	0.529814	0.492631	0.542851	0.439795	0.613015	0.786471	0.172331	0.525615	0.0214994	0.397721	0.420806
A0A3B6SJ31	0.344026	0.510339	0.380922	0.484542	-0.394985	-0.405998	-0.530833	-0.485864	-0.569291	-0.684168	-0.609491	-1.50887	0.000849342	-0.884377	-1.27291
W5EP45	3.91119	3.99085	3.87484	3.93842	3.45791	3.53587	3.36895	3.33909	3.58077	3.64931	3.59869	3.55821	3.74e-05	-0.503365	-0.332077
A0A341NKX1	2.37981	2.50786	2.30879	2.2243	4.18219	4.12811	4.11201	4.11289	4.30326	4.32564	4.28725	4.31293	2.22e-08	1.77861	1.95208
A0A3B6LYJ8	1.49247	1.57861	1.4746	1.40473	1.10074	1.11075	1.19398	1.26393	0.966401	1.24616	0.985537	1.0718	0.00129232	-0.320251	-0.420129
A0A3B6JNG2	3.61517	3.72237	3.71072	3.5738	3.21245	3.43498	3.19781	3.24474	3.2961	3.25988	3.3004	3.31555	0.000409466	-0.383021	-0.362534
A0A3B6AVC4	0.801519	0.924893	0.848344	0.920928	1.21542	1.19455	1.18439	1.28741	1.38818	1.30143	1.30069	1.91002	0.00658947	0.346523	0.60116
A0A3B6B2L4	1.31037	1.27989	1.09334	0.890091	-0.99156	-1.08251	-0.878357	-1.11735	0.581019	0.707959	0.574132	0.702805	4.29e-07	-2.16087	-0.501944
W5HLM1	-0.944212	-1.07896	-0.974489	-0.966517	-1.44127	-1.21584	-1.20177	-1.38255	-0.380528	-1.05978	-0.16888	-0.958211	0.0301736	-0.319313	0.349194
A0A2X0S4L6	-0.305742	-0.460333	-0.2955	0.251812	-0.507807	-0.600174	-0.796303	-0.265592	-1.21359	-0.680321	-0.771126	-0.655925	0.0421242	-0.340028	-0.627799
A0A7H4LPE6	-0.762488	-0.539064	-0.792568	-0.963001	-1.92332	-1.52027	-2.13881	-2.13101	-1.58485	-1.43748	-1.28023	-1.27701	0.000449153	-1.16407	-0.630612
Q7X9F9	-0.112931	-0.145367	0.0785022	0.0686414	0.575235	0.52034	0.594763	1.06856	0.661637	0.232765	0.240792	0.418708	0.00514176	0.717514	0.416264
A0A3B6EN15	0.432947	0.37324	0.411581	0.269692	-0.636282	-0.499106	-0.378431	-0.513494	-0.625772	-0.806741	-0.651851	-0.640002	2.27e-06	-0.878693	-1.05296
A0A3B6HQK0	-0.299173	-0.278063	-0.427963	-0.37834	-0.064763	0.291113	0.376999	0.202486	0.531369	0.544526	0.505656	0.477429	7.31e-05	0.547343	0.86063
A0A3B5Z336	-0.117244	0.011609	-0.346345	-0.443782	-0.427883	-0.57064	-0.572925	-0.879886	-0.457143	-0.482276	-0.745521	-0.603634	0.0405624	-0.388893	-0.348203
A0A3B6LKK1	1.27459	1.02909	1.00768	0.986934	0.936032	0.37715	0.585935	0.484579	0.188834	0.563925	0.0325471	0.299438	0.00322819	-0.478649	-0.803387
A0A3B6TQT1	4.75206	4.80808	4.63601	4.47662	5.36413	5.49904	5.38788	5.13631	5.21835	4.95083	5.06296	5.04093	0.000825259	0.678649	0.400074
A0A3B5XVN6	-2.30483	-2.22856	-2.20021	-2.43041	-1.24009	-1.17258	-1.21784	-1.30961	-1.78526	-1.6972	-1.10801	-1.41951	0.000315377	1.05598	0.788511
A0A3B6DL50	-2.04995	-1.95713	-2.16442	-2.20342	-2.50053	-2.24495	-2.24595	-2.72127	-2.49743	-2.39481	-2.66777	-2.32855	0.0369436	-0.334449	-0.378415
A0A3B6DP79	-0.724029	-0.43946	-0.522773	-0.307388	-1.72559	-1.30653	-1.44344	-1.09989	-1.17282	-0.990984	-0.878762	-0.864166	0.00149542	-0.895453	-0.478271
A0A3B6ECD1	2.34361	2.39336	2.4693	2.66261	-0.737667	-0.36341	-0.633623	-0.453661	-2.02195	-1.56923	-1.90949	-1.52206	7.02e-08	-3.01431	-4.2229
A0A3B6RR52	1.58254	1.61729	1.75207	1.73665	2.69618	2.70005	2.74992	2.64079	2.31069	2.2588	2.42907	2.2564	1.13e-06	1.02459	0.641603
A0A3B6SJ08	2.02706	2.21741	2.14149	2.20617	1.39996	1.7807	1.66898	1.44862	1.60936	1.63431	1.68317	1.99711	0.00382358	-0.573466	-0.417044
W5HXT5	1.74704	1.72539	1.68678	1.61607	0.673059	0.783522	0.688702	0.644143	1.14687	1.04014	1.23698	1.36682	6.65e-06	-0.996462	-0.496115
A0A3B6HUN3	-0.0273377	0.30832	0.11499	0.68933	1.05924	1.38095	1.17892	1.47414	1.07827	0.95656	1.13245	0.336802	0.00741104	1.00199	0.604696
A0A3B6HYW3	2.0995	1.94536	2.06847	1.999	0.875172	0.981609	1.01188	0.294438	1.1378	1.22093	1.45023	0.882512	0.000555703	-1.23731	-0.855212
A0A3B6QMP0	0.332523	0.530878	0.311383	0.452061	0.917651	0.743856	0.998533	0.809121	0.84512	0.814945	0.954595	0.931054	0.000386161	0.460579	0.479717
A0A3B6NJR6	-1.62717	-1.49377	-1.62117	-0.921733	-0.847299	-0.701422	-1.09472	-0.75674	-1.18543	-0.73578	-0.969199	-0.868748	0.0330745	0.565915	0.476171
Q9SWU3	1.65305	1.57936	1.65879	1.38696	3.70284	2.88928	3.37822	3.24222	2.97906	2.88746	2.29706	2.91401	0.000171207	1.7336	1.19986
A0A3B6ARH8	2.20789	2.31514	2.19825	1.95422	1.86481	2.00871	1.80311	1.68753	1.6593	1.5173	1.60175	1.72207	0.00192808	-0.327838	-0.543769
A0A341YEF9	2.13032	2.04065	2.14283	2.50158	2.29528	2.64023	2.48981	2.67821	2.55071	2.91302	2.72258	2.75244	0.0132049	0.322041	0.530846
A0A3B6H6X9	2.02669	1.98042	2.07604	1.69228	1.13075	1.29805	1.15855	1.20882	1.22638	1.20583	1.29761	1.14413	6.7e-05	-0.744812	-0.725368
Q95H43	1.55819	1.63761	1.65185	1.80437	2.07836	2.08458	1.9665	2.20774	2.04309	2.12332	2.13189	2.16419	0.000322185	0.421291	0.452617
A0A3B6HSL8	0.222385	0.481867	0.373288	0.619997	-0.658259	-0.0886542	-0.217184	-0.654651	0.040974	0.114447	-0.0109787	0.0324192	0.00225448	-0.829072	-0.380169
A0A3B6Q994	-0.179961	-0.0664975	-0.168205	-0.690365	0.670225	0.363643	0.434447	0.179258	-0.808525	-0.864157	-0.785969	-0.71079	0.000272936	0.688151	-0.516103
A0A3B6EN60	1.61088	1.89773	1.77532	2.21245	1.65005	1.26317	1.46544	1.53345	1.38284	1.39278	1.57178	1.49548	0.0288064	-0.396071	-0.413378
A0A3B6KBU5	-0.714268	-0.837904	-0.621532	-0.776344	0.796419	0.890947	0.790099	0.905213	0.837545	0.811848	0.859133	0.992385	6.08e-08	1.58318	1.61274
A0A3B6KR72	1.36466	1.55935	1.40489	0.783847	3.37632	3.32574	3.32368	2.86385	2.71642	2.82569	3.00893	3.55958	0.000141689	1.94421	1.74947
A0A3B6N011	3.83806	3.98903	3.89866	3.78304	2.87202	2.78478	3.03392	2.86939	3.48934	3.27474	3.34218	3.33553	7.7e-06	-0.987169	-0.516751
A0A3B6SKM4	2.88179	2.83724	2.69436	2.53408	1.48305	1.67324	1.62113	1.55376	1.36405	1.4588	1.66376	1.57797	6.36e-06	-1.15407	-1.22072
A0A3B6ISR9	2.33217	2.25318	2.18771	2.4332	1.1622	1.2791	0.889474	1.12251	1.97987	1.8001	2.08527	1.95212	1.62e-05	-1.18824	-0.347223
A0A3B6SAV4	3.2146	3.31392	3.13191	3.09391	3.79064	3.90355	3.88273	3.87367	3.62784	3.73851	3.7738	3.71141	1.2e-05	0.674061	0.524306
A0A3B6IYF3	1.6704	2.08296	2.18043	2.1365	2.67156	2.71988	2.56928	2.84248	2.44138	2.55224	2.68064	2.75744	0.0018204	0.683226	0.590353
A0A3B6PGZ5	2.88095	3.11642	3.04875	3.0312	3.92881	3.84136	3.78827	3.77204	3.97522	3.86838	3.9124	3.55264	8.02e-05	0.813288	0.80783
A0A3B6KGR7	1.50682	1.25147	1.53798	1.61379	1.20974	0.964675	1.13379	1.27481	0.389245	1.24887	0.865623	0.467889	0.0175569	-0.331762	-0.734609
A0A3B6DK94	-1.55624	-1.45501	-1.66393	-1.62379	-0.641562	-0.829905	-0.925916	-0.950399	-0.833472	-0.892766	-0.857141	-0.934472	3.33e-05	0.7378	0.695282
A0A2Z6C7R3	5.86531	5.9101	5.78688	5.56034	6.52173	6.45882	6.45409	6.31754	6.27398	6.30431	6.5048	6.35265	0.000241623	0.657388	0.578279
A0A3B6NSS2	-0.239368	-0.177816	-0.376172	-0.318807	-1.06038	-0.566817	-0.730476	-0.517816	-0.605599	-0.414661	-0.893717	-0.903941	0.0349569	-0.44083	-0.426438
A0A3B6C5J8	0.975691	0.976376	1.14696	0.727481	0.465716	0.47752	0.308224	0.297763	0.677547	0.55987	0.487971	0.536969	0.0011121	-0.569322	-0.391039
A0A3B6PMF3	-0.0192464	-0.119343	-0.464023	-0.4219	0.967265	0.690864	0.644296	0.389918	0.233149	0.371883	0.643249	0.613236	0.00153813	0.929214	0.721508
A0A3B6FIG1	2.80074	2.99356	2.79852	2.06852	2.12623	1.76613	1.93687	1.52662	1.81646	1.40372	1.79106	1.61027	0.00525094	-0.826374	-1.00996
A0A3B6QI51	-1.21827	-0.484259	-0.411832	-0.324251	-0.174341	-0.0706773	-0.163101	0.127604	0.473872	0.47236	0.431207	0.258567	0.00308945	0.539524	1.01865
A0A3B5ZNR7	2.57031	1.94212	2.95665	2.79417	1.989	1.12594	1.49778	1.51616	1.93485	2.08611	1.98513	1.85316	0.0113273	-1.03359	-0.600999
A0A3B6IKU9	1.46789	1.08346	1.58229	1.78306	1.0384	0.331139	0.799571	1.09024	0.864011	1.10071	0.23147	0.897012	0.0444991	-0.664338	-0.705874
A0A3B6NSA0	-3.79391	-4.19092	-3.89524	-4.23978	-3.26073	-3.34502	-3.20659	-3.60899	-3.24239	-3.59333	-3.36127	-3.05857	0.00355666	0.674627	0.716069
A0A3B6KSW1	-0.558923	-0.209605	-0.595103	-0.341921	-0.694694	-0.829997	-0.955052	-1.21545	-1.30079	-0.938552	-1.0793	-0.729522	0.0156832	-0.497411	-0.585653
D8L9Q1	-2.15624	-2.49908	-2.47465	-1.87022	-1.15088	-0.549956	-0.784158	-0.832741	-1.83821	-1.28167	-2.21429	-1.66106	0.00136597	1.42061	0.501236
A0A3B5ZUE2	2.51387	2.44236	2.52325	2.45209	2.81956	2.98618	2.92437	2.81447	2.8002	2.8663	2.89651	3.00342	0.000166917	0.403251	0.408713
A0A1D5V337	-1.45174	-1.13876	-1.57283	-1.11109	-0.172215	-0.69269	-0.740928	-1.08207	-0.988311	-0.758416	-0.729535	-0.566095	0.0291457	0.646627	0.558015
A0A3B6RPM0	-1.07044	-0.48444	-0.830631	-0.306177	-0.181829	-0.0372241	-0.178042	0.132016	0.111601	-0.157642	0.398766	-0.514065	0.0467937	0.606652	0.632587
A0A3B5ZZB7	-0.226632	0.013756	0.325838	0.0330671	0.688646	0.691332	0.704672	0.441322	0.468109	0.759573	0.66701	0.767521	0.00231607	0.594986	0.629046
A0A3B6TNF4	0.0409664	0.0919068	-0.155228	0.136235	-1.84012	-2.48732	-2.48179	-2.07608	-1.8144	-1.79226	-1.52562	-1.75114	5.2e-06	-2.2498	-1.74933
A0A3B6NIQ0	-0.0469561	0.116754	-0.163376	-0.222517	-0.306021	-0.815141	-0.662933	-0.706621	-0.751328	-0.609634	-0.799198	-0.699104	0.0019855	-0.543655	-0.635792
A0A3B6A144	1.51619	1.55145	1.60097	1.68287	1.28767	1.29228	1.16244	1.15452	0.824877	0.711362	0.976889	0.815462	2.54e-05	-0.36364	-0.755722
A0A3B6PP07	0.80986	1.35269	1.63902	0.859644	0.40178	0.940687	0.636475	0.426345	0.146931	0.0287656	-0.381413	-0.188444	0.00229544	-0.563981	-1.26384
A0A3B6LYJ2	-0.311947	-0.418869	-0.216295	-0.176139	-0.90012	-1.26371	-0.584297	-0.406888	-0.814943	-0.922482	-1.10905	-1.14712	0.0131539	-0.507941	-0.717586
A0A0C4BKI1	2.72827	2.69423	2.63705	2.4269	2.11437	1.9796	2.18034	1.87523	2.33103	2.29329	2.06117	2.35293	0.00178293	-0.584229	-0.36201
A0A3B6SNX9	0.396525	0.487794	0.645126	0.316838	-1.41889	-1.14769	-1.3489	-1.29653	-0.656806	0.00579748	-0.438087	-0.31128	1.71e-05	-1.76457	-0.811665
A0A3B6KJW2	-1.62562	-1.38116	-1.67534	-1.03663	-0.0834074	0.130847	0.16091	0.242202	-0.578611	-0.502485	-0.63339	-0.621291	3.74e-05	1.54233	0.845744
A0A3B6EGU8	-3.68013	-3.43254	-3.6262	-3.32999	-3.21539	-3.08805	-3.19305	-3.11386	-3.13472	-3.08984	-3.01812	-3.18297	0.00240316	0.364631	0.410803
A0A3B6TRX8	1.44227	1.50324	1.29425	1.48868	0.967063	0.862075	0.944816	0.839853	0.881308	0.910123	0.93781	0.897171	1.92e-05	-0.528658	-0.525507
A0A341Z185	2.49554	2.57927	1.97286	1.8311	1.77313	1.8792	1.684	1.50799	0.812039	0.749484	0.899576	0.67092	0.000241196	-0.508611	-1.43669
Q8LRN3	-0.239378	-0.333844	-0.317959	-0.297433	0.424773	0.585638	0.417542	0.414222	-1.19859	-0.750172	-1.22392	-1.32719	9.5e-06	0.757698	-0.827814
A0A3B6ASG6	2.16203	2.09224	1.97693	1.79764	1.68143	1.74264	1.90833	1.47973	1.60352	1.60714	1.59673	1.39723	0.011621	-0.304179	-0.456055
A0A3B5YVB1	1.35511	0.429491	0.994221	1.26075	0.258558	-0.36471	0.267551	-0.104617	-0.540434	0.0682339	-0.888135	-0.603188	0.00274326	-0.995697	-1.50077
A0A3B6RDB9	0.294754	0.787199	0.393156	0.382773	-0.132635	0.0762409	0.0724399	0.194765	0.316519	0.232689	0.0612661	0.0410735	0.0306209	-0.411768	-0.301583
A0A3B6KGH8	-4.2648	-4.07436	-4.18233	-3.50814	-3.64771	-3.14043	-3.14085	-2.75235	-3.33462	-3.11534	-3.18011	-3.24113	0.0100715	0.837075	0.789611
A0A3B6QGQ3	0.710661	0.754857	0.725767	0.733126	2.03812	1.94518	2.13367	2.03825	3.02056	2.81079	3.16697	2.99818	5.93e-08	1.3077	2.26802
A0A3B6DQH0	0.746114	0.71608	0.509377	0.63723	1.67936	1.77004	1.89904	1.65429	1.16427	1.14679	1.21225	1.29102	4.32e-06	1.09848	0.551383
A0A3B6DGM0	0.232922	0.493182	0.499744	0.737518	1.09778	0.800143	0.91731	0.884171	0.824568	0.909699	1.11128	0.989072	0.00788792	0.43401	0.467812
A0A3B6C4M9	-0.0640249	0.00152392	-0.396079	-0.229595	-1.3884	-0.914294	-0.966645	-0.809041	-1.48798	-1.05935	-1.10201	-1.17745	0.000599425	-0.84755	-1.03465
A0A3B6RRR7	-1.05091	-1.57342	-0.716186	-1.25028	0.485308	0.266186	0.609023	0.81862	-0.389429	-0.843912	-0.66126	-0.711716	0.000166917	1.69248	0.496119
A0A1B5GE54	1.98299	1.93244	2.05242	2.06496	2.38551	2.27472	2.33447	2.52522	1.03862	0.819422	0.943667	0.777412	6.89e-07	0.371774	-1.11342
A0A3B6RGW5	-1.71122	-1.10489	-1.4492	-0.897007	-0.668962	-0.727884	-0.745695	-0.276332	-1.05795	-0.54286	-1.17383	-1.00828	0.0428591	0.68586	0.344848
A0A3B6FX24	0.222033	0.745357	0.521983	0.779214	0.828638	1.40626	0.648225	1.27285	1.1945	1.4694	1.50468	1.21777	0.0164246	0.471846	0.779442
A0A3B6E8K9	1.11184	1.22689	1.20977	1.16331	0.511406	0.970675	0.892025	0.868119	0.34028	0.665817	0.301314	0.118842	0.00130271	-0.367395	-0.821388
A0A3B6LKP4	0.174413	0.125578	0.124992	0.0467535	1.23379	1.33538	1.19545	1.04518	0.770212	0.629608	0.397936	0.473918	2.12e-05	1.08452	0.449985
A0A3B6MN04	3.71854	3.7064	3.87115	3.79502	3.38265	3.23553	3.17218	3.39234	2.8774	3.00535	3.01735	2.84233	1.91e-05	-0.477102	-0.83717
A0A3B6IRX8	2.14197	2.15922	2.27228	1.84403	1.73652	1.77101	1.60111	1.96015	1.93866	1.25998	1.06858	1.36213	0.0218742	-0.337181	-0.697038
A0A1D5VHZ7	0.0884606	0.317967	0.33248	0.410826	-1.03974	-0.273963	-0.107143	-0.280538	-0.0906625	0.0753442	-0.246415	0.0920728	0.0254977	-0.712779	-0.329849
A0A3B6UBS7	-0.484004	-0.654306	-0.557976	-0.375169	1.84157	2.16313	1.79823	2.13439	1.69983	1.85294	1.80345	1.60521	2.05e-07	2.50219	2.25822
A0A2X0SNW8	-3.6555	-3.70901	-3.9384	-3.84935	-4.21321	-4.26763	-4.14741	-3.92039	-4.95598	-4.69756	-4.73865	-4.74198	6.08e-05	-0.349094	-0.995476
A0A3B6TQQ7	1.33533	1.31077	1.37396	1.26168	-0.0216011	0.236365	0.302496	-0.0122863	0.778186	0.849401	0.7433	0.896178	5.22e-06	-1.19419	-0.503669
W5GDR6	0.291922	0.284674	0.217658	0.482503	-0.232989	0.0651807	-0.513199	0.00012211	-0.236346	-0.749774	-0.0757358	-0.0593643	0.0293117	-0.489411	-0.599494
D2KPG7	-1.27916	-1.33485	-1.36628	-1.16406	-0.499644	-0.163001	-0.426096	-0.329389	-0.924559	-0.891904	-0.8856	-1.12175	4.07e-05	0.931556	0.330134
A0A3B6SK72	-0.248176	-0.372854	-0.424713	-0.257224	-0.807038	-0.619778	-1.06795	-1.01173	-0.806299	-0.915308	-1.48752	-0.501543	0.034612	-0.550883	-0.601926
Q8RW00	1.08235	1.338	1.20389	1.07642	0.85621	1.03815	0.0779344	0.390036	-0.411542	-0.450891	0.0318574	0.00866219	0.00133096	-0.584582	-1.38064
A0A3B6QH39	0.98857	0.984448	0.940628	0.847044	-2.00414	-1.60423	-2.0475	-1.87065	0.484061	0.795523	0.780888	0.17783	9.72e-07	-2.8218	-0.380597
A0A3B6BYW7	2.985	2.9856	3.24009	3.2585	3.71592	3.80627	3.95394	3.74133	3.76663	3.46883	3.71919	3.6294	0.000449531	0.687067	0.528713
A0A3B6TV50	0.470479	0.82877	0.976879	0.752818	0.379773	0.525958	0.404229	0.217042	0.223389	0.169109	0.302944	-0.0354233	0.00510917	-0.375486	-0.592232
A0A1D5YNP5	0.899043	1.00283	0.923946	0.795944	-0.68907	-0.734686	-0.462128	-0.779414	0.0444963	0.323932	0.17671	0.483422	5.84e-06	-1.57176	-0.648299
A0A7H4LPU7	1.66552	1.56469	1.76378	1.91669	1.46661	1.58769	1.21101	1.05006	0.733374	1.15005	0.710335	0.767737	0.00177823	-0.398825	-0.887295
A0A3B6RLW5	-0.151808	-0.0682041	-0.110479	0.0115593	-3.02284	-3.11611	-3.22549	-3.33244	-1.20204	-1.31315	-1.12343	-0.817943	1.28e-07	-3.09449	-1.03441
A0A3B6MZS2	-0.632938	-1.61946	-1.02754	-0.883932	-0.0772334	0.0848912	0.01985	-0.0989873	0.0970348	-0.00730122	0.450105	0.367473	0.00092539	1.0231	1.2678
A0A3B6ENP9	3.52635	3.63519	3.55787	3.56942	2.54118	2.70192	2.76385	2.81869	3.09769	2.88902	3.09544	2.95503	1.75e-05	-0.8658	-0.562913
A0A7H4LIM3	0.407912	0.674194	0.986741	1.0272	1.41358	1.3227	1.53695	1.47687	1.32437	1.40739	1.44612	1.80433	0.00426417	0.663513	0.721542
A0A3B6TP00	0.565965	0.105179	0.0141545	-0.00425556	-0.513938	-0.763353	-0.593881	-0.324501	-1.38439	-1.18114	-0.985897	-1.06744	0.000196729	-0.719179	-1.32498
D8L9Q2	0.502628	0.659235	0.121893	0.292251	1.62208	1.4552	1.65507	1.62109	0.58257	0.562203	0.786792	0.991325	0.000143005	1.19436	0.336721
A0A3B6D681	-1.68934	-2.12061	-1.92088	-1.90664	-2.91516	-2.38956	-2.50401	-2.91219	-2.55294	-2.31631	-3.28813	-2.24739	0.0301736	-0.770863	-0.691821
A0A3B6ATD8	1.3409	1.44096	1.27863	1.39803	1.06767	0.940875	0.851069	0.993857	0.951273	0.910512	1.26129	1.10286	0.00456786	-0.401264	-0.308147
A0A3B6BZ82	-0.724514	-0.786616	-0.677393	-0.286587	-0.22831	-0.165983	-0.272241	0.146173	0.284868	0.296293	-0.128224	0.230786	0.00353687	0.488687	0.789708
A0A077RFQ1	1.47701	1.66148	1.57634	1.96216	-1.04955	-0.656962	-0.915443	-0.606626	-1.55458	-1.42705	-1.42624	-1.53881	2.17e-07	-2.47639	-3.15592
A0A3B6A321	-1.70057	-1.15705	-0.740272	-1.13215	-2.17522	-1.44513	-1.80794	-2.28816	-1.68408	-1.65808	-1.58642	-1.33834	0.0498957	-0.746602	-0.384218
A0A3B5XV43	0.338179	0.210031	0.175734	0.238116	-0.444417	-0.40689	-0.217601	-0.138881	-0.0576677	-0.0539164	-0.205475	-0.545199	0.0054427	-0.542462	-0.456079
A0A3B6CDY2	0.230112	0.77603	0.505337	0.942691	-1.18538	-1.11479	-1.15276	-1.43616	-0.460958	-0.75674	-0.956411	-0.593594	3.98e-05	-1.83582	-1.30547
A0A1D6AX02	0.900917	0.875977	0.674554	0.684047	-0.492885	-0.595337	-0.469724	-0.689966	0.270295	-0.123566	0.227417	-0.124165	2.42e-05	-1.34585	-0.721378
A0A3B6MNI6	1.26363	1.49282	1.34794	1.32974	1.02211	0.651721	0.422337	0.435822	0.0299818	-0.327103	-0.0229292	-0.669909	0.000177323	-0.725537	-1.60602
A0A3B6PJZ0	-4.02478	-4.47438	-4.6951	-3.98814	-2.96569	-3.624	-3.23048	-3.28815	-3.51714	-4.08811	-3.34965	-3.95093	0.0107998	1.01852	0.569139
A0A3B6A2B9	3.33837	3.49045	3.45417	3.38043	2.5858	2.66242	2.8918	2.54161	2.90294	2.69306	2.92422	3.00436	0.000217847	-0.745443	-0.534705
A0A3B5Z154	-0.255186	0.0801157	0.0300163	-0.460868	0.513867	0.618182	0.0966761	-0.126987	-0.513552	-0.730954	-0.550729	-0.52974	0.0079139	0.426915	-0.429763
A0A3B6QGS9	0.722195	0.596807	0.881195	0.513454	-0.169042	-0.811328	0.00254506	-0.197204	0.260499	0.138009	-0.692708	0.146784	0.0146552	-0.97217	-0.715267
A0A3B6LK51	-0.623976	-1.28934	-0.51267	-0.790173	0.72943	0.598126	0.215075	0.675568	0.130875	0.298813	0.351043	0.234896	0.000313508	1.35859	1.05795
A0A3B5YXJ0	2.24384	2.3201	2.21523	2.10376	-1.31415	-1.16173	-0.586905	-0.432359	1.58507	1.56274	1.64474	1.44454	2.39e-06	-3.09452	-0.66146
A0A3B6GTR5	1.93737	1.75055	2.04847	1.92646	0.460304	0.15222	0.644429	0.400209	1.63271	1.4036	1.67191	1.64812	8.87e-06	-1.50142	-0.326628
A0A3B6QDK0	-1.92413	-1.59313	-1.64949	-1.43495	-0.937152	-0.543567	-0.404855	-0.32084	-0.37574	-0.689026	-1.12009	-0.703334	0.00151349	1.09882	0.928377
A0A3B6HW56	-0.777092	-0.159089	0.249734	0.188109	0.785961	1.13238	0.855795	1.2453	0.711604	0.724822	0.63975	0.551258	0.00380621	1.12945	0.781443
A0A3B5Z452	0.0981573	-0.106102	-0.0815826	0.357418	-0.714145	-0.512085	-0.868985	-0.581897	-0.538998	-0.694072	-0.621882	-0.556605	0.000657378	-0.736251	-0.669862
A0A3B6QHC3	2.81582	3.10536	3.12227	2.11844	2.55542	2.22411	1.90381	1.7089	1.94926	1.42696	2.05532	2.08083	0.0355803	-0.692413	-0.912382
A0A3B6GZH7	1.38492	1.43373	2.02972	2.02475	0.368358	0.610777	0.0512448	0.106997	0.742012	0.822788	0.398704	0.671642	0.000489246	-1.43394	-1.05949
A0A3B6LGY3	-1.17723	-1.12059	-1.18556	-1.11318	-0.320031	-0.223321	-0.430192	-0.387892	-0.155966	-0.407319	-0.104451	-0.25246	7.16e-06	0.808781	0.919091
A0A3B6JIS4	-2.65466	-3.45528	-3.00499	-3.15804	-3.02441	-2.4743	-2.53033	-2.60142	-2.28986	-2.56237	-2.57608	-2.51437	0.0408886	0.410628	0.582569
O64393	1.67289	1.46593	1.7127	1.54182	0.650078	0.678315	0.707443	0.616986	-0.309333	-0.313756	-0.031926	-1.0257	4.4e-05	-0.935129	-2.01851
A0A3B6T868	0.148961	0.197965	0.150023	0.244902	-1.08174	-1.7382	-1.23582	-1.52519	-1.0215	-0.691496	-0.564541	-0.41182	0.000103168	-1.5807	-0.857801
A0A3B6IKW7	3.97315	3.8369	3.5974	3.67267	3.13778	3.51514	3.23806	3.4367	4.2092	4.31009	4.34497	4.32635	0.000130967	-0.438111	0.527621
A0A3B6NSN4	3.85686	4.26856	3.86213	4.08245	2.92229	3.031	3.11457	3.06577	3.87557	3.53404	3.44593	3.47697	0.000299109	-0.984091	-0.43437
A0A077RSY3	0.851706	0.728379	0.971947	0.919714	0.462047	0.699422	0.550951	0.378619	0.642461	0.359655	0.443933	0.472934	0.00598805	-0.345177	-0.388191
A0A3B5Z4Z7	0.469175	-0.0871986	0.484874	0.405651	-0.247239	-0.724107	-0.415221	-0.721421	-0.00100351	0.130345	-0.0603746	-0.182623	0.00366688	-0.845123	-0.346539
A0A3B6TP76	1.33417	1.37533	1.32946	1.06977	0.849226	1.01937	0.934045	1.04143	0.492094	0.784562	0.572366	0.575555	0.000391371	-0.316167	-0.671039
D8L9T7	-4.3152	-4.13189	-4.48591	-3.77155	-3.1086	-3.19791	-3.32976	-2.99902	-3.08088	-2.85324	-2.98363	-2.77389	0.000178798	1.01732	1.25323
A0A3B6NVP2	3.07672	2.90244	2.86698	2.73427	2.5093	2.4604	2.49612	2.15666	2.56022	2.47814	2.38563	2.48388	0.00299917	-0.489483	-0.418137
A0A3B6SHB1	-4.15445	-4.10371	-4.38445	-3.87303	-3.25855	-3.09154	-3.37995	-2.9172	-3.33283	-2.98231	-3.52654	-3.48232	0.00114761	0.967099	0.797907
A0A3B6MT63	4.49897	4.55463	5.03274	4.90283	5.54196	5.57533	5.44092	5.67773	5.15331	5.26277	5.36386	5.18317	0.000979682	0.81169	0.493483
A0A2I4R1T2	4.94389	5.05343	5.052	5.2478	5.73963	5.77081	5.87018	5.82583	5.75194	5.7992	5.87651	5.87481	1.2e-05	0.727334	0.751335
A0A3B6C6Q5	0.53751	0.31125	0.529186	0.249801	-0.420655	-0.603166	-0.272756	-0.700623	-0.346842	-0.842974	-0.688333	-0.820184	0.000244966	-0.906237	-1.08152
A0A3B6MUC2	0.189744	0.208662	-0.496778	-0.352854	-0.241252	-0.263159	-0.488089	-0.675022	-0.577432	-0.889079	-0.529365	-0.973786	0.0465676	-0.304074	-0.629609
A0A3B6GTQ4	1.64091	1.46382	1.57087	1.44961	0.6637	0.823154	0.812409	0.732404	1.35452	1.04813	0.878428	1.019	0.000319519	-0.773382	-0.456279
A0A3B6KMD9	-0.560834	-0.854893	-0.722745	-0.478612	0.198786	0.325334	0.232151	0.780814	-0.224781	-0.023209	0.353957	0.40718	0.0020034	1.03854	0.782558
A0A3B6TAT1	0.168862	0.207182	0.168252	0.150863	-2.29079	-1.94872	-1.93051	-1.92577	-0.532969	-0.682958	-0.548698	-0.654228	1.63e-07	-2.19774	-0.778503
A0A7H4LAS5	-0.973587	-1.15528	-0.84384	-0.504655	0.0641987	0.23068	0.326144	-0.200813	-1.21887	-1.27314	-1.17364	-1.12978	0.000164585	0.974392	-0.329517
A0A3B6RIJ5	-3.22788	-3.10559	-2.81316	-3.72367	-1.93483	-2.31868	-2.21239	-2.74724	-2.53223	-2.41742	-2.56782	-2.18061	0.00989772	0.914291	0.793055
A0A3B6IN45	-0.508135	-0.613388	-0.608621	-0.284126	0.443869	0.384709	0.435899	0.691733	0.144837	0.0591526	0.470258	0.207561	0.000152828	0.99262	0.72402
A0A3B6PPE3	-2.41194	-2.34087	-1.90006	-1.95585	-3.06783	-2.8423	-3.34303	-3.35465	-2.57274	-2.91469	-2.76341	-3.23811	0.00327063	-0.999772	-0.720062
A0A3B6KJU4	-0.376605	-0.217967	-0.252852	-0.410589	-1.41899	-1.05795	-1.6566	-1.08405	-1.11139	-1.29485	-0.847599	-0.607492	0.00255621	-0.989894	-0.650829
W5C732	1.02183	1.13428	1.03409	0.973362	-0.226243	-0.150605	-0.251791	-0.10295	0.0141779	-0.515817	-0.0401918	-0.357077	1.78e-05	-1.22379	-1.26562
A0A3B5Z1F6	-0.609683	-0.511925	-0.561014	-0.994586	0.170234	0.527379	0.270386	0.273248	-0.396871	0.070374	-0.307519	-0.304324	0.000763648	0.979614	0.434717
A0A3B6TH67	0.251803	0.297181	-0.0580397	-0.00638247	-1.19145	-0.920841	-0.973478	-0.78773	-0.676871	-1.10895	-0.438578	-1.03102	0.000657946	-1.08952	-0.934996
A0A3B6NU62	-0.118864	-0.103289	-0.196736	-0.180311	0.527316	0.621333	0.743229	0.789896	1.13245	0.927162	0.962698	0.726508	1.56e-05	0.820243	1.087
A0A3B6LHA7	-2.65654	-2.51642	-2.4494	-2.25274	-2.99738	-2.81466	-3.11014	-3.07283	-2.6151	-3.04906	-2.88315	-2.98773	0.00760529	-0.529982	-0.414987
A0A3B6SJ29	0.594038	0.669	0.794317	0.744162	0.268384	0.551366	0.454901	0.2634	0.141163	0.125103	0.203226	-0.795203	0.0231324	-0.315866	-0.781807
A0A2X0SKH4	-0.755605	-0.894328	-1.0039	-1.08332	-0.28632	-0.385707	-0.285394	-0.476215	-0.617307	-0.735609	-0.496882	-0.659085	0.000696346	0.575879	0.307067
Q5NE31	1.36376	1.50208	1.28386	1.28472	0.393547	0.0512829	0.612386	0.359754	0.349268	0.227022	0.053588	0.383058	8.09e-05	-1.00436	-1.10537
A0A3B6HZD4	-2.67786	-2.37072	-2.40812	-2.27793	-1.39003	-2.10539	-1.97882	-1.96264	-1.58294	-1.55054	-1.65785	-1.22382	0.00308017	0.574438	0.92987
A0A3B6SFH6	-1.1287	-0.812233	-1.08401	-0.804589	-2.52989	-2.45326	-2.24181	-2.105	-1.60824	-1.33636	-1.14728	-1.53703	7.55e-05	-1.37511	-0.449844
A0A3B6SG32	0.336873	0.762646	0.653599	0.308202	-0.157886	-0.45574	-0.0290641	-0.230555	0.0692134	0.0530031	-0.631226	0.16178	0.0160986	-0.733641	-0.602137
A0A3B5XTU1	3.81119	3.67066	3.83747	4.06326	1.3471	1.48986	1.40386	1.54281	2.3061	2.5102	2.40615	2.34816	1.37e-07	-2.39973	-1.45299
Q5NE29	3.41044	3.55039	3.38674	3.30319	2.06727	1.35175	1.92028	1.80821	2.64073	2.53116	2.17087	2.65904	8.84e-05	-1.62581	-0.912239
A0A3B6JCT6	1.37164	1.30219	1.48369	1.36936	1.08784	1.05111	0.98854	0.929649	0.89487	0.93164	0.74252	0.930602	0.00013799	-0.367435	-0.506812
A0A3B6FK33	0.602389	0.81695	0.76698	0.959634	0.0270736	0.323956	0.352826	4.28e-05	0.335882	0.38072	0.416298	0.303805	0.00158093	-0.610514	-0.427312
A0A3B6MMK9	1.75698	1.64615	1.88659	1.87365	0.406601	0.593448	0.711013	0.770499	1.12192	1.20749	1.43283	1.01426	5.55e-05	-1.17045	-0.596718
A0A3B5XUN0	-0.551036	-0.829927	-0.807564	-0.69749	-0.563589	-0.0812563	-0.224145	-0.25304	-0.127613	-0.0438258	-0.134474	-0.487385	0.0109539	0.440996	0.52318
A0A3B6H0S2	-1.33027	-0.766809	-0.493887	-0.638108	0.949141	0.950143	0.981627	1.25101	0.903188	0.86206	0.918866	1.08291	2.22e-05	1.84025	1.74902
A0A3B6LUD9	5.45002	5.42741	5.56963	5.17871	6.21114	6.25996	6.37516	5.97331	6.04359	5.95296	6.11176	6.04916	0.000265009	0.798448	0.632926
A0A3B6RER7	-5.68696	-5.14583	-5.26139	-5.04641	-4.35382	-4.60432	-4.50476	-4.14872	-5.14132	-4.75704	-4.9035	-4.87362	0.00275723	0.882243	0.366274
A0A7H4LE64	0.382589	0.333092	0.436178	0.761383	-0.000794692	-0.662042	0.0439262	0.28128	-0.00833019	0.0484089	0.0771445	-0.136436	0.0465261	-0.562718	-0.483113
A0A3B6IKB3	2.40011	2.35589	2.24449	2.54968	1.51245	1.90502	1.83586	1.57551	2.68162	3.31117	2.65262	3.09254	0.000495023	-0.680328	0.546946
A0A3B6JBX2	1.19194	1.15596	1.03671	1.08827	-0.569413	-0.49378	-0.565556	-0.591043	0.15951	-0.0578386	0.241962	-0.171068	1.18e-06	-1.67317	-1.07508
A0A3B6N2K9	0.871646	0.947684	0.931537	0.579689	0.351524	0.282813	0.298798	0.241822	-0.202719	-0.587139	-0.16023	-0.674893	0.000122061	-0.5389	-1.23888
A0A080YUA6	0.82862	0.533266	0.398164	0.533721	-1.04302	-0.700065	-0.997076	-1.26313	-2.02201	-2.26263	-2.34367	-2.16923	9.46e-07	-1.57426	-2.77283
A0A3B6NX59	-3.24341	-2.50998	-2.89854	-2.74636	-2.21913	-1.89169	-2.34902	-2.24791	-2.17292	-2.14106	-1.95116	-2.04584	0.00368592	0.672635	0.771828
A0A3B6MRZ8	1.06586	1.3143	1.04558	1.28525	0.735449	0.384221	0.619214	0.706986	0.73504	0.672211	0.621413	1.01026	0.00453245	-0.566278	-0.418013
A0A3B6LNS5	0.488396	0.498231	0.690306	0.660652	-0.953293	-0.928538	-0.80624	-0.633427	0.17475	-0.102497	0.163649	-0.0368823	6.15e-06	-1.41477	-0.534642
A0A3B6JCY6	-0.626541	-1.07665	-1.25997	-0.893535	-1.75601	-1.5423	-1.82987	-1.34334	-1.87739	-1.58671	-1.7771	-1.93687	0.00299917	-0.653708	-0.830346
A0A3B6KCF5	-2.23363	-1.52478	-1.83428	-1.73014	-0.839002	-0.908422	-1.18082	-1.38069	-1.92394	-2.05155	-2.41623	-2.41955	0.00197442	0.753471	-0.372112
A0A077RTT0	-0.787439	-0.705652	-0.594361	-0.719309	-1.75543	-1.73479	-2.06505	-1.33494	-1.74771	-2.15809	-2.03478	-2.60633	0.000481062	-1.02086	-1.43504
D2T2K2	0.0975158	0.530838	-0.0125168	0.107628	-0.717252	-0.783686	-0.260036	-1.03369	-0.833628	-0.88953	-0.678249	-0.766154	0.0014466	-0.879531	-0.972757
G3E8E1	0.597665	1.02318	0.815416	1.03674	1.67725	1.5668	1.90301	1.78465	1.51574	1.59834	1.76835	1.7259	0.000266837	0.864677	0.783831
A0A3B5XUG0	-0.730259	-0.711064	-0.590996	-0.631933	-0.168862	-0.222321	-0.315246	0.107098	-0.0248766	-0.159062	-0.1194	-0.0540254	0.000476696	0.516231	0.576722
A0A3B6MRR2	0.174914	0.113895	0.426406	-0.676415	0.614234	0.528812	0.780858	-0.102287	-0.298134	-0.700606	-0.661163	-0.713599	0.0183608	0.445704	-0.603076
A0A3B6MQD4	-0.81905	-0.575731	-0.622471	-0.958433	-0.351696	-0.354814	-0.419511	-0.618138	-1.04679	-0.934221	-1.20101	-1.28986	0.00168355	0.307882	-0.37405
A0A1D5UZ96	1.19846	1.26598	1.2371	0.936007	0.638884	0.728149	0.369908	0.5852	0.772158	0.55969	0.779514	0.771871	0.00178116	-0.578851	-0.438578
A0A3B6AXY4	4.87385	4.72404	4.50083	4.33532	3.84114	3.60357	3.96503	3.63759	4.41776	4.17743	4.24597	4.29873	0.00103755	-0.846678	-0.323538
A0A3B6AYC0	4.7094	4.83895	4.87733	5.18106	6.32644	6.44302	6.32144	6.38352	6.12745	6.13394	6.16493	6.16745	1.91e-06	1.46692	1.24676
O64392	-3.02973	-3.06399	-2.78021	-3.45566	-3.16929	-3.72412	-4.02116	-3.91273	-3.7816	-4.01092	-3.91921	-4.16307	0.0103746	-0.624427	-0.886301
A0A3B6DBM6	0.244133	0.389401	0.271668	0.569814	0.59412	0.915872	0.951578	0.833613	0.901677	0.620559	0.911043	0.956487	0.00612726	0.455042	0.478688
A0A3B6RJC3	3.33292	3.21462	3.28243	3.26066	3.48768	3.54816	3.66182	3.60117	3.53759	3.51286	3.63492	3.77857	0.00183463	0.302048	0.343327
W5E3C7	2.0242	1.93817	1.84078	1.42933	1.45332	1.37502	1.61038	1.03889	1.45648	0.876154	1.01227	1.0078	0.0170269	-0.438717	-0.719944
A0A1D5UVX1	-0.0731497	-0.0850844	-0.0285681	0.262856	0.276864	0.221668	0.385472	0.46778	0.385114	0.303785	0.353684	0.655446	0.0156007	0.318933	0.405494
A0A3B6NLN1	0.297327	0.323474	0.290423	0.232378	0.951559	0.0993156	0.944793	0.948337	0.977449	0.971996	0.914433	1.17383	0.0170269	0.450101	0.723527
A0A3B6I630	-0.860644	-0.912674	-0.49307	-0.882407	-0.307555	-0.292196	-0.185947	0.0249052	-0.346072	0.0319564	-0.240899	-0.11417	0.00259707	0.597	0.619903
Q0WXG7	-1.12787	-1.10869	-1.6695	-0.874912	-1.73881	-2.04865	-1.7864	-1.83193	-2.45388	-2.40879	-2.40131	-2.33639	0.000351875	-0.656208	-1.20485
A0A3B5ZPI7	3.22687	3.21593	3.13558	3.1589	2.10619	2.17396	2.13453	2.12126	1.90428	1.94222	2.16571	2.01149	3.21e-07	-1.05033	-1.17839
A0A3B6KJU3	0.148758	0.0137111	-0.0889845	-0.342043	-0.949908	-0.859843	-0.686789	-0.977271	-0.570798	-0.585823	-1.0715	-1.2858	0.00442265	-0.801313	-0.81134
W5E2T2	0.172121	0.250035	0.0510757	-0.0116667	-0.39282	-0.645353	-0.853357	-0.673025	-1.14944	-1.06856	-0.988213	-0.705892	0.000148081	-0.75653	-1.09342
W5CQB5	-0.36446	-0.222121	-0.257409	-0.560634	-0.659281	-0.66584	-0.492934	-0.867082	-0.522196	-0.862929	-0.755134	-0.737635	0.0237977	-0.320128	-0.368317
A0A3B5XZ66	0.556565	-0.480797	0.621282	0.490934	-0.0286724	-0.959956	0.0615754	0.104805	-1.23796	-0.857107	-1.93354	-1.07572	0.00954712	-0.502558	-1.57308
A0A3B6GQJ0	0.0358349	0.127762	0.214149	0.309109	-1.17611	-1.11029	-1.23061	-0.831438	-0.359232	-0.457936	-0.156209	-0.226703	2.36e-05	-1.25883	-0.471734
A0A3B6LZ26	0.143198	0.3098	0.200717	0.601415	0.543662	0.649067	0.601875	0.776692	0.673735	0.593759	0.730982	0.572017	0.0206159	0.329042	0.328841
A0A3B6RAZ3	-2.30649	-1.80128	-1.92476	-2.57879	-1.4397	-1.94522	-2.06623	-1.8575	-2.65022	-2.74735	-2.57106	-2.64762	0.0102929	0.325668	-0.501232
A0A3B6RDP9	-1.14459	-1.40317	-0.924496	-1.59762	-0.330887	-0.753487	-0.61298	-0.553768	-0.753998	-0.642476	-0.625573	-0.79153	0.00477945	0.704688	0.564074
A0A7H4LDB2	0.187912	-0.144092	-0.112434	-0.417038	0.473702	0.310741	0.309439	0.169475	0.284491	0.273845	0.319343	0.250591	0.0131683	0.437252	0.403481
A0A3B6SJA8	4.096	4.17678	3.93889	3.70002	2.80821	2.84363	2.7903	2.29949	2.88485	2.91408	3.03729	3.51739	0.000635452	-1.29251	-0.889517
A0A3B6FG70	1.34096	1.46298	1.5273	1.40412	0.949016	1.01783	0.64841	0.675704	1.10432	1.01424	1.09279	1.00503	0.000706859	-0.611103	-0.379749
A0A7H4LAA1	-1.19925	-1.73939	-1.61904	-1.24513	-2.01134	-1.93589	-1.96286	-2.71009	-1.76256	-1.9212	-1.72937	-1.84479	0.0267461	-0.70434	-0.363776
A0A3B5ZYR1	1.06505	1.19682	1.27331	1.24278	1.96651	2.22739	2.22093	2.2996	1.2603	1.77417	1.70385	1.93054	0.00069366	0.984119	0.472725
Q00810	2.88165	2.84802	2.95432	3.07613	3.20248	3.36757	3.35795	3.28712	3.23782	3.27573	3.25963	3.3571	0.000634914	0.363748	0.342536
A0A7H4LB42	-0.811197	-0.686931	-0.717661	-0.970258	-1.75448	-1.83716	-1.18943	-1.85217	-0.946769	-1.12246	-1.08906	-1.37035	0.00324018	-0.861797	-0.335647
A0A3B6MVY3	-3.28708	-3.3738	-3.93837	-3.7111	-4.10299	-4.18919	-4.44926	-4.67794	-5.02003	-4.03242	-4.52568	-4.64865	0.0109858	-0.777257	-0.979108
A0A7H4LNC3	-1.85594	-1.92482	-2.31693	-2.26612	-2.77763	-2.52323	-3.04106	-3.17261	-3.8617	-3.82221	-3.8274	-3.89061	3.58e-05	-0.787683	-1.75953
A0A3B5ZTR6	-0.03546	-0.0417015	-0.043443	-0.073284	0.545236	0.579679	0.297845	0.409849	0.406145	0.276076	0.487417	0.388178	0.000241316	0.506624	0.437926
A0A3B6B4T8	0.104979	0.0799743	-0.217387	-0.106547	0.574338	0.767057	0.672766	0.987071	0.831526	1.03199	0.388342	1.16982	0.00262269	0.785053	0.890165
A0A3B6EGF0	0.345842	0.223972	-0.193606	-0.00662006	0.872935	0.578614	0.704797	0.487068	0.419245	0.293421	0.430173	0.793141	0.0201699	0.568456	0.391598
A0A3B6TLH3	1.65891	1.70488	1.57784	1.23799	0.858409	0.730485	0.867638	0.775803	1.26911	1.13026	1.21358	1.07042	0.000511725	-0.736822	-0.374064
A0A3B6KBW9	1.69251	1.36709	1.75924	2.16154	2.28909	2.14839	2.47202	2.59257	2.37045	2.40248	2.23915	2.54613	0.0102646	0.630421	0.644456
A0A3B6JPN7	-1.54049	-1.29278	-1.30458	-1.14321	-0.612476	-0.778051	-0.27606	0.0448375	-0.287263	-0.510519	-0.361464	-0.414774	0.00152223	0.914826	0.926758
A0A3B5ZZW2	1.23786	1.2495	1.1119	1.32643	0.39137	0.27928	0.288367	0.333495	0.498918	0.481541	0.614401	0.701841	5.09e-06	-0.908294	-0.657247
A0A3B6IU72	-3.66336	-3.50731	-3.15347	-3.46676	-2.93986	-2.52368	-3.25996	-2.73421	-2.94952	-2.95015	-2.46843	-2.82442	0.0193442	0.583294	0.649592
W5DWP7	0.535738	0.631375	0.490959	0.400188	-0.121046	0.132177	-0.0256248	-0.125246	0.06253	-0.397078	-0.0541023	0.0624044	0.00189471	-0.5495	-0.596127
A0A3B6C3X0	-3.11485	-2.75499	-2.87069	-3.37735	-2.44297	-2.38888	-2.24261	-2.2733	-2.53421	-2.62214	-2.23211	-2.26349	0.00420403	0.692529	0.616484
A0A077RZQ5	1.5008	1.15471	1.09478	1.03286	0.540765	0.660786	0.646282	0.649691	0.748349	0.787479	1.03129	0.980346	0.00365959	-0.571405	-0.308919
A0A3B6QIX6	-1.82039	-1.42259	-1.60576	-1.28669	-1.17206	-0.926458	-1.17311	-0.995271	-1.79702	-1.6653	-2.27521	-1.80888	0.00389126	0.467133	-0.352746
A0A3B6C172	0.169472	0.107792	0.405532	0.215712	-0.80594	-1.68199	-1.23067	-1.48977	-0.706435	-0.895275	-0.925643	-0.943876	0.000149007	-1.52672	-1.09243
A0A3B6HUD8	1.08382	1.40576	1.10184	0.60141	2.3524	2.1586	2.45065	1.95272	2.55514	2.15095	2.59864	2.37086	0.000337209	1.18039	1.37069
A0A3B6HND6	0.207699	0.180374	0.243511	0.461363	-0.0959525	0.11985	-0.305505	-0.218954	-0.250338	-0.492326	0.164927	-0.315253	0.0301736	-0.398377	-0.496484
A0A3B6U7G0	-0.156842	-0.390216	-0.281063	-0.461837	-0.904186	-1.0901	-0.714713	-1.2022	-1.34323	-1.32809	-1.57614	-1.88054	0.000315277	-0.65531	-1.20951
A0A077RXP2	1.24104	1.36382	1.38166	1.01124	0.801418	0.652278	0.667165	0.432155	0.376479	0.196235	0.64721	0.484364	0.000793999	-0.611184	-0.823367
A0A3B6LW11	1.25149	1.14688	1.27686	1.48765	2.25037	2.2186	2.29611	2.52629	2.70917	2.75014	2.95896	2.83278	3.57e-06	1.03213	1.52204
A0A3B6TD72	-2.20767	-1.79867	-1.84967	-1.65332	-2.54219	-2.77076	-2.61899	-2.38	-2.55965	-2.45045	-2.39328	-2.55715	0.00158559	-0.700655	-0.612802
A0A3B6HT61	0.278003	0.46016	0.379374	0.566372	1.59939	1.69544	1.62908	0.759385	0.991398	1.06228	0.820748	0.843853	0.00483596	0.999845	0.508592
A0A3B5Z326	1.09628	1.17797	0.938545	1.12504	1.3607	1.30486	1.51461	1.42214	1.59432	1.35191	1.81609	1.57068	0.00428255	0.316121	0.498792
A0A3B5Y2E9	-0.496713	-0.637068	-0.613696	-0.264894	-0.161827	-0.0973756	-0.0784904	0.183697	-0.271281	-0.0603774	0.134446	0.0966759	0.00978128	0.464594	0.477959
A0A3B6GV24	0.689052	0.855805	0.679474	0.473983	0.20198	0.0565263	-0.173591	-0.0333169	0.0787146	-0.400164	0.483148	0.299254	0.0193879	-0.661679	-0.559341
A0A3B6LQS5	-2.33359	-2.47213	-2.53111	-2.72575	-2.04506	-1.79337	-2.2782	-1.77021	-2.12382	-2.05544	-2.04885	-2.19511	0.00843766	0.543932	0.409838
A0A3B6LI86	-0.757449	-0.738472	-1.17899	-1.34176	-0.414989	-0.514773	-0.297849	-0.614408	-0.327785	-0.643662	-0.23044	-0.32241	0.0115355	0.543662	0.623093
A0A3B6PJI0	-1.26611	-1.35649	-1.39691	-1.31437	-1.70657	-1.70935	-1.67815	-1.95143	-1.86903	-1.60409	-1.60754	-1.72878	0.00194778	-0.427903	-0.368888
A0A7H4LEY4	2.66899	2.58091	2.58209	2.52013	2.27402	2.10021	2.20651	2.01396	2.0694	2.1146	1.75287	2.18961	0.00173426	-0.439356	-0.556408
A0A3B6LX21	1.21458	1.32535	1.37176	1.11442	1.08452	0.942475	0.881669	0.879821	0.0697911	0.0677766	0.264917	0.299312	1.08e-05	-0.309407	-1.08108
A0A3B6TRH0	-3.02038	-3.05816	-3.03604	-3.36184	-2.25121	-1.98172	-2.21398	-1.93673	-2.60926	-2.23266	-3.22449	-2.52523	0.00430958	1.0232	0.471193
A0A3B5Z296	-0.687696	-0.820894	-0.652304	-0.650565	0.0946191	0.34687	-0.0426603	-0.236555	-0.592219	-0.189327	-0.313549	-0.295378	0.00234473	0.743433	0.355247
A0A3B5Y6U1	3.12062	2.88763	2.80636	2.70505	4.30385	4.36788	4.30023	4.17296	3.3287	3.45507	3.54486	3.15346	1.36e-05	1.40632	0.49061
A0A3B6LHC3	-1.81149	-2.18058	-2.04388	-1.43856	0.131233	-0.214459	-0.00698264	-0.00103975	-1.71077	-1.269	-2.00397	-1.15331	0.00017003	1.84582	0.334365
A0A3B6JDW0	-1.24437	-1.01545	-1.22826	-0.892241	-2.32569	-2.47827	-2.63992	-2.5614	-1.61814	-1.35205	-1.95461	-1.86073	9.32e-05	-1.40624	-0.601302
A0A3B6ESF6	-0.655929	-0.791712	-0.665173	-0.423101	-1.59563	-1.009	-0.992724	-1.68233	-1.25098	-1.41833	-1.59617	-1.75479	0.00630059	-0.685943	-0.871087
A0A3B6JGU6	1.95546	1.74122	1.52443	1.6324	1.5185	1.23277	1.34106	0.963143	0.913305	0.92806	0.841738	0.733616	0.000987051	-0.449508	-0.859198
A0A3B6GLF2	-1.09845	-1.02512	-1.17002	-1.06178	-1.55944	-1.31659	-1.46528	-1.60835	-1.84814	-1.73186	-2.14889	-1.73696	0.000413478	-0.398572	-0.777623
A0A3B6EAS8	1.07904	0.919069	1.16037	1.09524	0.555722	0.416131	0.771167	0.641452	-0.508442	-0.322433	-0.868344	-0.495151	1.13e-05	-0.467312	-1.61202
A0A3B6A2B1	-1.31617	-1.08211	-1.23967	-0.882555	-0.63131	-0.692768	-0.64357	-0.269248	-0.589881	-0.403746	-0.519083	-0.886834	0.00962705	0.570902	0.53024
A0A3B6B0Y3	-1.38073	-1.37455	-1.14495	-0.928989	-0.301713	-0.792129	-1.07899	-0.450759	-0.610667	-0.605062	-0.466001	-0.556307	0.0158393	0.551407	0.647795
A0A3B6LIV5	-0.640718	-0.676545	-1.29846	-0.354669	-0.49855	-0.0571777	-0.157383	-0.0655914	0.126966	-0.179932	0.0638796	-0.205675	0.0253681	0.547922	0.693907
A0A3B6GLD1	-1.88108	-1.7286	-1.88087	-1.07762	-0.298564	-0.399775	-0.310213	-0.471474	-1.30076	-0.751335	-1.08096	-1.19447	0.000977447	1.27204	0.56016
A0A3B6JHF3	-0.361983	-0.125215	-0.393681	-0.00561953	0.849177	0.975994	1.06454	1.09888	0.28149	0.153694	0.338338	0.0199152	3.42e-05	1.21877	0.419984
A0A3B6TDG9	0.183254	0.76933	0.665935	0.788181	-0.610097	-0.293462	-0.413888	0.0858899	0.060291	-0.634456	0.231126	0.0560894	0.0157434	-0.909564	-0.673413
A0A3B6A1I2	0.826799	0.868582	0.909966	0.880172	0.543197	0.276623	0.511944	0.243855	0.0820509	-0.163756	0.0859529	0.254783	0.000260235	-0.477475	-0.806622
A0A3B6LDH1	-2.5967	-1.84827	-1.65796	-1.58745	-1.2777	-1.06792	-1.12908	-1.19649	-1.54454	-1.20092	-1.19262	-1.27655	0.0195723	0.754796	0.61894
A0A3B6KUE2	-0.780495	-0.370175	-0.570468	-0.361779	0.192878	0.112563	0.037287	-0.128565	-1.02457	-1.3874	-1.15685	-0.754492	0.000441514	0.57427	-0.5601
A0A3B6AZA7	-0.031867	0.159185	-0.0847151	0.257632	-0.754699	-0.530201	-0.674678	-0.58361	-0.27438	-0.574765	-0.218573	-0.3294	0.000730201	-0.710856	-0.424338
A0A3B6TBJ4	-2.61617	-2.38641	-2.59183	-2.58404	-3.21582	-3.22573	-3.16938	-3.07805	-3.06717	-2.74164	-3.01751	-2.97845	0.000330557	-0.627634	-0.406581
A0A3B6IWM3	0.482137	0.0294279	0.185599	0.0740989	0.486505	0.461563	0.538466	0.541783	1.16862	1.07467	1.0499	0.747913	0.000629634	0.314264	0.817458
A0A3B6JJC4	-1.52271	-1.41038	-1.30034	-1.81386	-1.71576	-2.0121	-2.14575	-2.28209	-2.4869	-2.2195	-2.10259	-1.9847	0.0103146	-0.527097	-0.686599
A0A3B6HYW7	-0.0469425	0.231905	-0.53204	0.0683581	0.553782	0.346938	0.258821	0.729702	0.54742	0.49078	0.0908259	0.424021	0.0475592	0.541991	0.457941
A0A3B6ITZ0	-2.52313	-2.09368	-2.47758	-1.96201	-1.80496	-1.80876	-1.76893	-1.39778	-2.08341	-1.4555	-1.8994	-1.60366	0.0372009	0.568993	0.503607
A0A3B6LLR1	0.872176	0.904036	0.822946	0.911961	0.517832	0.614897	0.235475	0.123466	0.0610107	-0.0675997	-0.0862002	0.108326	0.000259237	-0.504862	-0.873896
A0A3B6LSU0	1.71909	1.94829	1.79426	2.31649	1.17161	1.30096	0.770669	1.3716	1.61569	1.56076	1.46756	1.46585	0.00554714	-0.790825	-0.41707
A0A1D5UM87	0.305166	0.0469299	0.280005	0.0164231	0.360299	1.09664	0.841487	0.72849	0.847888	0.850378	0.82778	0.7243	0.00522385	0.594599	0.650456
A0A7H4LAP4	2.98679	2.97175	2.91274	2.68316	3.72519	3.6202	3.60212	3.52576	3.82555	3.46207	3.80365	3.59226	0.00018005	0.729707	0.782275
A0A3B6B530	-2.83921	-2.97074	-2.82485	-2.35149	-0.731206	-0.97681	-0.943365	-1.02739	-0.923072	-1.17038	-0.979166	-1.72551	8.28e-05	1.82688	1.54704
A0A3B6SIB1	-1.42268	-1.62925	-1.46536	-1.32896	-2.16251	-2.0261	-2.19765	-2.20092	-2.16116	-2.03569	-2.02334	-2.15181	4.5e-05	-0.685232	-0.631435
A0A3B5YYQ2	-2.15824	-2.0832	-2.19862	-2.29154	-1.74129	-1.65076	-1.89453	-1.77965	-1.9306	-1.74072	-1.5518	-1.49148	0.00337119	0.416343	0.504251
A0A3B6MW29	-1.73036	-1.62972	-1.90402	-1.79158	-1.30882	-0.913897	-1.09124	-0.908145	-1.58587	-1.26322	-1.42414	-1.45508	0.00104717	0.708396	0.331845
A0A3B6GQV1	-5.74295	-5.87155	-5.29357	-5.39671	-5.02503	-4.81672	-4.91952	-4.70643	-5.08803	-4.71901	-4.91627	-5.54861	0.0229194	0.70927	0.508215
Q84XU9	-1.26795	-1.42055	-1.37314	-1.16659	-0.607584	-0.209614	-0.187464	-0.33457	-0.640833	-0.56198	-0.888686	-0.775945	0.000176628	0.972249	0.590196
A0A3B6MW59	0.0605483	-0.0414335	-0.124243	-0.509624	0.555175	0.311416	0.305017	0.0257751	0.662366	0.508997	0.7097	0.730558	0.00265834	0.453033	0.806593
A0A3B6H6A9	-2.23734	-2.06613	-2.29723	-2.68567	-1.62343	-2.13306	-1.83106	-1.59665	-1.83223	-1.72497	-1.82418	-2.09955	0.0328736	0.525545	0.451362
A0A3B6SGH1	0.557125	0.434579	0.437975	0.452616	-0.148848	0.195413	-0.0065649	0.237185	-0.0981084	0.041189	0.28087	-0.0557109	0.00886864	-0.401277	-0.428514
Q06I90	0.692533	0.796875	0.835608	1.07639	-1.3308	-0.834251	-0.835257	-0.777902	-0.065795	0.0731238	-0.0217778	-0.096677	1.09e-05	-1.7949	-0.878132
A0A3B6JM14	0.343463	0.495105	0.446362	0.690382	-0.807348	-0.721153	-0.942321	-1.37033	-0.946621	-1.13219	-0.82233	-1.08029	3.12e-05	-1.45412	-1.48919
A0A3B6AV72	-1.67572	-1.5242	-1.79174	-1.64223	-2.10333	-2.15865	-1.89393	-2.1409	-2.29266	-2.52528	-2.44465	-2.12771	0.000779068	-0.415729	-0.689103
A0A3B6AV86	-1.73094	-1.08187	-1.38837	-1.00453	-0.714106	-0.243415	-0.609668	-0.150653	-0.578378	-0.765478	-1.0778	-1.0706	0.0125907	0.871967	0.428362
A0A3B6QIR9	1.11478	1.14672	1.1001	1.35282	-0.332857	-0.457554	-0.651681	-0.413848	-0.846479	-1.03156	-1.30134	-0.772112	1.84e-06	-1.64259	-2.16648
A0A3B6HU78	-4.44158	-4.61644	-4.5707	-4.16894	-4.10412	-4.09573	-4.20152	-3.91942	-3.87989	-3.9606	-3.83112	-3.75164	0.00227798	0.369219	0.593605
A0A3B6KD28	-0.350326	-0.310794	-0.381386	-1.13279	-1.435	-1.79752	-1.48184	-1.70655	-1.31459	-1.54771	-1.19906	-1.46598	0.00209348	-1.0614	-0.838009
Q43666	1.99265	1.87289	1.75185	1.64292	1.25176	0.74365	1.06396	0.999886	0.228485	0.678134	0.387568	0.572754	8.25e-05	-0.800262	-1.34834
A0A3B6FRY8	-2.45971	-2.53733	-2.38552	-2.59049	-3.64352	-3.85843	-3.336	-3.61042	-2.85156	-3.12733	-2.99449	-3.04233	6.47e-05	-1.11883	-0.510666
A0A3B6FZA7	2.3993	2.48708	2.38311	2.46927	3.48384	3.80725	3.62209	3.7461	3.37563	3.36172	3.3311	3.49675	1.79e-06	1.23013	0.956612
A0A3B6IMU7	-2.65501	-2.5331	-2.47587	-2.60513	-2.81334	-3.12411	-3.32356	-3.06827	-3.01847	-3.1289	-3.43431	-2.74854	0.0176447	-0.515041	-0.515274
W5HV90	-0.84999	-0.646617	-0.581237	-0.440889	-1.25789	-1.17046	-1.22876	-0.983865	-1.5909	-1.74605	-2.15495	-2.14558	0.000190645	-0.530562	-1.27969
A0A3B5Y5A5	-3.97601	-3.53198	-3.34322	-3.16965	-2.35212	-2.73832	-2.47493	-2.90959	-3.03433	-2.65232	-2.76819	-2.97099	0.00692393	0.886477	0.648758
A0A3B6DFE2	0.349003	0.689781	0.411506	0.55949	0.108203	0.19585	-0.12451	0.197705	-0.153463	-0.0654075	0.0390715	0.0654053	0.00270443	-0.408133	-0.531043
A0A341PC84	-1.06639	-1.1171	-0.775569	-0.615633	-1.63333	-1.04731	-1.78658	-1.72612	-0.435492	-0.299167	-0.25994	-0.517691	0.00113206	-0.654663	0.5156
D8L9H3	-2.53232	-2.26316	-2.05168	-1.92859	-2.67417	-2.78053	-2.26566	-2.52471	-2.76574	-2.53195	-2.68416	-2.85866	0.0346078	-0.367328	-0.516187
A0A3B6C0J3	-2.97765	-3.18339	-3.28857	-3.34636	-3.32903	-3.70516	-3.70953	-3.63057	-3.84697	-3.67309	-3.85141	-3.69037	0.00359477	-0.394581	-0.566468
A0A3B6CBV7	-2.30937	-2.61959	-2.67919	-2.67998	-1.97302	-1.98335	-1.92101	-1.62891	-1.98194	-2.215	-1.92659	-1.96512	0.00130703	0.695459	0.549867
A0A3B6RN88	-0.0499559	-0.104894	-0.0172015	-0.110411	-0.404772	-0.451759	-0.639785	-1.09643	-1.42459	-1.33339	-0.93491	-1.54344	0.000619352	-0.577572	-1.23846
A0A3B6IP13	-0.171955	0.0398311	-0.032293	-0.316146	-0.619421	-0.702292	-0.554334	-0.842288	-0.988933	-0.977617	-0.878137	-1.07211	9.86e-05	-0.559443	-0.859059
A0A3B6MU46	4.82675	4.76987	4.66756	4.31629	6.14579	5.96966	6.01595	5.77846	5.70171	5.43791	5.73399	5.62134	4.77e-05	1.33235	0.978622
A0A3B6PUK0	-1.36099	-1.27679	-0.864311	-1.11728	0.442229	-0.0169429	-0.105254	0.666134	-0.76647	-0.955105	-0.812155	-0.579321	0.000431458	1.40138	0.376579
A0A3B6H507	-1.53657	-1.61125	-1.3674	-1.50477	-4.62245	-4.39475	-4.72884	-4.22448	-3.01851	-2.46002	-2.87705	-2.98625	1.05e-06	-2.98763	-1.33046
A0A3B6HT98	-0.595749	-0.608042	-0.851718	-1.1239	-2.42178	-1.75251	-1.68444	-2.32685	-1.24971	-1.53569	-1.00948	-1.04705	0.00195768	-1.25154	-0.415632
A0A3B6QHC5	-2.53805	-2.47378	-2.5086	-2.36165	-3.09262	-2.83967	-3.42982	-3.24448	-2.95933	-3.1873	-3.81053	-3.28739	0.00636935	-0.681125	-0.840617
A0A3B6NVQ6	-1.7072	-1.39244	-1.43643	-1.72139	-2.97345	-3.88099	-2.95988	-3.18524	-1.97618	-2.0561	-2.20749	-2.34104	0.000257168	-1.68553	-0.580842
A0A3B6CHN3	-3.04021	-3.15454	-2.56779	-2.63907	-3.30225	-3.27837	-3.28595	-3.45087	-3.95432	-3.69945	-3.70845	-3.93368	0.000704131	-0.478958	-0.973574
A0A3B6T858	-2.93668	-2.77435	-3.0717	-2.33102	-2.37402	-1.9779	-2.63286	-2.12603	-2.09111	-2.02224	-2.01128	-1.84138	0.0116198	0.500733	0.786938
A0A3B6IP55	-1.87662	-1.3743	-1.53773	-1.6048	-2.34187	-2.39738	-2.67238	-2.75088	-1.48281	-2.26827	-2.07261	-1.80476	0.00443415	-0.942265	-0.308753
A0A3B6APL0	0.304545	0.205286	0.31953	0.563883	-0.441765	-0.705554	-0.593516	-0.416014	-0.486924	-0.571782	-0.968889	-0.524669	0.00020369	-0.887523	-0.986377
A0A3B6SUC0	-1.17856	-0.912	-1.03525	-1.21262	-0.130467	-0.132579	-0.126175	0.0612284	-0.312778	-0.304855	-0.668258	-0.835593	0.00042106	1.00261	0.554238
A0A3B6U6Q0	-0.633083	-0.63613	-0.453345	-0.688722	-1.42984	-1.1027	-1.58442	-0.945162	-1.44449	-1.73717	-1.44803	-1.76216	0.000864963	-0.66271	-0.995142
A0A3B5YQX9	-0.0757712	-0.332504	-0.292384	-0.0760962	-2.11496	-1.51929	-2.0242	-1.64112	-1.33994	-1.56215	-1.49859	-1.92816	6.29e-05	-1.6307	-1.38802
O04437	0.734853	0.513592	0.402588	0.31185	1.11761	1.43686	1.13336	1.11209	0.923849	0.864606	1.37059	1.14753	0.00322819	0.709258	0.585922
A0A3B5Z3S0	0.264208	0.14489	-0.0209038	-0.362742	0.486393	0.583205	0.436804	-0.0485403	0.533959	0.405132	0.522963	0.618678	0.0491006	0.358102	0.51382
A0A3B6U9G8	1.22565	0.898537	1.80958	1.46079	0.250293	-0.210159	-0.341478	-0.0239079	0.371074	0.612449	0.51113	0.46645	0.000559894	-1.42995	-0.858365
A0A3B6PQQ1	-1.73231	-1.72813	-2.37165	-2.01622	-1.33815	-0.91759	-0.846955	-0.331345	-1.68201	-1.51668	-1.36695	-1.15931	0.00699594	1.10357	0.530843
A0A3B6C7W0	-1.22816	-0.894926	-0.710028	-0.93015	-0.239991	-0.114393	-0.28323	-0.510843	-0.262972	-0.603883	-0.325515	-0.549156	0.00430958	0.653701	0.505434
A0A3B6H4C8	-0.909946	-1.78787	-1.62573	-1.49896	-0.784778	-0.701182	-0.633041	-1.00635	-1.02695	-1.08474	-0.978264	-1.25078	0.0226909	0.674287	0.37044
A0A3B6R7B0	-1.00882	-0.58963	-0.649865	-0.924007	-1.70012	-2.54528	-1.93523	-2.34414	-1.0745	-1.26182	-1.33741	-1.7657	0.00158449	-1.33811	-0.566777
A0A3B6IS62	-0.848651	-0.829528	-0.941013	-0.774991	0.0684143	0.038505	-0.0676839	-0.0409869	-0.189193	-0.383183	-0.367656	-0.249044	4.93e-06	0.848108	0.551277
A0A3B6KRR7	-3.04342	-3.14516	-3.14292	-3.64084	-2.06883	-2.34038	-1.75496	-2.20652	-2.29909	-2.45433	-2.55648	-2.92102	0.00162175	1.15041	0.685355
A0A3B6JLX7	0.646079	0.643594	0.47303	0.100147	-0.662239	-0.992472	-0.751375	-0.70097	-0.195194	-0.408057	-0.316116	-0.480253	0.000119271	-1.24248	-0.815617
A0A7H4LKG4	-0.432338	-0.174441	-0.345708	-0.0341221	0.191322	0.240189	0.238278	0.416267	0.169241	0.0760511	0.378766	0.0244651	0.00461811	0.518166	0.408783
A0A3B5YV79	-1.96433	-1.72544	-1.74393	-1.51611	-2.14786	-2.04569	-2.19141	-2.07691	-2.25726	-2.23942	-1.90025	-1.89958	0.0292734	-0.378017	-0.336677
W5D1G6	-4.37218	-4.32364	-4.39633	-4.01977	-3.95363	-3.84011	-3.21581	-3.28862	-3.3824	-3.23641	-3.41861	-3.45148	0.00352116	0.703439	0.905756
A9U8G4	-1.1971	-1.38206	-1.18961	-1.49392	-1.67781	-1.59315	-1.63681	-1.79943	-1.75249	-1.55341	-1.73998	-1.80531	0.00446454	-0.36113	-0.397125
A0A3B6HTF4	0.377858	0.320622	0.165389	-0.412121	-0.343074	-0.287683	-0.504392	-0.339799	-0.745871	-0.986807	-0.670484	-1.28823	0.00359432	-0.481674	-1.03579
A0A3B6C8A5	-2.09942	-2.40591	-2.52066	-2.93974	-2.28703	-1.16996	-1.57888	-1.51611	-1.23361	-1.2696	-1.20691	-1.02271	0.00349665	0.853439	1.30823
A0A3B6QIV3	-0.13996	-0.458668	-0.165997	-0.421968	0.305335	-0.024458	0.0348799	-0.210525	0.519668	0.293461	0.440262	0.351347	0.00221623	0.322956	0.697833
A0A3B6RIB4	0.964	1.20604	0.897309	0.61253	0.000872631	-0.15031	0.201338	0.132846	0.365743	0.630744	0.212806	0.606768	0.00190973	-0.873783	-0.465954
A0A3B6H020	-2.81251	-2.55722	-2.4189	-2.36267	-2.12554	-1.97795	-2.15071	-2.13431	-1.91242	-2.05994	-2.31907	-2.18626	0.011626	0.440697	0.418404
A0A3B6I0Y2	-2.13242	-2.23653	-2.77521	-3.00056	-3.83597	-3.89761	-3.77443	-4.07011	-4.20564	-4.20482	-4.06699	-4.0247	0.00013799	-1.35835	-1.58936
A0A3B6LHW7	-0.178904	-0.181242	-0.0675662	-0.542617	0.438152	0.201747	0.395089	0.679329	0.610118	0.57321	0.655489	0.567432	0.000510682	0.671162	0.844144
A0A3B5Z0U1	-0.275998	-0.430874	-0.503835	-0.316917	0.306912	0.427988	0.478897	0.441745	0.479369	-0.0336282	0.730907	0.477477	0.00128994	0.795792	0.795437
A0A3B6TB16	1.72945	1.7789	1.87099	1.88749	2.98858	3.09143	2.67974	2.6102	2.55615	2.65223	2.61305	2.61464	6.42e-05	1.02578	0.792308
A0A3B6AVD3	0.931545	0.905014	0.834767	0.778971	0.418187	0.277609	0.0317379	0.267304	0.302354	0.0262424	-0.0415292	0.422517	0.00123325	-0.613864	-0.685178
A0A3B6QFU5	-0.602188	-0.586138	-0.904711	-1.36002	-0.248006	0.105576	0.0959469	-0.218918	0.0858721	0.125656	-0.00190551	-0.0942574	0.00281567	0.796913	0.892105
A0A1D5U586	1.61666	1.70629	1.99261	1.87991	1.25993	1.35888	1.15106	1.4946	0.294863	0.706918	0.56591	0.33744	4.79e-05	-0.482751	-1.32259
A0A077RU67	-1.62609	-1.71594	-1.44123	-2.11531	-3.289	-2.9185	-3.05538	-3.22404	-3.61704	-3.31574	-3.2862	-3.194	3.91e-05	-1.39709	-1.6286
A0A3B6I3W2	-1.77866	-1.54022	-2.0259	-1.98549	-0.384266	-0.195554	-0.556977	-0.320863	-0.481097	-0.868718	-0.512753	-0.402957	3.76e-05	1.46815	1.26619
A0A3B6SHJ3	3.93822	3.94531	3.88272	3.53802	3.0464	2.91559	2.71233	2.58265	3.06817	3.07956	3.03374	3.11945	0.000176628	-1.01182	-0.750838
Q06I91	-0.657522	-0.512453	-0.642516	-0.44849	-1.9779	-2.39799	-2.81521	-2.5622	-1.72038	-1.61531	-1.93262	-1.8217	3.01e-05	-1.87308	-1.20726
A0A3B6CDD2	-0.743622	-1.00315	-1.13877	-1.09141	-1.1931	-1.39971	-1.34924	-1.55735	-1.65429	-2.52278	-1.75804	-1.54826	0.0127584	-0.380612	-0.876602
A0A3B6C1U7	0.714914	1.00854	0.678458	0.897453	1.17492	1.16141	0.974074	1.33963	1.26867	1.41741	1.30876	1.21074	0.00487721	0.337667	0.476555
A0A3B6RSB2	-0.735497	-0.132575	-0.649316	-1.0596	-0.242687	0.00313068	-0.144564	-0.000521698	0.0886408	-0.0260161	0.124645	0.157579	0.00977533	0.548088	0.73046
A0A3B6JN16	-1.45918	-1.22415	-0.714803	-1.16532	-0.290883	-0.152804	-0.160152	-0.362771	-0.508204	-0.286659	-0.781403	-0.710018	0.00299917	0.89921	0.569292
A0A3B6H337	-2.98764	-3.13565	-3.13259	-3.36369	-3.37192	-3.64106	-3.50027	-3.57014	-3.35924	-3.82373	-3.3092	-3.7334	0.0404502	-0.365954	-0.401497
A0A3B6PPI9	0.105972	0.119771	-0.106424	-0.164523	0.717425	1.05833	0.862568	0.652097	0.781784	0.648699	0.920209	0.813727	0.000176628	0.833905	0.802406
Q43665	2.62758	2.67239	2.56555	2.73472	1.6018	1.52487	1.70845	1.67792	1.14004	0.871763	1.04054	0.647725	2.61e-06	-1.0218	-1.72504
A0A1D6SDJ5	-0.359635	-0.454232	-0.554617	-0.343837	-0.0388441	-0.00741836	0.0334453	-0.119529	0.427018	0.193476	0.260879	0.412271	4.32e-05	0.394994	0.751491
A0A3B6LKD0	-0.683063	-0.716285	-1.24173	-1.10336	-2.40649	-2.19136	-2.15573	-2.35582	-2.53974	-2.62451	-2.37079	-2.50123	1.86e-05	-1.34124	-1.57296
A0A3B6C046	-3.53136	-3.63117	-4.04807	-3.87745	-2.8017	-2.99286	-2.7396	-3.08377	-3.18283	-3.58302	-3.39435	-3.45616	0.00134438	0.867532	0.367924
A0A3B6GUF4	-1.14241	-1.07073	-1.01912	-1.27468	-0.307475	-0.359667	-0.32627	-0.184089	-1.27219	-0.227505	-0.23567	-0.207568	0.0196197	0.83236	0.641001
A0A3B6IPP6	-0.609942	-0.344026	-0.467879	-0.988956	-1.82814	-1.64877	-1.50903	-2.02243	-2.38422	-2.72806	-2.50127	-2.55472	2.31e-05	-1.14939	-1.93937
A0A3B5YYK8	7.59773	7.63759	7.6602	7.5994	8.35454	8.65375	8.47686	8.55552	8.27981	8.58017	8.55252	8.39679	2.04e-05	0.886439	0.828591
A0A3B6MLG5	-1.57292	-1.71676	-1.47045	-1.26806	-3.73766	-3.38738	-2.9281	-3.49112	-2.24662	-2.70051	-2.53802	-2.32887	6.86e-05	-1.87902	-0.946459
A0A3B6Q9G7	0.499883	0.534732	-0.036423	0.0459881	-0.492194	-0.493788	0.106702	-0.204211	-0.180676	-0.248653	-0.525703	-0.263488	0.0328736	-0.531918	-0.565675
Q06I93	-0.857001	-0.697931	-0.657159	-1.06037	-3.29921	-3.25947	-3.21953	-3.88499	-2.20917	-2.22308	-2.0936	-2.27268	3.12e-06	-2.59769	-1.38152
A0A3B6KJB5	-0.0127115	0.00591747	0.11053	-0.358971	0.153855	0.525376	0.176659	0.872434	0.438787	0.470132	0.414617	0.221737	0.04613	0.495889	0.450127
A0A3B6LG01	1.14294	1.13697	1.2289	1.06566	0.183479	0.146807	0.16845	0.0177643	0.0144173	0.453812	0.457759	0.608019	0.000139537	-1.01449	-0.760117
A0A3B6HSM7	-1.26897	-1.28554	-1.20161	-1.30354	-1.62813	-1.6368	-1.64061	-1.52139	-2.3298	-2.42561	-2.24601	-2.75559	2.13e-05	-0.341822	-1.17434
A0A3B6EDG0	0.932774	0.71062	0.570005	0.117413	0.136219	0.0108932	0.143754	-0.201227	0.00142183	-0.0343105	0.129434	-0.197473	0.0160986	-0.560293	-0.607935
A0A3B6MND7	3.41365	3.52498	3.36793	3.35836	3.95445	4.1155	4.05643	3.97826	4.00787	3.89128	3.93284	3.843	2.2e-05	0.609928	0.502518
A0A3B6AVC9	-1.68127	-1.63607	-1.56455	-1.13168	-1.73982	-2.13697	-1.84381	-1.67951	-2.22226	-2.76484	-2.14801	-2.5353	0.00453769	-0.346637	-0.914208
A0A3B6RJF9	0.678987	0.725875	0.775595	0.88589	1.70735	1.89463	1.53373	1.68837	1.38948	1.47022	1.48917	1.36862	1.78e-05	0.939434	0.662785
A0A3B6JED4	-2.27724	-2.09952	-2.6209	-1.99511	-2.68502	-2.56655	-2.77105	-2.56283	-3.42342	-3.02584	-3.34223	-3.12993	0.00082259	-0.398168	-0.982161
A0A3B6LLD9	-0.920783	-0.823697	-0.833307	-0.967666	-1.68281	-1.77148	-1.77541	-2.09264	-1.90149	-1.87405	-2.14455	-1.82277	3.21e-05	-0.94422	-1.04935
A0A3B6KLQ9	-2.3114	-2.39639	-1.92326	-2.07801	-3.34966	-3.87309	-4.12475	-4.01791	-2.94848	-3.35018	-3.54437	-3.20465	0.000224418	-1.66408	-1.08466
A0A3B6KKD4	-1.39424	-1.55044	-1.11765	-1.63011	-0.707111	-0.390758	-0.897321	-0.967849	-0.680091	-0.797183	-0.871314	-0.751779	0.00400178	0.682349	0.648017
A0A3B6SCU3	-1.18582	-1.77386	-2.01936	-2.02533	-2.35581	-2.43815	-2.75135	-2.37438	-2.82584	-2.31565	-1.97078	-2.4566	0.0353443	-0.728829	-0.641128
A0A3B6AS72	-4.12886	-3.58859	-3.60157	-3.70024	-5.16859	-5.1455	-5.34305	-4.85972	-4.558	-4.47546	-4.77176	-4.58403	0.000106473	-1.3744	-0.842498
W5FKT5	-3.07601	-2.28745	-2.66969	-2.72529	-1.90745	-2.05285	-1.7301	-1.94155	-2.12043	-2.00705	-1.60995	-1.9994	0.00448774	0.781623	0.755406
A0A3B6A2M7	0.79663	0.690199	0.717821	0.456713	-2.11592	-1.64021	-1.77763	-2.15231	-0.901514	-0.86373	-1.15458	-0.94161	1.17e-06	-2.58686	-1.6307
A0A3B6B4R9	1.64244	1.56977	1.58275	1.94331	2.40098	2.66252	2.36363	2.4881	2.37142	1.55445	2.35705	2.18844	0.0115174	0.794242	0.433272
A0A3B6RLU7	-3.89109	-4.36889	-3.83905	-3.81272	-3.32678	-3.26362	-4.00982	-3.59758	-4.71837	-4.90958	-4.23587	-4.17662	0.0143549	0.428492	-0.532171
H9C8A5	0.664413	0.536649	0.916617	1.03543	1.3406	1.48296	1.52829	1.53182	1.2046	1.39623	1.53927	0.954783	0.00660094	0.68264	0.485443
A0A3B6GTG3	-0.658019	-0.432614	-0.632308	-1.01323	-1.85601	-2.17982	-1.85901	-1.94925	-1.17537	-1.12956	-1.34551	-1.789	0.000522555	-1.27698	-0.675816
A0A3B6IN39	-2.09197	-2.29931	-2.00525	-2.24414	-2.43942	-2.62335	-2.37514	-2.58172	-2.35636	-2.72366	-2.66985	-2.44105	0.0156007	-0.344742	-0.387568
A0A3B6QE85	-1.53714	-1.3324	-1.21158	-1.6667	-4.14264	-4.22436	-4.3088	-4.11961	-2.42503	-2.39337	-2.65414	-2.33039	2.36e-07	-2.7619	-1.01378
A0A3B6EQH9	-0.735439	-0.510483	-0.890584	-0.947937	-2.22777	-3.05651	-2.5454	-2.93318	-1.04442	-1.0118	-1.31117	-1.46155	7.44e-05	-1.9196	-0.436125
A0A1D5T8Y9	-2.80791	-2.44646	-2.45383	-2.0634	-0.860187	-1.06465	-0.871005	-0.957544	-1.43779	-1.96208	-1.87407	-1.77921	0.00013799	1.50455	0.679608
A0A3B6MTY8	-2.13634	-2.27205	-2.25508	-2.6048	-2.86055	-2.72279	-2.65361	-2.96305	-2.96073	-3.43021	-3.30249	-3.32119	0.000679352	-0.482932	-0.936586
A0A3B6EK99	-3.6948	-3.85597	-3.6525	-3.67774	-4.21443	-4.44517	-4.4767	-4.09947	-4.1329	-4.07906	-3.72845	-4.14331	0.00526848	-0.588691	-0.300678
A0A3B6LJX1	-2.16397	-1.83356	-1.61539	-1.7176	-2.44411	-2.87607	-2.46905	-2.25835	-2.18375	-2.13066	-1.99517	-2.31204	0.0111711	-0.679268	-0.322775
A0A3B6MIT1	-0.335917	-0.730876	-0.717473	-0.344025	-0.844422	-0.927727	-0.711173	-1.12459	-1.32053	-0.996246	-0.889126	-0.889639	0.0299224	-0.369904	-0.491813
A0A3B5Y6G1	-3.34379	-4.0504	-3.91782	-3.67343	-1.8546	-1.92978	-2.01936	-1.9847	-2.88626	-2.83515	-2.59299	-2.83459	1.94e-05	1.79925	0.959112
A0A0C4BKB7	-0.250051	-0.170393	-0.158454	-0.881888	0.361418	0.543061	0.620299	-0.369704	-0.886476	-1.14674	-1.12955	-0.759928	0.00478987	0.653965	-0.615476
A0A3B5XWI1	-2.53528	-2.26036	-2.1591	-1.70776	-1.78665	-1.55511	-1.4929	-1.67578	-1.74393	-1.41512	-1.53919	-1.8354	0.0284449	0.538016	0.532216
A0A3B6D7D4	-4.61203	-4.44945	-4.33694	-4.89481	-5.08592	-4.96307	-5.11955	-4.60087	-5.97758	-5.17275	-5.04533	-5.67735	0.0185204	-0.369045	-0.894947
A0A3B5XXR0	-1.68328	-1.71871	-1.71604	-2.37951	-2.50228	-2.29395	-2.07985	-2.81519	-2.66037	-3.03913	-2.40149	-3.04245	0.0173907	-0.548435	-0.911475
Q94F70	0.356965	0.331409	0.433648	0.41787	-0.0427205	-0.613507	-0.0445335	-0.330849	-0.872404	-0.622218	-0.613891	-1.29981	0.000730201	-0.642876	-1.23705
A0A3B5ZUL5	-1.29393	-1.23917	-1.52253	-1.28258	-0.652531	-0.582461	-0.72813	-0.437684	-0.964288	-1.1901	-0.935586	-1.04732	0.000241932	0.734352	0.300228
A0A3B6KRN6	-3.46949	-3.26839	-3.57647	-3.38171	-2.56604	-2.27037	-2.59217	-2.44389	-2.76733	-2.9441	-2.9574	-2.85546	5.34e-05	0.9559	0.54294
A0A3B6HSU6	-1.29663	-1.47834	-1.41877	-1.38901	-2.2303	-2.36039	-2.35133	-2.38117	-1.82943	-1.9933	-2.23116	-2.07305	2.95e-05	-0.935111	-0.636047
Q7X9L2	-2.68572	-2.45876	-2.42602	-2.24186	-1.84727	-1.77006	-1.87026	-1.86293	-1.6434	-1.49618	-1.39787	-1.34008	6.44e-05	0.615461	0.983708
A0A3B6TJH0	1.38602	1.245	1.21151	0.987896	0.561553	0.524627	0.468186	0.320293	0.593401	0.34064	0.315583	0.251442	0.000173458	-0.738943	-0.832341
A0A3B6LTG1	-5.36403	-4.72892	-5.23033	-5.00226	-4.11921	-3.81655	-3.86924	-3.53917	-3.71078	-4.22724	-4.38458	-3.68421	0.00133096	1.24535	1.07968
A0A3B5ZU94	-3.50645	-3.04382	-2.76394	-3.5015	-3.87318	-3.72273	-3.47221	-4.07936	-3.87967	-3.83706	-3.64489	-4.15423	0.0287601	-0.582943	-0.675034
Q6QU79	-0.301268	0.0759953	-0.240816	0.0930877	-0.564045	-0.418161	-0.503471	-0.288928	0.228245	0.678968	0.361341	0.395989	0.000871951	-0.350401	0.509386
A0A077RRV3	0.0826743	0.155014	0.0642373	-0.0450139	-0.745332	-0.707206	-0.752946	-0.627289	-2.32462	-2.5801	-2.6324	-1.9313	2.22e-06	-0.772421	-2.43133
A0A0A7LWQ6	-1.51409	-1.36853	-1.41316	-1.49688	-2.05415	-1.8111	-1.93116	-1.55522	-1.7797	-1.89966	-2.08204	-2.05907	0.00648488	-0.389747	-0.506952
A0A3B6A0V8	-3.3382	-3.43373	-3.26404	-3.72995	-1.46956	-1.2168	-1.74087	-2.23184	-3.1587	-3.21768	-3.00876	-3.02306	0.000137436	1.77671	0.339428
W5FIY8	-1.51281	-1.52984	-1.57204	-1.3371	-2.15953	-2.77739	-1.90261	-2.08507	-1.96366	-2.06566	-2.91282	-1.93147	0.0379781	-0.743202	-0.730457
W5AJZ4	-2.91079	-3.12345	-3.72185	-3.16195	-2.36501	-2.77666	-2.42508	-2.52905	-2.80371	-2.54776	-2.20138	-2.55155	0.0127879	0.705561	0.703413
A0A3B6DM48	-1.32244	-1.20446	-1.11943	-0.730444	-0.81361	-0.285447	-0.507324	-0.20591	-0.800869	-0.442238	-0.564248	-0.494072	0.0160998	0.641122	0.518838
A0A3B6SIN4	-4.11564	-4.30787	-5.0239	-4.4964	-4.45607	-4.97893	-5.40094	-4.7035	-2.54739	-2.19826	-2.6026	-2.45317	5.57e-05	-0.398907	2.0356
A0A3B6QIP8	-1.77705	-1.28432	-1.57698	-2.12108	-2.5333	-2.37106	-2.74046	-2.77949	-2.15849	-2.83094	-2.41975	-2.34103	0.00671358	-0.916218	-0.747692
A0A3B6HYQ2	-1.00857	-1.16661	-1.04765	-0.651328	-0.34983	-0.423302	-0.200101	0.297952	0.336344	0.293947	-0.0341322	0.368539	0.000887401	0.799719	1.20971
A0A3B5ZQQ8	-0.477853	-0.543978	-0.576026	-1.1441	-1.78467	-2.10438	-1.63157	-2.33772	-1.81357	-2.20482	-2.47513	-2.68558	0.000710549	-1.2791	-1.60928
A0A3B6GRB7	-0.960155	-0.691267	-1.25541	-1.17766	-0.589674	-0.287947	-0.339548	-0.342058	-0.322586	-0.16262	-0.211672	-0.236146	0.000881798	0.631317	0.787868
A0A3B6QE97	-1.79455	-1.54272	-1.44573	-1.98913	-0.555117	-0.65279	-0.673494	-0.649194	-0.895102	-1.26131	-0.925986	-0.911049	0.000237619	1.06038	0.694669
A0A3B6ML85	3.08011	3.0114	2.7807	3.03926	2.46252	2.69057	2.40211	2.44872	3.83274	3.80319	3.62655	3.8988	8.36e-06	-0.476886	0.812454
A0A3B6LQI4	-1.7956	-1.42158	-1.54052	-1.64051	-3.20963	-3.74712	-2.99761	-3.13467	-2.79287	-1.95053	-2.12543	-2.43382	0.000400332	-1.67271	-0.726113
A0A3B6EHT0	0.568222	0.647451	0.529951	0.841591	-1.9562	-1.36367	-1.68204	-1.41018	-0.638658	-0.536486	-0.731514	-0.783318	3.27e-06	-2.24983	-1.3193
A0A3B6HWX2	-2.76935	-2.68754	-2.53237	-2.56598	-2.00198	-2.37974	-2.08121	-2.23823	-1.91124	-2.01126	-2.36214	-2.06369	0.00467367	0.46352	0.551729
A0A077RQB9	-1.91896	-1.32115	-1.71998	-1.80622	-2.13423	-2.26199	-2.30915	-2.70649	-2.25701	-2.28579	-2.46749	-2.37937	0.00566414	-0.661388	-0.655839
A0A3B5Z0Y6	-1.21338	-1.56637	-1.05795	-1.40758	-1.79301	-2.25453	-2.30183	-2.03887	-2.16614	-1.88665	-1.89135	-1.69672	0.00395022	-0.785744	-0.598897
A0A3B6B0Z7	-5.91912	-5.37671	-5.07804	-5.53376	-3.99922	-3.70101	-3.71513	-3.82812	-5.23488	-4.62528	-5.08731	-4.60141	0.00028254	1.66604	0.589687
A0A3B6FLY0	0.0133063	0.211139	0.219483	-0.185972	-0.99402	-1.42282	-0.597608	-1.01249	-0.595562	-0.874157	-0.389686	-0.533291	0.00197511	-1.07122	-0.662663
A0A3B6QBR3	-2.2035	-2.17286	-2.11881	-1.58279	-3.02502	-2.7801	-3.2843	-2.717	-3.18947	-2.57309	-2.14093	-2.47316	0.0200999	-0.932116	-0.574672
A0A3B6MPH2	-2.34469	-2.34087	-2.30492	-2.26104	-1.84579	-1.74697	-1.53323	-1.69513	-1.60989	-1.40584	-1.81426	-1.76122	0.000400332	0.607601	0.665079
A0A7H4LP24	-2.81737	-3.15525	-2.26541	-2.61676	-1.72034	-1.95159	-1.94837	-2.06356	-2.41349	-2.1361	-2.56412	-2.42117	0.0107518	0.792732	0.329977
A0A3B6HMK3	-4.59779	-4.43339	-4.481	-4.35811	-3.95211	-4.05994	-3.99662	-3.84115	-4.22566	-3.73858	-4.2157	-3.67242	0.0121708	0.505116	0.50448
A0A3B6RFJ8	-2.1092	-1.94082	-1.58261	-1.55851	-1.11042	-1.37095	-1.21971	-1.16137	-1.2516	-1.40831	-1.43412	-1.38612	0.00691963	0.58217	0.427746
A0A3B6HW52	-1.85067	-1.52401	-1.89594	-1.84227	-3.04764	-3.47546	-3.67387	-3.2712	-2.87423	-3.18648	-3.08373	-2.51712	0.000153988	-1.58882	-1.13717
A0A3B6DAW8	-2.2385	-2.03626	-1.92844	-3.02457	-2.59956	-2.93982	-2.90602	-3.56703	-3.09801	-3.15704	-3.03297	-2.9974	0.0489081	-0.696166	-0.764412
A0A3B6CEW9	-2.05042	-2.13668	-2.14643	-2.06614	-1.51004	-1.34671	-1.30207	-1.33574	-1.51822	-1.78345	-1.54125	-1.66981	4.52e-05	0.726276	0.471732
A0A3B6FJV7	-3.21317	-3.05451	-2.68771	-2.87165	-2.1838	-2.24205	-2.52513	-2.52275	-2.25235	-2.3048	-2.23232	-2.195	0.00152223	0.588328	0.710645
A0A3B5ZRU2	-1.03157	-0.596939	-0.736314	-0.649202	0.472349	0.378192	0.590046	0.373229	0.442527	0.650389	0.346765	0.492849	1.27e-05	1.20696	1.23664
Q06I92	-1.10194	-0.931631	-1.32223	-0.749888	-3.42079	-3.38609	-3.70721	-2.78487	-1.978	-2.61845	-2.33654	-2.43435	6.28e-05	-2.29831	-1.31542
A0A1D6SD18	-2.58024	-2.40986	-2.69846	-2.14217	-1.90238	-2.1074	-2.15143	-1.90443	-1.53562	-1.81413	-1.23575	-1.38392	0.00141529	0.441275	0.965328
A0A3B6MJP3	-2.7307	-2.59258	-2.32349	-2.07981	-1.99875	-1.90043	-1.94815	-1.61668	-2.25628	-1.71614	-2.11707	-2.15878	0.037812	0.565644	0.369579
A0A341VIT6	0.287825	0.456196	0.119383	0.441848	1.21869	1.00054	0.953989	1.13834	0.321751	1.03952	1.3155	0.930919	0.0154191	0.751578	0.575608
A0A7H4LP77	-2.66542	-2.78632	-2.75711	-2.59553	-2.20944	-2.21434	-2.15178	-2.24546	-2.10451	-2.13298	-2.15296	-2.12686	5.44e-06	0.495839	0.571769
A0A3B6TGH6	-3.83825	-4.024	-3.6812	-3.90051	-3.13895	-3.25907	-3.06548	-3.76473	-3.12023	-3.54007	-3.3992	-3.5881	0.0316831	0.55393	0.44909
A0A3B6DB48	-1.7866	-1.46471	-1.54513	-1.28133	-0.889774	-0.708686	-0.625861	-0.550219	-0.588412	-0.792618	-0.77522	-0.657752	0.000256279	0.825808	0.815942
Q0KIW1	-2.84699	-2.78834	-2.73573	-2.81745	-3.19306	-3.18909	-3.12303	-3.03158	-4.4878	-4.24436	-4.46682	-3.74559	7.41e-05	-0.337062	-1.43902
A0A3B6PRZ7	-3.0531	-2.56984	-2.52943	-2.74088	-3.31829	-3.85335	-3.64874	-3.87642	-4.1984	-4.5867	-4.20741	-4.13498	0.000133743	-0.950889	-1.55856
A0A3B5XZW7	-0.577308	-0.934401	-1.17801	-0.958705	-2.42935	-2.61411	-3.12281	-2.41228	-1.96435	-1.87102	-1.55988	-1.92248	0.000141689	-1.73253	-0.917326
A0A3B5Y0N4	-0.210705	-0.210354	0.106646	-0.820673	-0.409582	-1.49548	-0.537807	-0.737536	-1.26254	-1.02496	-1.51183	-1.28426	0.02655	-0.511329	-0.987127
A0A3B6CC91	-2.32314	-1.96389	-1.83477	-1.79404	-2.06026	-1.82451	-2.39259	-2.86365	-3.60094	-2.8839	-3.09248	-3.00444	0.00624266	-0.30629	-1.16648
A0A3B6LHP5	-1.91328	-2.21746	-1.67392	-1.54053	-0.702466	-1.40768	-0.969924	-1.0134	-1.02722	-0.791909	-1.41163	-1.24079	0.0114432	0.81293	0.71841
A0A3B6KD53	-3.40574	-3.39496	-3.42239	-3.12737	-4.21447	-3.80649	-4.19569	-3.65857	-4.18757	-3.58005	-3.6843	-3.88957	0.0193282	-0.631189	-0.49776
A0A3B6MZG0	-0.365704	-0.414348	-0.465099	0.0627116	1.59141	2.05261	1.82814	1.63509	1.38336	1.48576	1.83321	2.19324	3.08e-05	2.07242	2.0195
A0A3B6MZ85	0.55795	0.680354	0.554461	0.400738	0.994549	1.01359	1.17373	1.18677	1.54635	1.17003	1.19893	1.10987	0.00065099	0.543783	0.70792
A0A3B6RDP2	-3.30177	-2.44486	-2.32493	-2.30926	-3.12749	-3.36715	-3.45098	-3.51347	-3.51719	-3.90859	-3.69438	-3.63283	0.00474939	-0.769564	-1.09304
A0A3B5YRA0	-4.69526	-4.38955	-4.37115	-4.14743	-5.44292	-4.69657	-5.36198	-4.90744	-5.14315	-4.74418	-5.02891	-5.03986	0.0174087	-0.701377	-0.588175
A0A3B6JCZ9	1.59205	1.58175	1.75128	1.5196	3.2225	3.13093	3.11463	3.1188	3.17967	3.09087	3.18789	3.19086	4.73e-08	1.53555	1.55115
A0A3B6RLC9	-3.7161	-3.57137	-3.79233	-4.13462	-3.71723	-3.49763	-3.26911	-3.11379	-3.05804	-3.21276	-3.42666	-3.28168	0.028565	0.404164	0.558824
A0A3B5ZW83	-3.40074	-3.73252	-2.74547	-2.99579	-2.36428	-2.75777	-2.04369	-2.57058	-2.33969	-2.78153	-1.77112	-2.0407	0.0261709	0.78455	0.98537
A0A3B6RIL0	-1.03058	-0.90744	-0.848136	-1.06692	-1.98145	-1.75893	-1.72723	-1.21862	-1.84529	-1.78941	-1.62904	-2.05582	0.00222608	-0.708287	-0.866622
W5HYT9	-2.06281	-1.63531	-1.74822	-1.89749	-1.40075	-1.50015	-1.33145	-1.57211	-1.24809	-1.37639	-1.14677	-1.1528	0.00160334	0.38484	0.604943
Q0WYE6	-0.617065	-0.412367	-0.227255	-0.512731	0.211794	0.35983	0.00214977	0.149485	-0.90324	-0.919491	-0.895999	-0.870636	3.08e-05	0.623169	-0.454987
A0A3B6C518	0.537337	1.10422	0.637342	0.402988	1.61127	1.61621	1.70762	1.39696	1.23672	0.825279	1.25407	0.820905	0.00355595	0.912542	0.363772
A0A077RWX6	-1.8528	-1.53456	-1.56262	-2.09388	-3.90015	-3.33946	-3.52694	-3.85716	-2.22934	-2.27691	-2.28547	-2.37747	2.21e-05	-1.89497	-0.531338
A0A3B6KKN2	-1.50237	-1.03482	-1.37443	-1.41423	-1.86751	-1.72124	-1.67839	-1.38631	-1.84144	-1.92784	-1.50399	-2.021	0.0401969	-0.331902	-0.492105
A0A3B6QMM8	-1.1185	-1.16388	-1.16153	-1.09028	-0.31757	-0.496084	-0.453519	-0.387694	-1.72537	-1.7913	-1.80947	-1.78039	4.73e-08	0.71983	-0.643088
A0A3B6AY87	-2.17522	-1.91836	-2.16503	-2.76487	-3.08843	-3.46925	-3.12073	-3.12353	-2.39033	-3.15637	-2.39981	-2.38316	0.01392	-0.944613	-0.326551
A0A3B6GM24	-3.12396	-2.92652	-3.06709	-3.18562	-4.41611	-4.18031	-4.2567	-4.13433	-3.97407	-4.09208	-3.76874	-3.62775	4.94e-05	-1.17107	-0.789865
W5D2A6	-2.40252	-2.38962	-2.18544	-2.27669	-2.03301	-1.82404	-2.20098	-1.97183	-2.13251	-1.9238	-1.95228	-1.67561	0.0230406	0.306103	0.392515
A0A3B6H0U4	-2.70155	-2.33669	-2.61887	-2.28415	-3.79697	-3.93749	-3.78626	-3.29538	-3.19919	-3.12379	-3.31987	-3.24133	0.000272936	-1.21871	-0.735732
A0A3B6C5T3	-3.6535	-3.33087	-3.23436	-4.11647	-1.99225	-2.24185	-2.65754	-2.84806	-2.68909	-3.08645	-2.46946	-2.5824	0.00760743	1.14888	0.876948
A0A3B6HWZ4	-0.535113	-0.512328	-0.449832	-0.590264	0.184698	0.156058	0.330662	0.0498531	-0.203799	-0.153624	-0.0350311	0.119709	0.000176628	0.702202	0.453698
A0A3B6LJX9	-2.12853	-2.42653	-2.17846	-1.88113	-2.63526	-2.40788	-2.67263	-2.57176	-2.46406	-2.4714	-2.7031	-2.44932	0.0183608	-0.418222	-0.368309
A0A3B6LMB4	-2.19866	-2.35268	-2.12064	-2.26042	-2.98813	-2.97828	-2.29662	-2.97542	-2.60573	-3.0469	-3.11165	-2.70805	0.0192831	-0.576515	-0.634984
W5BZ89	-2.66671	-2.36755	-2.44562	-3.2235	-1.42256	-1.76532	-1.58311	-1.7692	-2.38085	-1.6142	-2.06497	-2.14308	0.00685802	1.0408	0.625071
A0A3B6FLC3	-4.53241	-4.29361	-4.00076	-4.24225	-3.77677	-3.12771	-3.5381	-3.73808	-3.68198	-3.61091	-3.13756	-3.93895	0.0188663	0.722095	0.674909
A0A3B6SPB0	-4.88842	-4.317	-4.66127	-4.31805	-4.23268	-4.35635	-4.16457	-3.52935	-3.83644	-3.83521	-3.7605	-4.1247	0.0392258	0.475445	0.656971
A0A3B6FR16	-3.80103	-3.90227	-3.935	-3.37445	-4.49414	-5.02487	-4.54121	-4.70979	-4.48736	-4.95211	-4.15313	-4.5363	0.00515241	-0.939314	-0.779038
A0A3B6ER22	-2.90533	-3.20455	-3.23223	-3.63134	-3.53495	-3.48958	-3.7605	-3.89386	-4.09879	-4.14734	-4.02238	-3.68092	0.0109448	-0.426359	-0.743995
A0A3B6HZJ4	-2.30759	-2.86285	-2.15309	-2.91772	-1.28913	-1.61973	-1.3891	-1.71464	-2.29617	-2.3702	-1.92395	-2.05307	0.00366694	1.05716	0.399464
A0A3B6BYF2	-3.22027	-3.4723	-3.54097	-4.06539	-2.49785	-2.34331	-2.46666	-2.99341	-3.17581	-3.03471	-2.94338	-3.17171	0.00464844	0.999423	0.493328
A0A2Z6C892	-0.321777	-0.0966746	-0.205335	-0.264557	0.210696	0.318119	0.267127	0.31993	0.466664	0.264732	0.542223	0.276989	0.000174142	0.501054	0.609738
A0A3B6NP25	-4.25586	-4.30435	-4.70301	-4.90376	-3.39439	-4.31154	-3.6231	-3.80702	-3.69183	-3.91798	-3.61177	-3.31853	0.0134092	0.757732	0.906712
A0A3B6EHR4	-4.24591	-4.01689	-3.92617	-3.69487	-2.44083	-2.19879	-2.70673	-2.23021	-3.18242	-2.80153	-2.86528	-2.50419	0.000149811	1.57682	1.13261
A0A3B6RDY4	-1.45806	-1.09878	-1.42781	-1.69705	-1.99004	-2.50356	-1.90859	-2.21441	-1.58322	-2.23453	-1.85861	-1.62369	0.0225881	-0.733727	-0.404586
A0A3B6RT91	-1.18806	-1.21601	-0.977634	-1.92772	-2.32058	-1.70464	-1.82671	-2.55767	-2.17597	-2.84285	-1.90346	-2.0554	0.0386924	-0.775041	-0.91706
A0A3B6TSU1	-0.943398	-0.925161	-0.334264	-0.612915	0.0985287	0.24471	0.16516	0.608644	0.395581	0.123521	0.21119	0.0538608	0.00104717	0.983195	0.899972
W5C833	-4.88291	-4.29751	-4.97217	-4.69114	-4.50843	-4.12113	-4.10168	-3.80948	-3.97619	-4.12411	-3.95827	-4.40591	0.0311684	0.575752	0.594811
A0A3B6N1C6	-2.13311	-2.12172	-2.10055	-2.34807	-2.75355	-3.13849	-2.89309	-3.34692	-2.73036	-2.96935	-2.62283	-2.69311	0.00117559	-0.857147	-0.578048
A0A3B6GSN7	-5.33313	-4.92958	-4.79376	-5.27067	-4.44483	-3.92054	-3.86592	-3.66526	-3.60888	-3.53402	-3.17623	-3.80939	0.00042106	1.10765	1.54965
A0A3B6LF52	-3.85387	-3.66697	-3.91439	-3.936	-4.54479	-4.33246	-4.48976	-4.55016	-4.29134	-3.9948	-4.47727	-4.388	0.00191748	-0.636485	-0.445046
A0A3B6QHP1	-2.17415	-2.06578	-1.84432	-2.67657	-2.54922	-2.76444	-3.02787	-3.39211	-3.26908	-3.5488	-3.5969	-3.47153	0.00208334	-0.743203	-1.28137
A0A3B6MVP8	-2.07029	-1.9079	-1.8596	-1.80474	-3.03145	-2.87634	-3.28801	-3.23618	-3.39463	-3.54617	-3.41224	-3.57254	3.5e-06	-1.19736	-1.57076
A0A3B6CE13	-3.78032	-4.04747	-4.04154	-3.93072	-3.60399	-3.51885	-3.35545	-3.14482	-2.63304	-2.55585	-2.43808	-2.98369	0.000125507	0.544235	1.29735
A0A3B6ECR6	-4.11931	-3.30196	-3.77077	-3.73062	-3.11409	-2.50495	-2.81412	-3.43365	-3.20405	-3.43265	-3.18415	-3.49959	0.0368871	0.763961	0.400555
A0A3B6KM02	-3.01649	-3.24132	-3.16285	-3.10953	-3.62372	-3.88256	-4.02235	-3.82474	-4.36082	-5.00809	-4.62756	-4.23994	0.000181671	-0.705793	-1.42655
A0A3B5YSZ5	0.0816449	0.216646	0.0443687	-0.0964216	1.20993	1.06563	0.988997	0.975838	0.997676	0.691725	1.16358	1.14431	9.36e-05	0.99854	0.937764
A0A3B6MP84	-2.73235	-2.82864	-3.47849	-3.53241	-1.98898	-2.13351	-1.71087	-2.32721	-2.55203	-2.07438	-2.94377	-2.70847	0.0116273	1.10283	0.573312
A0A080YU30	-2.1146	-2.28297	-2.22505	-2.43739	-3.73361	-3.72672	-3.9778	-3.99367	-2.71159	-2.72953	-3.1441	-2.44111	4.07e-05	-1.59295	-0.491581
A0A3B6KM65	-1.47751	-1.28609	-1.40858	-1.86914	-1.14088	-0.549076	-0.864056	-1.04827	-2.13936	-1.97784	-2.03411	-1.75899	0.00110732	0.609757	-0.467247
A0A3B6BZ36	0.669967	0.387944	0.115494	0.685464	2.9632	3.36923	3.19064	3.45077	2.06865	2.67263	2.34434	2.1294	5.18e-06	2.77874	1.83904
A0A3B6PR34	-1.85718	-2.03413	-1.99143	-2.66484	-2.9335	-3.07424	-2.91548	-2.99227	-2.439	-2.64902	-2.4414	-2.46152	0.00365401	-0.841979	-0.36084
A0A3B6H462	-3.19994	-3.73753	-3.54704	-3.57903	-2.9539	-3.15311	-3.13711	-2.98917	-2.68957	-2.92597	-3.14329	-2.91827	0.0062255	0.457565	0.596613
A0A3B5ZQD6	-3.05979	-3.01346	-2.91545	-2.89996	-4.2666	-3.70101	-3.47641	-3.33253	-3.77409	-3.98389	-3.72926	-4.12177	0.00450919	-0.721972	-0.930088
A0A3B6C6K7	-2.49305	-2.52865	-2.65212	-2.7388	-2.07928	-2.41654	-2.45867	-2.14908	-3.11523	-3.01258	-3.38876	-3.07544	0.000428229	0.327261	-0.544848
A0A3B5YUD6	-4.3661	-4.49968	-4.25138	-4.83879	-3.73098	-3.26062	-3.34434	-3.09807	-4.28582	-3.70047	-4.2633	-4.32021	0.00208334	1.13049	0.346538
A0A3B6KEW3	-1.4408	-1.06997	-1.22369	-1.18487	-0.801667	-0.79812	-0.552879	-1.27654	-1.47537	-1.66885	-1.38844	-1.65193	0.00902774	0.372532	-0.316314
A0A3B6SSU7	-5.27851	-5.54577	-5.55371	-5.2836	-4.70341	-4.56007	-4.80333	-4.34686	-5.2735	-4.57599	-5.07385	-4.86475	0.00512451	0.811977	0.468373
A0A3B6JH36	-3.63975	-3.66266	-3.98764	-3.18617	-4.94127	-4.47833	-4.87936	-4.10369	-3.9046	-3.80969	-3.93732	-4.21921	0.0100608	-0.981608	-0.348649
A0A3B6NK32	-2.87744	-2.97889	-3.26345	-3.39462	-2.7085	-2.2239	-2.7713	-2.71058	-2.53662	-2.36024	-2.58455	-2.64387	0.0128809	0.525032	0.597282
A0A3B6JNM5	-3.1674	-3.45877	-3.78082	-3.83646	-2.09672	-2.28126	-2.50058	-2.66009	-2.84093	-2.90958	-2.65218	-2.53049	0.000959777	1.1762	0.827566
A0A3B6MLH1	3.43698	3.51367	3.4441	3.22689	3.99603	3.66459	3.59637	3.95036	3.87063	3.87572	3.86803	3.64006	0.0124096	0.396429	0.408202
A0A3B6B920	-0.445557	0.121599	0.00690217	-0.263038	-1.08053	-0.636597	-1.24449	-1.09608	-0.998607	-1.25328	-0.990252	-1.37648	0.00134447	-0.869399	-1.00963
A0A3B6RLD4	-0.429144	-0.376256	-0.910769	-0.608083	0.268176	0.309187	-0.113957	0.222224	-0.174521	0.124189	-0.434297	-0.0707895	0.00739677	0.752471	0.442209
A0A3B6IT75	1.75884	1.75486	1.59944	1.40104	0.544611	0.577669	0.697573	0.780105	1.11468	0.892154	1.69979	1.0547	0.00223634	-0.978557	-0.438218
A0A3B6PKM7	-2.19723	-1.96104	-2.27893	-2.36075	-1.86369	-1.96175	-1.72748	-1.7748	-1.37606	-1.6742	-1.56917	-1.74939	0.00250926	0.367554	0.607283
P58266	-3.56918	-3.38589	-3.29447	-3.1537	-4.48408	-4.13337	-4.74686	-3.9289	-3.9156	-4.0175	-3.39069	-3.8526	0.00669554	-0.972496	-0.44329
A0A3B6HWA1	-3.71912	-3.77704	-3.89726	-3.53786	-5.26959	-5.13539	-4.96266	-4.50694	-4.27117	-3.81155	-4.07647	-4.18074	0.000538901	-1.23582	-0.352159
A0A3B6LH33	-3.64937	-3.87368	-3.47316	-3.57617	-3.07269	-3.18514	-3.21495	-3.42946	-3.10367	-2.94927	-3.26604	-2.47389	0.0147861	0.417538	0.69488
A0A3B6MIF0	-5.49899	-5.44781	-5.53976	-5.00727	-4.88442	-4.95162	-4.67486	-4.29722	-4.87327	-4.24654	-4.82104	-4.27017	0.0150336	0.671427	0.820703
A0A3B6RKK8	-1.65513	-1.95126	-1.89329	-1.98619	-1.26827	-0.867456	-1.17537	-0.784725	-1.16464	-1.0886	-0.940821	-1.11759	0.000400332	0.84751	0.793552
A0A3B6HVL6	-2.98792	-3.00332	-2.9682	-3.41615	-3.57581	-3.96915	-3.67112	-4.25429	-3.77616	-3.97716	-3.5889	-3.2218	0.0196249	-0.7737	-0.547109
A0A3B6TZ20	3.95535	3.90965	4.00785	3.98954	5.1609	5.34521	5.07482	5.12741	4.64651	4.73546	4.60803	4.53363	1.27e-06	1.21149	0.665316
A0A3B6AZC7	-2.85763	-2.79664	-2.84057	-3.07289	-2.12364	-1.91332	-1.89345	-2.08748	-2.26337	-2.4463	-2.42371	-2.33309	3.78e-05	0.887463	0.525315
A0A3B6GPT4	-3.94238	-3.9517	-3.78701	-4.20551	-5.0758	-5.04287	-4.77171	-4.81977	-5.33388	-4.84972	-5.33877	-5.24274	0.000122784	-0.955888	-1.21963
A0A3B6DKF5	-3.88362	-4.47898	-4.07676	-4.60154	-5.57425	-5.90834	-5.7691	-5.46066	-5.0559	-4.92374	-4.99961	-5.0559	0.000208083	-1.41786	-0.748557
A0A077S043	-3.04794	-2.79101	-2.84528	-2.91049	-3.91074	-3.52245	-3.76481	-3.32386	-3.30193	-3.67418	-3.06173	-3.64885	0.00988523	-0.731785	-0.522994
A0A3B5Z255	-3.85117	-3.8914	-4.2429	-3.93816	-4.60465	-4.30651	-3.96669	-4.50328	-4.62305	-4.43356	-4.61801	-4.65668	0.0133339	-0.364378	-0.601917
A0A3B6TB89	-2.1868	-1.8011	-1.90213	-2.25343	-2.99328	-2.83374	-2.30808	-3.12678	-1.85138	-1.67504	-1.49805	-1.4712	0.00129425	-0.779604	0.41195
A0A3B6CA03	-3.4094	-3.66572	-3.79851	-3.51597	-3.18783	-2.84968	-2.86833	-2.77384	-3.6854	-2.98962	-2.67693	-2.97534	0.0342183	0.67748	0.515578
A0A3B6C9T6	-2.79463	-2.80105	-2.83556	-2.32327	-3.50797	-3.17565	-3.09295	-2.84715	-3.49817	-3.28841	-3.2625	-3.79055	0.0125492	-0.467305	-0.77128
A0A3B6DBM2	-4.65794	-4.80892	-5.11543	-4.51902	-3.91981	-3.88725	-3.58375	-3.734	-4.06858	-3.88766	-4.00103	-3.95391	0.000281308	0.994125	0.797533
A0A3B6JN54	-0.36867	-0.485541	-0.627423	-0.845695	-0.892551	-0.90951	-0.6028	-1.21907	-2.81264	-3.1292	-2.88825	-3.0678	2.41e-06	-0.32415	-2.39264
A0A3B6CA39	1.61262	1.70186	1.67358	1.5939	1.95782	2.08779	1.87608	2.2688	2.26415	2.05888	2.21468	2.11943	0.00115123	0.402137	0.518799
A0A3B6AVB5	-0.0166098	0.0305693	-0.141025	-0.32439	2.27268	2.2945	2.55179	2.48025	2.3948	2.23934	2.42825	2.38506	8.65e-08	2.51267	2.47473
A0A3B6FJH0	-4.16296	-3.84724	-3.49687	-3.98994	-4.51658	-4.83518	-5.16904	-4.63145	-4.50045	-4.26862	-4.5007	-4.40709	0.00377108	-0.913809	-0.544965
A0A3B6MZE4	-1.65939	-1.18404	-1.28799	-1.57558	-3.90266	-3.10668	-3.13295	-2.85898	-2.32081	-2.39823	-2.20129	-2.08999	0.000246279	-1.82357	-0.825829
A0A3B6NM69	-4.43604	-4.62072	-4.17996	-4.32478	-4.72757	-5.02849	-4.99768	-5.0089	-5.09393	-5.33094	-5.35666	-5.02864	0.00077093	-0.550286	-0.812168
A0A3B6LI83	-4.51249	-4.06427	-4.36982	-4.14881	-3.80686	-3.54886	-3.50513	-3.79335	-3.46701	-3.84046	-3.57787	-3.67533	0.00252898	0.610298	0.633679
A0A3B5ZSX4	-4.35539	-4.27696	-4.42409	-4.48235	-4.92118	-4.65071	-4.71379	-4.90447	-4.75964	-5.10171	-5.07943	-4.95552	0.00121551	-0.412837	-0.589377
A0A3B6ISP7	-3.57356	-3.621	-3.788	-3.49437	-4.08479	-3.95966	-3.78545	-4.0618	-4.2957	-4.74694	-4.15462	-5.03643	0.0046691	-0.353692	-0.939188
A0A3B6TEF5	-3.64845	-3.24851	-3.60865	-3.61932	-3.78339	-3.79979	-4.09993	-4.25657	-3.77082	-4.02214	-4.24194	-3.92096	0.03062	-0.453687	-0.45773
A0A3B5XU35	-3.56465	-2.91622	-3.55929	-3.48251	-4.8171	-3.66635	-3.91249	-3.9052	-4.30505	-4.0913	-4.14549	-4.02103	0.0388826	-0.694615	-0.76005
A0A3B6IRR6	2.58602	2.59822	2.64984	2.4903	3.08989	2.98518	2.85539	2.9177	3.09922	2.90051	3.10233	2.83665	0.0018829	0.380944	0.403585
A0A3B6N4M4	-4.32488	-3.56388	-3.5394	-3.93347	-5.0208	-5.39724	-4.80752	-5.36521	-4.76098	-4.38677	-4.00229	-4.27534	0.00268025	-1.30728	-0.515937
A0A3B6SJL3	-3.34308	-3.30966	-3.07744	-3.54741	-3.93311	-4.01425	-4.19258	-4.60405	-3.66393	-3.85806	-3.73925	-3.64412	0.00262132	-0.866597	-0.406939
A0A3B6MMX1	-3.12601	-3.04713	-3.30952	-3.50519	-3.9079	-4.04539	-3.82519	-4.33971	-3.75987	-3.99904	-3.91352	-3.9989	0.00144102	-0.782581	-0.670869
A0A3B6Q9B6	-2.81758	-3.0261	-2.80705	-3.45325	-3.21265	-3.53736	-3.84779	-4.21274	-4.28465	-4.56637	-3.95679	-4.08435	0.00574088	-0.676637	-1.19704
W5D405	-2.47781	-2.08443	-2.36312	-2.47907	-2.64132	-2.82545	-2.69318	-3.07369	-2.93666	-3.55118	-2.82765	-3.28414	0.00898977	-0.457304	-0.798801
A0A3B6MZN8	-3.81982	-3.43499	-3.68499	-3.78102	-5.69666	-5.49926	-5.68465	-5.20223	-4.10779	-4.41296	-4.098	-4.7521	5.71e-05	-1.84049	-0.662507
A0A3B6SKT7	-1.77691	-1.54407	-2.1531	-2.57543	-2.54229	-1.9487	-2.61122	-2.79162	-2.74525	-2.91416	-2.75221	-3.17095	0.0331635	-0.46108	-0.883265
A0A3B6E9Q1	-2.10656	-1.97274	-1.85249	-1.70935	-2.29844	-2.14124	-2.91745	-2.2068	-0.970422	-1.31337	-0.729999	-0.641242	0.000570268	-0.480696	0.996528
A0A3B6SM44	-3.82087	-3.83041	-4.11382	-3.88419	-3.42293	-3.3133	-3.58048	-3.67796	-2.83346	-3.49205	-3.26268	-3.43199	0.0107871	0.413655	0.657276
A0A077RSQ2	-3.14632	-3.19508	-3.26702	-3.25427	-2.97708	-3.16516	-2.7217	-2.48672	-2.31869	-3.06164	-2.44367	-2.6956	0.0458493	0.378007	0.585772
A0A077RVF8	1.15621	1.52887	1.22038	1.27578	0.884806	0.277518	0.89443	0.489881	1.01267	0.924634	0.920581	0.912394	0.00883667	-0.658651	-0.352739
A0A7H4LNG4	-1.91875	-2.12122	-2.27115	-1.81252	-1.06655	-1.08378	-1.03393	-1.09197	-1.65236	-1.03547	-1.34124	-1.23021	0.000587004	0.961854	0.716089
A0A7H4LKI8	-1.98079	-2.07293	-1.88944	-1.74342	-1.50996	-1.62973	-1.5447	-1.42221	-1.50441	-1.72595	-1.52775	-1.40608	0.00483596	0.394995	0.380596
A0A3B6NJI9	-3.28632	-3.19828	-3.1484	-3.27977	-2.17956	-2.24211	-2.13366	-2.38404	-2.70404	-2.36768	-2.50569	-2.28478	3.98e-05	0.993353	0.762648
A0A3B6SRZ4	-0.442514	-0.775904	-0.941918	-0.440001	-1.18939	-1.00806	-1.06139	-0.695694	1.17552	1.30102	1.12965	1.1449	3.16e-06	-0.33855	1.83786
A0A3B6QAW4	-2.16213	-2.15438	-2.14986	-2.22383	-0.53655	-0.577707	-0.647685	-0.464476	-0.963683	-1.0314	-0.849129	-0.754938	1.63e-07	1.61595	1.27276
A0A2X0TKR9	-4.54195	-4.35247	-4.59156	-4.60026	-4.08212	-3.92647	-3.55502	-4.18208	-4.07498	-4.10752	-4.06076	-4.23228	0.00767272	0.585134	0.402676
A0A4P8XJ67	-3.26468	-3.18425	-3.69992	-3.54398	-2.64906	-2.88867	-2.84598	-2.74171	-2.95097	-2.80281	-2.74267	-2.87278	0.00165159	0.641849	0.580899
A0A3B6R8I4	-6.36705	-6.15113	-6.20737	-5.92609	-4.87912	-4.70959	-4.95827	-5.09114	-4.83162	-4.5954	-5.42651	-4.97453	0.000321907	1.25338	1.20589
A0A3B6R798	-0.0114125	0.00523233	-0.183127	-0.172005	-0.823637	-0.987349	-0.773547	-1.08859	-0.808076	-0.733987	-1.05714	-0.763454	0.000112143	-0.827952	-0.750337
A0A3B6TBV3	-6.5498	-5.88246	-5.85223	-5.89804	-5.43208	-5.20358	-4.70863	-4.91883	-5.47515	-5.13382	-5.35418	-5.82666	0.0110507	0.979855	0.598179
W5CV98	-3.20724	-3.20181	-3.0201	-3.1873	-3.73081	-3.11969	-4.05277	-3.28338	-4.05297	-3.75178	-3.60486	-3.8403	0.0372151	-0.392551	-0.658364
A0A3B6B0Y7	-0.634697	-0.958133	-1.00826	-1.45057	-1.86329	-1.92526	-1.69774	-2.0134	-2.33512	-2.23942	-2.04966	-1.8484	0.00101685	-0.862007	-1.10523
A0A3B6IQU3	4.14743	4.35949	4.38287	3.84821	3.92323	3.80388	3.53998	3.56786	3.60877	3.34911	3.68793	3.65139	0.00975652	-0.475759	-0.610202
A0A3B6CF47	-0.90073	-0.644561	-0.735478	-0.70611	-0.355305	-0.040065	-0.334253	-0.363829	-0.281638	-0.0954133	-0.293853	-0.189588	0.00103755	0.473356	0.531596
A0A3B6IK77	-3.89321	-4.12049	-3.73521	-4.04986	-3.34114	-3.69694	-3.33021	-3.66043	-4.1057	-3.81827	-4.58096	-4.5393	0.0157359	0.442514	-0.311363
A0A7H4LPX2	-2.60715	-2.24442	-2.26144	-2.10828	-0.365687	-0.565663	-1.06737	-0.641056	0.092416	-0.0109486	0.248896	0.132332	4.76e-06	1.64538	2.421
F6LNM9	-0.740325	-0.437749	-0.529183	-0.354147	-0.167777	0.179707	-0.15133	0.132691	-0.405121	0.244806	-0.0108885	0.0655324	0.0224025	0.513674	0.488933
A0A3B6LGX7	0.920685	1.26053	1.43867	1.55958	1.76215	1.93581	1.73113	1.94637	1.88008	2.3477	2.0091	1.87908	0.00567336	0.549001	0.734125
A0A3B5Z2N2	-0.22092	-0.453621	-0.555478	-0.629946	0.113769	0.0271936	-0.247977	-0.124411	0.584543	0.225595	0.383927	0.412249	0.000520293	0.407135	0.866569
A0A3B6KI01	-0.666904	-0.758028	-0.615267	-0.423172	-2.28644	-2.31894	-2.2037	-2.42363	-1.59503	-1.75639	-1.68143	-1.5848	6.43e-07	-1.69233	-1.03857
A0A3B5Y0C3	-2.01067	-1.56417	-2.08003	-2.20581	-0.645596	-0.937214	-1.14895	-1.55442	-1.50738	-1.25757	-1.85143	-1.58526	0.0160363	0.893625	0.414762
A0A3B6PGX8	-3.99567	-3.86691	-3.80947	-4.23017	-4.45824	-4.80164	-3.95653	-4.54355	-4.7272	-4.44844	-4.37623	-4.76534	0.0351797	-0.464435	-0.603746
A0A3B6KQ82	-2.76469	-2.66298	-2.73317	-3.05449	-2.43218	-2.08039	-2.24259	-2.39363	-2.33339	-2.44871	-2.40399	-2.02205	0.00782689	0.516635	0.501798
A0A3B6N1Q6	-4.12278	-4.56906	-4.2733	-4.53931	-4.66617	-4.78162	-4.88671	-5.7737	-4.9271	-4.95173	-5.15254	-4.98376	0.0476823	-0.65094	-0.627668
A0A3B5YSY7	2.24817	2.37609	2.47619	2.07036	1.94755	2.02568	2.08865	1.71162	1.81254	1.64033	1.90846	1.76705	0.00709817	-0.349327	-0.510609
A0A077RFF1	-0.829345	-1.016	-1.32143	-1.46049	-1.48053	-1.4895	-1.46018	-1.77032	-1.83774	-1.98413	-1.85417	-2.71515	0.0115174	-0.393316	-0.940981
A0A3B6HYQ9	0.804471	0.806233	0.940926	1.27896	1.45608	1.49726	1.34566	1.78985	1.45568	1.62974	1.67644	1.24711	0.0107376	0.564565	0.544597
A0A3B6SH04	-1.24838	-1.05432	-1.38147	-1.488	-2.59521	-2.04862	-2.33078	-2.48136	-2.14349	-2.71097	-2.77381	-2.15014	0.000923285	-1.07095	-1.15156
A0A3B6SCZ2	0.787216	1.14917	0.99283	1.12869	2.61931	2.31649	2.82172	2.5368	3.42426	3.31536	3.42757	3.8745	3.31e-06	1.55911	2.49595
A0A3B6IW16	1.67907	1.7497	1.5868	1.25957	2.67854	2.5115	2.55335	2.44931	3.12179	2.74372	3.0063	3.06788	2.53e-05	0.979391	1.41614
A0A3B6NKY6	-1.02532	-0.851342	-0.926201	-0.47895	-0.231491	0.185711	-0.290132	0.235737	-0.221879	-0.399058	0.0174356	0.00285619	0.00540731	0.79541	0.670292
A0A3B6PLW1	4.56886	4.58393	4.45087	4.56183	5.08186	5.31793	5.00269	5.24821	4.93571	4.98124	5.01574	4.96276	0.00011604	0.6213	0.432491
A0A3B6LVP3	-1.68874	-1.75822	-1.82486	-1.82978	-2.65628	-2.50458	-2.6036	-2.37287	-2.30199	-2.48313	-2.37944	-2.25443	4.35e-05	-0.758931	-0.579346
A0A3B6HTK2	-1.62679	-1.34547	-1.39619	-1.16571	-2.70753	-2.69597	-2.28632	-2.09413	-1.74845	-1.86867	-1.70393	-2.05078	0.00111425	-1.06245	-0.459415
A0A3B6NS43	-4.37101	-3.75853	-4.05654	-3.85846	-3.22909	-2.94068	-3.4913	-3.23141	-2.81773	-2.957	-2.62872	-2.80912	0.000377498	0.788015	1.20799
A0A3B6D6R1	-4.32715	-4.44911	-4.34944	-4.33135	-4.11757	-3.94678	-3.92462	-3.82149	-4.00048	-3.77632	-3.38418	-4.17812	0.0267494	0.411648	0.529488
A0A7H4LEC4	5.39742	5.59309	5.30044	5.79685	6.02142	6.2753	6.22085	6.44628	6.36971	6.50892	6.34616	6.34795	0.000427448	0.71901	0.871233
A0A3B6SSM7	-1.86967	-1.99331	-1.96074	-2.55835	-2.55106	-2.53617	-2.60453	-2.94924	-3.12024	-3.07047	-2.95485	-2.84728	0.00263941	-0.564729	-0.902691
A0A3B6IVB6	-4.09813	-4.0031	-3.88193	-3.53736	-3.03987	-3.13347	-3.09376	-3.29208	-3.64204	-3.40488	-3.45982	-3.22941	0.00263787	0.740335	0.446093
A0A3B6R8A7	-1.55766	-1.49432	-1.63376	-1.55772	-2.04277	-2.00861	-2.00744	-1.66698	-2.0062	-1.9879	-2.08228	-2.06384	0.00144915	-0.370586	-0.474187
A0A3B6SA31	-3.10172	-3.87457	-3.24545	-3.3114	-3.47112	-3.9684	-4.08031	-4.35138	-4.44539	-4.78723	-3.93624	-4.09641	0.027417	-0.584516	-0.933035
A0A3B6LYR3	-1.80846	-1.75168	-1.89922	-1.11049	0.582901	0.563066	0.755592	1.12952	0.370891	0.736544	0.419514	0.620125	1.29e-05	2.40023	2.17923
A0A3B5Y831	0.764725	1.04634	0.736481	0.908715	-0.0141109	-0.0198842	-0.0744944	-0.140726	0.294666	0.238804	0.661075	0.392285	0.000143722	-0.926369	-0.467358
A0A3B5ZMX6	2.21517	2.21477	2.3366	2.58063	2.81679	2.87227	3.24648	3.23275	3.13394	2.89211	3.16225	3.02489	0.00136597	0.705277	0.716504
A0A3B6RGW8	-4.81591	-4.90072	-4.4858	-4.48836	-3.26006	-3.82219	-3.27933	-3.59142	-3.7629	-3.50859	-3.1424	-3.26029	0.000429888	1.18445	1.25415
A0A3B6RG82	4.26486	4.46509	4.07096	4.30901	5.44332	5.32799	5.37175	5.44704	5.53191	5.39855	5.82989	5.84512	1.97e-05	1.12005	1.37389
A0A3B6FQG9	-2.86938	-2.72431	-2.7879	-2.61361	-2.33335	-2.5146	-2.50521	-2.08416	-2.30857	-2.33698	-2.20542	-2.3023	0.00491552	0.38947	0.460479
A0A3B5ZVS0	-4.28463	-4.36499	-4.43613	-4.99013	-4.00852	-3.90161	-4.0631	-3.80868	-4.06966	-4.02611	-3.88807	-3.86207	0.0100868	0.573491	0.557489
A0A3B6JEN8	-0.28554	-0.262992	-0.482429	-0.212114	0.248067	0.550628	0.541038	0.486889	0.466031	0.421783	0.368563	0.468867	4.43e-05	0.767424	0.74208
A0A3B5YRV1	-3.40632	-3.36839	-3.26939	-3.10364	-3.04664	-2.93383	-2.99891	-2.6709	-2.10643	-2.69664	-2.2875	-2.39484	0.000923285	0.374363	0.915583
A0A3B5Y4T6	1.78406	1.85849	1.72103	1.40124	2.73868	2.57688	2.61267	2.50085	3.16366	2.78846	3.05812	3.1196	2.92e-05	0.916069	1.34126
A0A3B6RMF5	-0.855825	-0.939237	-1.23818	-1.29632	-1.69268	-1.6659	-2.03506	-1.80287	-2.81939	-2.4578	-2.57171	-2.46108	4.08e-05	-0.716736	-1.49511
A0A3B6KS37	-1.41351	-1.53543	-1.45888	-1.17519	-0.978675	-0.681116	-1.02704	-0.950232	-0.756163	-0.832287	-0.92231	-0.93355	0.00177161	0.486487	0.534676
A0A3B5ZYT7	-2.16767	-2.51889	-2.84029	-3.05937	-4.05967	-3.60507	-3.76564	-3.73259	-3.5613	-3.49488	-4.14224	-3.49489	0.00263117	-1.14419	-1.02677
