# Supplementary material for: Wheat Yellow Mosaic Virus P1 Inhibits ROS Accumulation to Facilitate Viral Infection
Source: Int J Mol Sci. 2025 Feb 10;26(4):1455. doi: 10.3390/ijms26041455 (PMC11855546; doi:10.3390/ijms26041455)
Supplement: Supplementary file 1 [file ijms-26-01455-s001.zip › Table S5(Transcriptome genes number converts proteins number).xlsx]

## Sheet: Sheet1
From To Species	Gene Name
TraesCS7D02G191700	A0A3B6SBB1	Triticum	aestivum	probable glutathione S-transferase DHAR2, chloroplastic(LOC123164852)
TraesCS7D02G191700	A0A3B6SGA5	Triticum	aestivum	probable glutathione S-transferase DHAR2, chloroplastic(LOC123164852)
TraesCS7D02G191700	A0A3B6TNN8	Triticum	aestivum	probable glutathione S-transferase DHAR2, chloroplastic(LOC123164852)
TraesCS4B02G378000	A0A3B6IXX0	Triticum	aestivum	germin-like protein 8-11(LOC123089720)
TraesCS4B02G378000	A0A3B6UBJ3	Triticum	aestivum	germin-like protein 8-11(LOC123089720)
TraesCS3D02G497500	A0A3B6H3I6	Triticum	aestivum	high mobility group B protein 4-like(LOC123080756)
TraesCS4B02G200800	A0A3B6IQJ2	Triticum	aestivum	uncharacterized LOC123092531(LOC123092531)
TraesCS4B02G200800	A0A3B6JLR6	Triticum	aestivum	uncharacterized LOC123092531(LOC123092531)
TraesCS7D02G517000	A0A3B6TMF2	Triticum	aestivum	chaperone protein dnaJ 11, chloroplastic-like(LOC123168898)
TraesCS7D02G315600	A0A3B6TSH0	Triticum	aestivum	peroxidase 47-like(LOC123167122)
TraesCS2B02G367200	A0A3B6CBD6	Triticum	aestivum	transcription factor bHLH153-like(LOC123045865)
TraesCS5D02G180900	A0A3B6MQQ2	Triticum	aestivum	AP2/ERF domain-containing protein(CFC21_077252)
TraesCS6A02G222200	A0A3B6NPD0	Triticum	aestivum	uncharacterized LOC123127708(LOC123127708)
TraesCS4D02G080600	A0A3B6JFI6	Triticum	aestivum	uncharacterized LOC123096158(LOC123096158)
TraesCS7A02G347800	A0A3B6RLL8	Triticum	aestivum	E3 ubiquitin-protein ligase Os06g0535400-like(LOC123147913)
TraesCS6B02G337600	A0A3B6PQH4	Triticum	aestivum	5-oxoprolinase-like(LOC123138250)
TraesCS6A02G107200	A0A3B6NMR0	Triticum	aestivum	spliceosome-associated protein 130 A-like(LOC123132158)
TraesCS6A02G107200	A0A3B6QDW0	Triticum	aestivum	spliceosome-associated protein 130 A-like(LOC123132158)
TraesCS6A02G107200	A0A3B6QDW9	Triticum	aestivum	spliceosome-associated protein 130 A-like(LOC123132158)
TraesCS4B02G050600	A0A3B6INX9	Triticum	aestivum	actin-1(LOC123090883)
TraesCS4B02G050600	A0A3B6IMZ8	Triticum	aestivum	actin-1(LOC123090883)
TraesCS4B02G050600	W5EE00 Tri	ticum aestiv	um acti	n-1(LOC123090883)
TraesCS3D02G357200	A0A3B6GY57	Triticum	aestivum	delta-1-pyrroline-5-carboxylate synthase 2-like(LOC123071410)
TraesCS3D02G357200	A0A077RXE4	Triticum	aestivum	delta-1-pyrroline-5-carboxylate synthase 2-like(LOC123071410)
TraesCS5B02G212000	A0A3B6LM71	Triticum	aestivum	uncharacterized LOC123116185(LOC123116185)
TraesCS3A02G502300	A0A3B6ES96	Triticum	aestivum	NAD(P)H-quinone oxidoreductase subunit O, chloroplastic-like(LOC123059482)
TraesCS5B02G453000	A0A3B6LV67	Triticum	aestivum	Vacuolar protein sorting-associated protein 35 (A0A3B6LV67_WHEAT)
TraesCS2B02G416700	A0A3B6CD39	Triticum	aestivum	Cytochrome P450(CFC21_024775)
TraesCS6A02G084000	A0A3B6NL43	Triticum	aestivum	RNA-binding KH domain-containing protein PEPPER-like(LOC123131973)
TraesCS6A02G084000	A0A3B6QAG2	Triticum	aestivum	RNA-binding KH domain-containing protein PEPPER-like(LOC123131973)
TraesCS6A02G084000	A0A3B6QCH5	Triticum	aestivum	RNA-binding KH domain-containing protein PEPPER-like(LOC123131973)
TraesCS6A02G084000	A0A3B6QAR5	Triticum	aestivum	RNA-binding KH domain-containing protein PEPPER-like(LOC123131973)
TraesCS5D02G506200	A0A3B6N1F0	Triticum	aestivum	SPX domain-containing protein 4-like(LOC123123580)
TraesCS5D02G506200	A0A3B6N2R3	Triticum	aestivum	SPX domain-containing protein 4-like(LOC123123580)
TraesCS1B02G077500	A0A3B5YTD3	Triticum	aestivum	patatin-like protein 2(LOC123107468)
TraesCS1A02G213000	A0A3B5Y023	Triticum	aestivum	pyruvate kinase isozyme G, chloroplastic-like(LOC123051905)
TraesCS5D02G039600	A0A3B6MK87	Triticum	aestivum	uncharacterized LOC123119290(LOC123119290)
TraesCS5D02G039600	A0A3B6MJ25	Triticum	aestivum	uncharacterized LOC123119290(LOC123119290)
TraesCS7D02G278100	A0A3B6TEQ7	Triticum	aestivum	28 kDa ribonucleoprotein, chloroplastic-like(LOC123163796)
TraesCS1A02G378600	A0A3B5Y627	Triticum	aestivum	heme chaperone HemW-like(LOC123066813)
TraesCS2B02G517400	F8WPI8 Tri	ticum aestiv	um prob	able WRKY transcription factor 70(LOC123046943)
TraesCS2B02G517400	A0A3B6CDZ6	Triticum	aestivum	probable WRKY transcription factor 70(LOC123046943)
TraesCS2D02G547400	A0A3B6DNG8	Triticum	aestivum	geraniol 8-hydroxylase-like(LOC123050553)
TraesCS2D02G547400	A0A7H4LQ76	Triticum	aestivum	geraniol 8-hydroxylase-like(LOC123050553)
TraesCS7A02G462800	A0A3B6RQE7	Triticum	aestivum	geranylgeranyl transferase type-2 subunit alpha 1-like(LOC123149079)
TraesCS7A02G160300	A0A3B6REX7	Triticum	aestivum	peroxiredoxin Q, chloroplastic-like(LOC606328)
TraesCS7A02G160300	S4T6Y4 Tri	ticum aestiv	um pero	xiredoxin Q, chloroplastic-like(LOC606328)
TraesCS7A02G160300	Q5S1S6 Tri	ticum aestiv	um pero	xiredoxin Q, chloroplastic-like(LOC606328)
TraesCS7A02G118800	A0A3B6R9Z0	Triticum	aestivum	ABC transporter C family member 10(CFC21_096177)
TraesCS7A02G118800	A0A3B6R9G6	Triticum	aestivum	ABC transporter C family member 10(CFC21_096177)
TraesCS7A02G118800	A0A3B6RDN1	Triticum	aestivum	ABC transporter C family member 10(CFC21_096177)
TraesCS7A02G118800	A0A3B6RDK1	Triticum	aestivum	ABC transporter C family member 10(CFC21_096177)
TraesCS5A02G174800	A0A3B6KH86	Triticum	aestivum	uncharacterized protein At3g52155, chloroplastic-like(LOC123103419)
TraesCS5A02G174800	A0A3B6LKX1	Triticum	aestivum	uncharacterized protein At3g52155, chloroplastic-like(LOC123103419)
TraesCS6D02G203300	A0A3B6QHV5	Triticum	aestivum	protein GrpE-like(LOC123144797)
TraesCS6B02G290400	A0A3B6PNW9	Triticum	aestivum	uncharacterized LOC123145135(LOC123145135)
TraesCS6B02G290400	A0A3B6QJ20	Triticum	aestivum	uncharacterized LOC123145135(LOC123145135)
TraesCS4A02G085200	A0A3B6IUG8	Triticum	aestivum	solute carrier family 40 member 3, chloroplastic-like(LOC123085332)
TraesCS4A02G085200	A0A3B6IV66	Triticum	aestivum	solute carrier family 40 member 3, chloroplastic-like(LOC123085332)
TraesCS4A02G085200	A0A3B6HRJ7	Triticum	aestivum	solute carrier family 40 member 3, chloroplastic-like(LOC123085332)
TraesCS5B02G503800	A0A3B6LWT4	Triticum	aestivum	50S ribosomal protein L18, chloroplastic-like(LOC123114075)
TraesCS4B02G125000	A0A3B6IML3	Triticum	aestivum	CFC21_057196
TraesCS1B02G113700	A0A3B5YT96	Triticum	aestivum	glutathione S-transferase 4-like(LOC123088224)
TraesCS1B02G113700	A0A3B5XXB2	Triticum	aestivum	glutathione S-transferase 4-like(LOC123088224)
TraesCS3A02G275400	A0A3B6EM54	Triticum	aestivum	pseudo histidine-containing phosphotransfer protein 5-like(LOC123061942)
TraesCS3A02G275400	A0A3B6EK81	Triticum	aestivum	pseudo histidine-containing phosphotransfer protein 5-like(LOC123061942)
TraesCS1D02G117400	A0A3B5ZQU3	Triticum	aestivum	probable cellulose synthase A catalytic subunit 1 [UDP-forming](LOC123114600)
TraesCS1D02G117400	W5GG94 Tri	ticum aestiv	um prob	able cellulose synthase A catalytic subunit 1 [UDP-forming](LOC123114600)
TraesCS1D02G117400	A0A3B5ZSK3	Triticum	aestivum	probable cellulose synthase A catalytic subunit 1 [UDP-forming](LOC123114600)
TraesCS1D02G117400	A0A3B5YVF9	Triticum	aestivum	probable cellulose synthase A catalytic subunit 1 [UDP-forming](LOC123114600)
TraesCS1D02G117400	A0A3B6NJ53	Triticum	aestivum	probable cellulose synthase A catalytic subunit 1 [UDP-forming](LOC123114600)
TraesCS1D02G117400	A0A3B5YU39	Triticum	aestivum	probable cellulose synthase A catalytic subunit 1 [UDP-forming](LOC123114600)
TraesCS4D02G228500	A0A3B6JMP4	Triticum	aestivum	vegetative cell wall protein gp1-like(LOC123098095)
TraesCS3A02G414900	A0A3B6EMR4	Triticum	aestivum	cysteine-rich receptor-like protein kinase 10(LOC123058984)
TraesCS2A02G339900	A0A3B6B072	Triticum	aestivum	probable protein phosphatase 2C 41(LOC123189390)
TraesCS2A02G339900	A0A3B6B1H4	Triticum	aestivum	probable protein phosphatase 2C 41(LOC123189390)
TraesCS2A02G339900	A0A9R1EV20	Triticum	aestivum	probable protein phosphatase 2C 41(LOC123189390)
TraesCS6B02G224900	A0A3B6PMY9	Triticum	aestivum	probable protein phosphatase 2C member 13, mitochondrial(LOC123137166)
TraesCS6B02G224900	A0A3B6PMZ8	Triticum	aestivum	probable protein phosphatase 2C member 13, mitochondrial(LOC123137166)
TraesCS6B02G224900	A0A3B6PJT4	Triticum	aestivum	probable protein phosphatase 2C member 13, mitochondrial(LOC123137166)
TraesCS1A02G265900	A0A3B5Y2C5	Triticum	aestivum	uncharacterized LOC123056755(LOC123056755)
TraesCS3B02G365500	A0A3B6FV11	Triticum	aestivum	L-2-hydroxyglutarate dehydrogenase, mitochondrial-like(LOC123062359)
TraesCS3B02G365500	A0A3B6EJZ2	Triticum	aestivum	L-2-hydroxyglutarate dehydrogenase, mitochondrial-like(LOC123062359)
TraesCS7D02G518300	A0A3B6TSW8	Triticum	aestivum	F-box protein PP2-B11-like(LOC123168252)
TraesCS7D02G518300	A0A3B6TYS7	Triticum	aestivum	F-box protein PP2-B11-like(LOC123168252)
TraesCS5D02G142600	A0A3B6MNX7	Triticum	aestivum	uncharacterized LOC123120341(LOC123120341)
TraesCS2A02G340900	A0A3B6C838	Triticum	aestivum	sugar transport protein MST1-like(LOC123189397)
TraesCS2A02G340900	A0A3B6B0Q8	Triticum	aestivum	sugar transport protein MST1-like(LOC123189397)
TraesCS2A02G340900	A0A3B6CAF8	Triticum	aestivum	sugar transport protein MST1-like(LOC123189397)
TraesCS1A02G225000	A0A3B5Y1L8	Triticum	aestivum	probable AMP deaminase(LOC123052783)
TraesCS1A02G225000	A0A3B5Y0Z2	Triticum	aestivum	probable AMP deaminase(LOC123052783)
TraesCS7B02G465100	A0A3B6SPY6	Triticum	aestivum	DDB1- and CUL4-associated factor 8-like(LOC123156957)
TraesCS2B02G138200	A0A3B6C0P7	Triticum	aestivum	uncharacterized LOC123043792(LOC123043792)
TraesCS2B02G138200	A0A3B6C3A3	Triticum	aestivum	uncharacterized LOC123043792(LOC123043792)
TraesCS1A02G100300	A0A3B5XVZ4	Triticum	aestivum	Receptor-like serine/threonine-protein kinase (A0A3B5XVZ4_WHEAT)
TraesCS1A02G064100	A0A3B5XUP6	Triticum	aestivum	protein IQ-DOMAIN 2-like(LOC123188962)
TraesCS2D02G296500	A0A1D5UTH5	Triticum	aestivum	succinate dehydrogenase subunit 5, mitochondrial-like(LOC123053270)
TraesCS5D02G115000	A0A3B6KFA9	Triticum	aestivum	LIM domain-containing protein WLIM1-like(LOC123119895)
TraesCS5D02G115000	V9HVX4 Tri	ticum aestiv	um LIM d	omain-containing protein WLIM1-like(LOC123119895)
TraesCS5D02G115000	A0A3B6KEJ9	Triticum	aestivum	LIM domain-containing protein WLIM1-like(LOC123119895)
TraesCS7D02G225600	A0A3B6THJ5	Triticum	aestivum	anthranilate O-methyltransferase 3-like(LOC123151583)
TraesCS7D02G225600	A0A3B6RH03	Triticum	aestivum	anthranilate O-methyltransferase 3-like(LOC123151583)
TraesCS3D02G180800	A0A3B6GRV0	Triticum	aestivum	late embryogenis abundant protein 41-like(LOC123074430)
TraesCS6A02G171800	A0A3B6QD86	Triticum	aestivum	putative multidrug resistance protein(LOC123127207)
TraesCS6A02G171800	A0A3B6NP47	Triticum	aestivum	putative multidrug resistance protein(LOC123127207)
TraesCS6A02G171800	A0A3B6QG56	Triticum	aestivum	putative multidrug resistance protein(LOC123127207)
TraesCS6D02G226000	A0A3B6QI24	Triticum	aestivum	putative lipase ROG1(LOC123144991)
TraesCS6D02G226000	A0A9R1L6V9	Triticum	aestivum	putative lipase ROG1(LOC123144991)
TraesCS5D02G231300	A0A3B6KHD2	Triticum	aestivum	BTB/POZ domain-containing protein NPY1-like(LOC123103859)
TraesCS5D02G231300	A0A3B6KGE9	Triticum	aestivum	BTB/POZ domain-containing protein NPY1-like(LOC123103859)
TraesCS5D02G231300	A0A3B6MSK4	Triticum	aestivum	BTB/POZ domain-containing protein NPY1-like(LOC123103859)
TraesCS5D02G231300	A0A3B6MTI6	Triticum	aestivum	BTB/POZ domain-containing protein NPY1-like(LOC123103859)
TraesCS5D02G231300	A0A3B6LL16	Triticum	aestivum	BTB/POZ domain-containing protein NPY1-like(LOC123103859)
TraesCS5D02G231300	A0A3B6LMM6	Triticum	aestivum	BTB/POZ domain-containing protein NPY1-like(LOC123103859)
TraesCS3D02G346500	A0A3B6H0Z5	Triticum	aestivum	protein IQ-DOMAIN 3-like(LOC123079650)
TraesCS3D02G105500	A0A3B6GS74	Triticum	aestivum	fasciclin-like arabinogalactan protein 11(LOC100037579)
TraesCS5B02G526500	A0A3B6LWC9	Triticum	aestivum	receptor-like protein 2(LOC123114238)
TraesCS3B02G391800	A0A3B6FS42	Triticum	aestivum	protein ESMERALDA 1-like(LOC123071378)
TraesCS3B02G237200	A0A9R1JU18	Triticum	aestivum	glyoxylate/succinic semialdehyde reductase 2, chloroplastic-like(LOC123069969)
TraesCS3B02G237200	W5D122 Tri	ticum aestiv	um glyo	xylate/succinic semialdehyde reductase 2, chloroplastic-like(LOC123069969)
TraesCS5B02G122000	A0A9R1HFA0	Triticum	aestivum	bZIP transcription factor 1-B-like(LOC100270661)
TraesCS5B02G122000	A0A3B6KCG9	Triticum	aestivum	bZIP transcription factor 1-B-like(LOC100270661)
TraesCS5B02G122000	B6E107 Tri	ticum aestiv	um bZIP	transcription factor 1-B-like(LOC100270661)
TraesCS7A02G068000	A0A3B6R8M3	Triticum	aestivum	NAC domain-containing protein 43-like(LOC123152598)
TraesCS4B02G177900	A0A3B6ISZ5	Triticum	aestivum	alpha-L-arabinofuranosidase 1-like(LOC123092288)
TraesCS5D02G093100	A0A3B6KEE6	Triticum	aestivum	protein rough sheath 2(LOC100286389)
TraesCS5D02G093100	B7XBB5 Tri	ticum aestiv	um prot	ein rough sheath 2(LOC100286389)
TraesCS1D02G172200	A0A3B5ZSY9	Triticum	aestivum	probable protein arginine N-methyltransferase 6.2(LOC123181260)
TraesCS2A02G403371	A0A3B6B3Q1	Triticum	aestivum	pentatricopeptide repeat-containing protein At5g03800-like(LOC123190049)
TraesCS1B02G467400	A0A3B5Z5H5	Triticum	aestivum	F-box/FBD/LRR-repeat protein At2g04230-like(LOC123070409)
TraesCS1B02G467400	A0A3B5Z5W4	Triticum	aestivum	F-box/FBD/LRR-repeat protein At2g04230-like(LOC123070409)
TraesCS1B02G467400	A0A3B5Z5H8	Triticum	aestivum	F-box/FBD/LRR-repeat protein At2g04230-like(LOC123070409)
TraesCS1B02G467400	A0A3B5Z6H6	Triticum	aestivum	F-box/FBD/LRR-repeat protein At2g04230-like(LOC123070409)
TraesCS1B02G467400	A0A3B5Z6U6	Triticum	aestivum	F-box/FBD/LRR-repeat protein At2g04230-like(LOC123070409)
TraesCS1B02G467400	A0A3B5Y7A1	Triticum	aestivum	F-box/FBD/LRR-repeat protein At2g04230-like(LOC123070409)
TraesCS4B02G211500	A0A3B6ISG7	Triticum	aestivum	uncharacterized WD repeat-containing protein C2A9.03-like(LOC123085396)
TraesCS4B02G211500	A0A3B6HT95	Triticum	aestivum	uncharacterized WD repeat-containing protein C2A9.03-like(LOC123085396)
TraesCS4B02G211500	A0A3B6IU82	Triticum	aestivum	uncharacterized WD repeat-containing protein C2A9.03-like(LOC123085396)
TraesCS4B02G211500	A0A3B6IUZ2	Triticum	aestivum	uncharacterized WD repeat-containing protein C2A9.03-like(LOC123085396)
TraesCS3B02G225200	A0A3B6GS75	Triticum	aestivum	zinc finger Ran-binding domain-containing protein 2-like(LOC123050071)
TraesCS3B02G225200	A0A1D5URV0	Triticum	aestivum	zinc finger Ran-binding domain-containing protein 2-like(LOC123050071)
TraesCS3B02G225200	A0A9R1K0N7	Triticum	aestivum	zinc finger Ran-binding domain-containing protein 2-like(LOC123050071)
TraesCS5A02G249200	A0A3B6KJW2	Triticum	aestivum	peroxidase 17-like(LOC123104047)
TraesCS3D02G232500	A0A3B6GX65	Triticum	aestivum	ervatamin-B-like(LOC123074534)
TraesCS2B02G062500	A0A7H4LB15	Triticum	aestivum	putative methyltransferase DDB_G0268948(LOC123043307)
TraesCS2B02G062500	A0A3B6BYB5	Triticum	aestivum	putative methyltransferase DDB_G0268948(LOC123043307)
TraesCS7D02G304900	A0A3B6TFM8	Triticum	aestivum	mavicyanin-like(LOC123166864)
TraesCS2B02G127500	A0A3B6C0E3	Triticum	aestivum	Thioredoxin domain-containing protein(CFC21_021788)
TraesCS1A02G391600	A0A3B5Y6G3	Triticum	aestivum	golgin candidate 5-like(LOC123067951)
TraesCS1A02G391600	A0A3B5Y6G9	Triticum	aestivum	golgin candidate 5-like(LOC123067951)
TraesCS5B02G189100	A0A3B6LLI4	Triticum	aestivum	isochorismate synthase 2, chloroplastic-like(LOC123111778)
TraesCS5B02G189100	A0A3B6LLK4	Triticum	aestivum	isochorismate synthase 2, chloroplastic-like(LOC123111778)
TraesCS6A02G223500	A0A3B6NRZ8	Triticum	aestivum	phosphoenolpyruvate carboxylase kinase 1-like(LOC123127723)
TraesCS6A02G098600	A0A3B6NLB0	Triticum	aestivum	chloride channel protein CLC-b-like(LOC123132087)
TraesCS6A02G098600	A0A3B6NLM0	Triticum	aestivum	chloride channel protein CLC-b-like(LOC123132087)
TraesCS6A02G098600	A0A3B6NME7	Triticum	aestivum	chloride channel protein CLC-b-like(LOC123132087)
TraesCS4B02G342000	A0A3B6IWX6	Triticum	aestivum	noroxomaritidine synthase 3-like(LOC123093735)
TraesCS4B02G342000	A0A3B6JRD4	Triticum	aestivum	noroxomaritidine synthase 3-like(LOC123093735)
TraesCS2B02G048200	A0A3B6BXP4	Triticum	aestivum	calvin cycle protein CP12-2, chloroplastic-like(LOC123043233)
TraesCS7A02G206200	A0A3B6RCC9	Triticum	aestivum	zinc finger protein CONSTANS-LIKE 16-like(LOC123150921)
TraesCS2A02G223300	A0A3B6AVT0	Triticum	aestivum	Pentacotripeptide-repeat region of PRORP domain-containing protein(CFC21_016572)
TraesCS7B02G448600	A0A3B6R792	Triticum	aestivum	putative acyl-activating enzyme 19(LOC123148529)
TraesCS7B02G448600	A0A3B6SPK9	Triticum	aestivum	putative acyl-activating enzyme 19(LOC123148529)
TraesCS7B02G448600	A0A3B6RA89	Triticum	aestivum	putative acyl-activating enzyme 19(LOC123148529)
TraesCS7B02G448600	A0A3B6SKX7	Triticum	aestivum	putative acyl-activating enzyme 19(LOC123148529)
TraesCS7B02G448600	A0A3B6RAD9	Triticum	aestivum	putative acyl-activating enzyme 19(LOC123148529)
TraesCS7B02G448600	A0A3B6R705	Triticum	aestivum	putative acyl-activating enzyme 19(LOC123148529)
TraesCS7B02G448600	A0A3B6RAZ5	Triticum	aestivum	putative acyl-activating enzyme 19(LOC123148529)
TraesCS4D02G330200	A0A3B6JN54	Triticum	aestivum	pentatricopeptide repeat-containing protein At4g35130, chloroplastic-like(LOC123098920)
TraesCS7A02G147300	A0A3B6RAW4	Triticum	aestivum	bidirectional sugar transporter SWEET15-like(LOC123150068)
TraesCS2B02G153800	A0A9R1EAX2	Triticum	aestivum	rho GTPase-activating protein 7-like(LOC123043872)
TraesCS2B02G153800	A0A3B6C1G8	Triticum	aestivum	rho GTPase-activating protein 7-like(LOC123043872)
TraesCS2B02G153800	A0A9R1EC53	Triticum	aestivum	rho GTPase-activating protein 7-like(LOC123043872)
TraesCS2B02G153800	A0A9R1EBJ8	Triticum	aestivum	rho GTPase-activating protein 7-like(LOC123043872)
TraesCS2B02G153800	A0A3B6C175	Triticum	aestivum	rho GTPase-activating protein 7-like(LOC123043872)
TraesCS2B02G153800	A0A3B6C154	Triticum	aestivum	rho GTPase-activating protein 7-like(LOC123043872)
TraesCS2B02G153800	A0A3B6C188	Triticum	aestivum	rho GTPase-activating protein 7-like(LOC123043872)
TraesCS2B02G153800	A0A9R1EBQ3	Triticum	aestivum	rho GTPase-activating protein 7-like(LOC123043872)
TraesCS1A02G364000	Q03968 Tri	ticum aestiv	um late	embryogenesis abundant protein, group 3-like(LOC543476)
TraesCS1A02G364000	A0A3B5Y545	Triticum	aestivum	late embryogenesis abundant protein, group 3-like(LOC543476)
TraesCS1A02G364000	A0A3B5Y548	Triticum	aestivum	late embryogenesis abundant protein, group 3-like(LOC543476)
TraesCS5D02G268600	A0A3B6MTU3	Triticum	aestivum	putative wall-associated receptor kinase-like 16(LOC123121888)
TraesCS4A02G119100	A0A3B6HSR9	Triticum	aestivum	acetate--CoA ligase CCL3-like(LOC123085654)
TraesCS2B02G212700	W5BKQ7 Tri	ticum aestiv	um tran	scription factor bHLH84-like(LOC123044363)
TraesCS7A02G359800	A0A3B6RM02	Triticum	aestivum	cysteine synthase-like(LOC123148016)
TraesCS7D02G544600	A0A3B6TZP2	Triticum	aestivum	CFC21_111952
TraesCS6D02G188900	A0A3B6QGM4	Triticum	aestivum	protein PHYLLO, chloroplastic-like(LOC123144651)
TraesCS6D02G188900	A0A3B6NRE6	Triticum	aestivum	protein PHYLLO, chloroplastic-like(LOC123144651)
TraesCS3B02G389500	A0A3B6FVW1	Triticum	aestivum	protein SOSEKI 4-like(LOC123071353)
TraesCS3B02G389500	A0A077S563	Triticum	aestivum	protein SOSEKI 4-like(LOC123071353)
TraesCS1A02G289900	A0A3B5Y351	Triticum	aestivum	A0A3B5Y351_WHEAT
TraesCS5D02G103000	A0A3B6JEQ5	Triticum	aestivum	probable beta-1,3-galactosyltransferase 2(LOC123096363)
TraesCS5D02G103000	A0A3B6ML68	Triticum	aestivum	probable beta-1,3-galactosyltransferase 2(LOC123096363)
TraesCS5D02G103000	A0A3B6JGD1	Triticum	aestivum	probable beta-1,3-galactosyltransferase 2(LOC123096363)
TraesCS4B02G223500	A0A3B6ISV4	Triticum	aestivum	ABC transporter F family member 4-like(LOC123092759)
TraesCS2A02G123900	A0A3B6AU67	Triticum	aestivum	tyrosine-specific transport protein-like(LOC123187606)
TraesCS7D02G154700	A0A3B6TFJ8	Triticum	aestivum	probable polyol transporter 6(LOC123169550)
TraesCS5A02G515700	A0A3B6KU60	Triticum	aestivum	50S ribosomal protein L11, chloroplastic-like(LOC123105946)
TraesCS7B02G173700	A0A3B6SE53	Triticum	aestivum	protein HIGH CHLOROPHYLL FLUORESCENCE PHENOTYPE 244, chloroplastic-like(LOC123157908)
TraesCS4D02G245000	A0A9R1GP55	Triticum	aestivum	protein DETOXIFICATION 42-like(LOC123098240)
TraesCS4D02G245000	K9ZRP1 Tri	ticum aestiv	um prot	ein DETOXIFICATION 42-like(LOC123098240)
TraesCS2A02G482100	A0A3B6B610	Triticum	aestivum	anthocyanidin reductase ((2S)-flavan-3-ol-forming)-like(LOC123190572)
TraesCS2A02G482100	A0A3B6B697	Triticum	aestivum	anthocyanidin reductase ((2S)-flavan-3-ol-forming)-like(LOC123190572)
TraesCS4D02G180000	A0A3B6JKU8	Triticum	aestivum	SNF1-related protein kinase regulatory subunit beta-1-like(LOC123097633)
TraesCS1A02G124300	A0A3B5XWT8	Triticum	aestivum	polygalacturonase-like(LOC123041593)
TraesCS3A02G076200	A0A3B6EBR0	Triticum	aestivum	uncharacterized LOC123057823(LOC123057823)
TraesCS3D02G106800	A0A077RWQ7	Triticum	aestivum	NDR1/HIN1-like protein 6(LOC123077405)
TraesCS3D02G106800	A0A3B6GRK7	Triticum	aestivum	NDR1/HIN1-like protein 6(LOC123077405)
TraesCS2A02G566300	A0A3B6B9W4	Triticum	aestivum	NAC domain-containing protein 105-like(LOC123186741)
TraesCS1D02G057200	A0A3B5ZPA5	Triticum	aestivum	F-box protein SKIP1-like(LOC123180148)
TraesCS1D02G057200	A0A3B5ZQ90	Triticum	aestivum	F-box protein SKIP1-like(LOC123180148)
TraesCS1D02G057200	A0A3B5ZQH1	Triticum	aestivum	F-box protein SKIP1-like(LOC123180148)
TraesCS7B02G364400	A0A3B6SSB9	Triticum	aestivum	disease resistance protein Pik-2-like(LOC123161178)
TraesCS7B02G364400	A0A3B6RQE0	Triticum	aestivum	disease resistance protein Pik-2-like(LOC123161178)
TraesCS7B02G364400	A0A3B6SQZ6	Triticum	aestivum	disease resistance protein Pik-2-like(LOC123161178)
TraesCS5D02G077900	A0A3B6MK96	Triticum	aestivum	B3 domain-containing protein LOC_Os12g40080-like(LOC123102376)
TraesCS5D02G077900	A0A3B6MLL8	Triticum	aestivum	B3 domain-containing protein LOC_Os12g40080-like(LOC123102376)
TraesCS5D02G077900	A0A3B6MMW7	Triticum	aestivum	B3 domain-containing protein LOC_Os12g40080-like(LOC123102376)
TraesCS6A02G156200	A0A3B6NNB5	Triticum	aestivum	neurogenic locus Notch protein-like(LOC123130488)
TraesCS3D02G358500	A0A3B6GY80	Triticum	aestivum	laccase-7-like(LOC123071425)
TraesCS3D02G358500	A0A3B6FSU2	Triticum	aestivum	laccase-7-like(LOC123071425)
TraesCS3D02G358500	A0A3B6H1V4	Triticum	aestivum	laccase-7-like(LOC123071425)
TraesCS3D02G358500	D8L9H5 Tri	ticum aestiv	um lacc	ase-7-like(LOC123071425)
TraesCSU02G052600	A0A3B6UA48	Triticum	aestivum	lipid droplet-associated hydrolase-like(LOC123172473)
TraesCSU02G052600	A0A077S5C0	Triticum	aestivum	lipid droplet-associated hydrolase-like(LOC123172473)
TraesCS1B02G227700	A0A3B5YXU2	Triticum	aestivum	phragmoplastin DRP1E-like(LOC123128083)
TraesCS1B02G227700	A0A3B5YYU7	Triticum	aestivum	phragmoplastin DRP1E-like(LOC123128083)
TraesCS2A02G290100	A0A3B6AZC0	Triticum	aestivum	probable BOI-related E3 ubiquitin-protein ligase 3(LOC123189115)
TraesCS3D02G404100	A0A3B6H3H3	Triticum	aestivum	UDP-glucuronate:xylan alpha-glucuronosyltransferase 1-like(LOC123080158)
TraesCS3D02G404100	A0A3B6GZV5	Triticum	aestivum	UDP-glucuronate:xylan alpha-glucuronosyltransferase 1-like(LOC123080158)
TraesCS5B02G010600	A0A3B6LEX5	Triticum	aestivum	uncharacterized LOC123115433(LOC123115433)
TraesCS2A02G189700	B3GAU7 Tri	ticum aestiv	um WRKY	transcription factor SUSIBA2-like(LOC123188129)
TraesCS2A02G189700	A0A3B6AUK3	Triticum	aestivum	WRKY transcription factor SUSIBA2-like(LOC123188129)
TraesCS3D02G014200	A0A3B6GNE8	Triticum	aestivum	Protein kinase domain-containing protein(CFC21_045279)
TraesCS1A02G021000	A0A3B5XT66	Triticum	aestivum	Bowman-Birk type trypsin inhibitor-like(LOC123069448)
TraesCS1A02G186600	A0A3B5XZ71	Triticum	aestivum	probable glutathione S-transferase GSTU6(LOC123049448)
TraesCS2D02G139700	W5C4Q8 Tri	ticum aestiv	um unch	aracterized LOC123051802(LOC123051802)
TraesCS7D02G351300	A0A3B6RMC5	Triticum	aestivum	chitinase 1-like(LOC123148127)
TraesCS7D02G351300	A0A3B6TH67	Triticum	aestivum	chitinase 1-like(LOC123148127)
TraesCS5A02G454200	A0A3B6KRK2	Triticum	aestivum	chlorophyll a-b binding protein of LHCII type 1-like(LOC123105512)
TraesCS5A02G454200	A0A3B6A0F0	Triticum	aestivum	chlorophyll a-b binding protein of LHCII type 1-like(LOC123105512)
TraesCS5A02G454200	A0A3B6PHQ9	Triticum	aestivum	chlorophyll a-b binding protein of LHCII type 1-like(LOC123105512)
TraesCS5A02G454200	A0A3B6PHP0	Triticum	aestivum	chlorophyll a-b binding protein of LHCII type 1-like(LOC123105512)
TraesCS4B02G102300	A0A3B6IPV9	Triticum	aestivum	atherin(LOC123091342)
TraesCS4B02G127600	A0A3B6JFE5	Triticum	aestivum	alpha-L-arabinofuranosidase 1-like(LOC123086399)
TraesCS4B02G127600	A0A3B6IP95	Triticum	aestivum	alpha-L-arabinofuranosidase 1-like(LOC123086399)
TraesCS4B02G127600	A0A3B6JI70	Triticum	aestivum	alpha-L-arabinofuranosidase 1-like(LOC123086399)
TraesCS4B02G127600	A0A3B6JIM6	Triticum	aestivum	alpha-L-arabinofuranosidase 1-like(LOC123086399)
TraesCS1B02G111100	A0A3B5YT63	Triticum	aestivum	CFC21_005761
TraesCS5B02G273000	A0A3B6LP76	Triticum	aestivum	uncharacterized LOC123112474(LOC123112474)
TraesCS2D02G140700	A0A1D5UXA2	Triticum	aestivum	uncharacterized LOC123051811(LOC123051811)
TraesCS3A02G005900	A0A077RR71	Triticum	aestivum	peptidyl-prolyl cis-trans isomerase CYP26-2, chloroplastic-like(LOC123057458)
TraesCS3A02G005900	A0A3B6EC21	Triticum	aestivum	peptidyl-prolyl cis-trans isomerase CYP26-2, chloroplastic-like(LOC123057458)
TraesCS6D02G061600	A0A3B6QCR5	Triticum	aestivum	probable ribose-5-phosphate isomerase 3, chloroplastic(LOC123135816)
TraesCS6D02G061600	A0A3B6PGE1	Triticum	aestivum	probable ribose-5-phosphate isomerase 3, chloroplastic(LOC123135816)
TraesCS6D02G061600	A0A3B6QA09	Triticum	aestivum	probable ribose-5-phosphate isomerase 3, chloroplastic(LOC123135816)
TraesCS5B02G032000	A0A3B6KAZ9	Triticum	aestivum	transcription factor PCF8-like(LOC123110254)
TraesCS5B02G032000	A0A3B6LFT1	Triticum	aestivum	transcription factor PCF8-like(LOC123110254)
TraesCSU02G115000	A0A3B6U1H4	Triticum	aestivum	protein SRG1-like(LOC123131262)
TraesCS5B02G303300	A0A3B6LNY7	Triticum	aestivum	glutathione S-transferase-like(LOC123112719)
TraesCS5B02G303300	A0A3B6LQD5	Triticum	aestivum	glutathione S-transferase-like(LOC123112719)
TraesCS2B02G553100	A0A7H4LPL5	Triticum	aestivum	beta-D-xylosidase 4-like(LOC123047180)
TraesCS2B02G553100	A0A3B6CF64	Triticum	aestivum	beta-D-xylosidase 4-like(LOC123047180)
TraesCS3D02G328700	A0A3B6H0U2	Triticum	aestivum	probable LRR receptor-like serine/threonine-protein kinase At1g51810(LOC123079503)
TraesCS6A02G319700	A0A3B6QLJ2	Triticum	aestivum	photosystem I chlorophyll a/b-binding protein 5, chloroplastic-like(LOC123128477)
TraesCS6A02G319700	A0A3B6NVC2	Triticum	aestivum	photosystem I chlorophyll a/b-binding protein 5, chloroplastic-like(LOC123128477)
TraesCS7B02G100700	A0A3B6SFZ9	Triticum	aestivum	protein CREG1-like(LOC123165195)
TraesCS6B02G359000	A0A3B6PR97	Triticum	aestivum	uncharacterized LOC123134635(LOC123134635)
TraesCS6B02G359000	A0A3B6QLW0	Triticum	aestivum	uncharacterized LOC123134635(LOC123134635)
TraesCS2A02G114100	A0A3B6ASM3	Triticum	aestivum	probable histone-arginine methyltransferase CARM1(LOC123187548)
TraesCS2A02G114100	A0A3B6AS22	Triticum	aestivum	probable histone-arginine methyltransferase CARM1(LOC123187548)
TraesCS1B02G478100	A0A3B5Z5U2	Triticum	aestivum	notchless protein homolog(LOC123150001)
TraesCS5B02G215900	A0A3B6LMM9	Triticum	aestivum	uncharacterized LOC123112029(LOC123112029)
TraesCS5A02G004700	A0A3B6K987	Triticum	aestivum	obtusifoliol 14-alpha demethylase-like(LOC123101939)
TraesCS1A02G161300	A0A3B5XYI7	Triticum	aestivum	uncharacterized protein YpgQ-like(LOC123046516)
TraesCS1A02G161300	A0A3B5YVQ2	Triticum	aestivum	uncharacterized protein YpgQ-like(LOC123046516)
TraesCS7B02G117600	A0A3B6SC09	Triticum	aestivum	heat shock factor-binding protein-like(LOC123150088)
TraesCS6B02G409800	A0A3B6QNH6	Triticum	aestivum	thioredoxin-like protein CDSP32, chloroplastic(LOC123139357)
TraesCS6B02G409800	A0A3B6PS76	Triticum	aestivum	thioredoxin-like protein CDSP32, chloroplastic(LOC123139357)
TraesCS6B02G409800	A0A3B6QNG1	Triticum	aestivum	thioredoxin-like protein CDSP32, chloroplastic(LOC123139357)
TraesCS3D02G146000	A0A3B6GQ21	Triticum	aestivum	GDSL esterase/lipase At5g45910-like(LOC123077735)
TraesCS7D02G275900	A0A3B6TRJ4	Triticum	aestivum	protein HIGH CHLOROPHYLL FLUORESCENCE PHENOTYPE 244, chloroplastic-like(LOC123165992)
TraesCS7D02G275900	A0A7G2IIP1	Triticum	aestivum	protein HIGH CHLOROPHYLL FLUORESCENCE PHENOTYPE 244, chloroplastic-like(LOC123165992)
TraesCS7D02G418900	A0A3B6TWF4	Triticum	aestivum	probable xyloglucan endotransglucosylase/hydrolase protein 25(LOC123164296)
TraesCS2B02G204200	A0A3B6C2U5	Triticum	aestivum	uncharacterized hydrolase YugF-like(LOC123044288)
TraesCS6D02G144400	A0A3B6PLE7	Triticum	aestivum	bZIP transcription factor RISBZ4-like(LOC123144125)
TraesCS6D02G144400	A0A3B6QFL4	Triticum	aestivum	bZIP transcription factor RISBZ4-like(LOC123144125)
TraesCS6D02G144400	A0A3B6PJT5	Triticum	aestivum	bZIP transcription factor RISBZ4-like(LOC123144125)
TraesCS6D02G144400	A0A3B6QCM6	Triticum	aestivum	bZIP transcription factor RISBZ4-like(LOC123144125)
TraesCS6D02G144400	A0A3B6PLB7	Triticum	aestivum	bZIP transcription factor RISBZ4-like(LOC123144125)
TraesCS6D02G144400	A0A3B6PJJ4	Triticum	aestivum	bZIP transcription factor RISBZ4-like(LOC123144125)
TraesCS6D02G144400	A0A3B6PI71	Triticum	aestivum	bZIP transcription factor RISBZ4-like(LOC123144125)
TraesCS7A02G250300	A0A3B6TIG2	Triticum	aestivum	chaperone protein dnaJ 10-like(LOC123151357)
TraesCS7A02G250300	A0A3B6TQH4	Triticum	aestivum	chaperone protein dnaJ 10-like(LOC123151357)
TraesCS7A02G250300	A0A3B6RI01	Triticum	aestivum	chaperone protein dnaJ 10-like(LOC123151357)
TraesCS7B02G455700	A0A3B6TSB3	Triticum	aestivum	alpha carbonic anhydrase 5-like(LOC123157558)
TraesCS7B02G455700	A0A3B6TZK7	Triticum	aestivum	alpha carbonic anhydrase 5-like(LOC123157558)
TraesCS7B02G455700	A0A3B6SL47	Triticum	aestivum	alpha carbonic anhydrase 5-like(LOC123157558)
TraesCS7B02G455700	A0A3B6TYZ0	Triticum	aestivum	alpha carbonic anhydrase 5-like(LOC123157558)
TraesCS5B02G184300	Q9ZTU8 Tri	ticum aestiv	um delt	a(8)-fatty-acid desaturase 2(LOC542825)
TraesCS1A02G304300	W5AJG7 Tri	ticum aestiv	um prot	ein KRTCAP2 homolog(LOC123060319)
TraesCS5A02G225200	A0A0D3R0S0	Triticum	aestivum	putative CBL-interacting protein kinase 27(LOC123103875)
TraesCS5A02G225200	A0A3B6KGG3	Triticum	aestivum	putative CBL-interacting protein kinase 27(LOC123103875)
TraesCS5D02G069400	A0A3B6KAK1	Triticum	aestivum	putative uridine kinase C227.14(LOC123119484)
TraesCS5D02G069400	A0A3B6MMJ5	Triticum	aestivum	putative uridine kinase C227.14(LOC123119484)
TraesCS5D02G069400	A0A3B6KCV3	Triticum	aestivum	putative uridine kinase C227.14(LOC123119484)
TraesCS5D02G069400	A0A3B6KDQ2	Triticum	aestivum	putative uridine kinase C227.14(LOC123119484)
TraesCS2D02G248800	W5BX18 Tri	ticum aestiv	um myb-	like protein X(LOC123052814)
TraesCS3D02G525200	A0A3B6FYI0	Triticum	aestivum	uncharacterized LOC123080933(LOC123080933)
TraesCS3D02G525200	A0A3B6H6U0	Triticum	aestivum	uncharacterized LOC123080933(LOC123080933)
TraesCS3D02G525200	A0A3B6H2V4	Triticum	aestivum	uncharacterized LOC123080933(LOC123080933)
TraesCS3D02G525200	A0A3B6FYT5	Triticum	aestivum	uncharacterized LOC123080933(LOC123080933)
TraesCS3D02G525200	A0A3B6G2K4	Triticum	aestivum	uncharacterized LOC123080933(LOC123080933)
TraesCS3D02G525200	A0A3B6H4D9	Triticum	aestivum	uncharacterized LOC123080933(LOC123080933)
TraesCS3D02G525200	A0A080YUB5	Triticum	aestivum	uncharacterized LOC123080933(LOC123080933)
TraesCS3D02G525200	A0A3B6G237	Triticum	aestivum	uncharacterized LOC123080933(LOC123080933)
TraesCS3D02G525200	A0A3B6FZD0	Triticum	aestivum	uncharacterized LOC123080933(LOC123080933)
TraesCS4A02G234100	A0A3B6HUZ3	Triticum	aestivum	jasmonate-induced oxygenase 2-like(LOC123086818)
TraesCS1A02G275300	A0A3B5ZY71	Triticum	aestivum	histone deacetylase 8-like(LOC123057774)
TraesCS1A02G275300	A0A3B5Y398	Triticum	aestivum	histone deacetylase 8-like(LOC123057774)
TraesCS5A02G003400	B6Z263 Tri	ticum aestiv	um prot	ein NUCLEAR FUSION DEFECTIVE 4-like(LOC123101926)
TraesCS5A02G003400	Q5BHT8 Tri	ticum aestiv	um prot	ein NUCLEAR FUSION DEFECTIVE 4-like(LOC123101926)
TraesCS2B02G397000	A0A3B6C9X7	Triticum	aestivum	uncharacterized LOC123046095(LOC123046095)
TraesCS2A02G115400	A0A3B6ATH9	Triticum	aestivum	basic proline-rich protein-like(LOC123187558)
TraesCS5B02G405300	A0A3B6LTQ1	Triticum	aestivum	peroxidase 50-like(LOC123117023)
TraesCS3D02G428100	A0A3B6H4C2	Triticum	aestivum	stress enhanced protein 1, chloroplastic-like(LOC123075277)
TraesCS7D02G148900	A0A3B6TEW7	Triticum	aestivum	CHD3-type chromatin-remodeling factor PICKLE-like(LOC123159597)
TraesCS7D02G148900	A0A3B6TAS8	Triticum	aestivum	CHD3-type chromatin-remodeling factor PICKLE-like(LOC123159597)
TraesCS7D02G148900	A0A3B6TFD4	Triticum	aestivum	CHD3-type chromatin-remodeling factor PICKLE-like(LOC123159597)
TraesCS7D02G148900	A0A3B6SEG0	Triticum	aestivum	CHD3-type chromatin-remodeling factor PICKLE-like(LOC123159597)
TraesCS7D02G148900	A0A3B6TM49	Triticum	aestivum	CHD3-type chromatin-remodeling factor PICKLE-like(LOC123159597)
TraesCS7D02G148900	A0A3B6SA08	Triticum	aestivum	CHD3-type chromatin-remodeling factor PICKLE-like(LOC123159597)
TraesCS7D02G148900	A0A3B6SEA5	Triticum	aestivum	CHD3-type chromatin-remodeling factor PICKLE-like(LOC123159597)
TraesCS4A02G025500	A0A3B6HN83	Triticum	aestivum	uncharacterized LOC123084838(LOC123084838)
TraesCS6A02G271200	A0A3B6NTN7	Triticum	aestivum	uncharacterized methyltransferase At1g78140, chloroplastic-like(LOC123128114)
TraesCS6A02G271200	A0A3B6NSJ9	Triticum	aestivum	uncharacterized methyltransferase At1g78140, chloroplastic-like(LOC123128114)
TraesCS5B02G057300	A0A9R1DMQ4	Triticum	aestivum	probable inactive DNA (cytosine-5)-methyltransferase DRM3(LOC123110430)
TraesCS5B02G057300	A0A3B6LGT2	Triticum	aestivum	probable inactive DNA (cytosine-5)-methyltransferase DRM3(LOC123110430)
TraesCS1D02G135200	A0A3B5ZT93	Triticum	aestivum	protein NETWORKED 1D-like(LOC123043954)
TraesCS1D02G135200	A0A3B5ZRH8	Triticum	aestivum	protein NETWORKED 1D-like(LOC123043954)
TraesCS1D02G135200	A0A3B5ZT44	Triticum	aestivum	protein NETWORKED 1D-like(LOC123043954)
TraesCS1D02G135200	A0A3B5XXF4	Triticum	aestivum	protein NETWORKED 1D-like(LOC123043954)
TraesCS1D02G135200	A0A3B5ZS05	Triticum	aestivum	protein NETWORKED 1D-like(LOC123043954)
TraesCS6A02G162000	A0A0B4V0Y6	Triticum	aestivum	peptidyl-prolyl cis-trans isomerase FKBP16-1, chloroplastic-like(LOC123132614)
TraesCS6A02G162000	A0A3B6NM37	Triticum	aestivum	peptidyl-prolyl cis-trans isomerase FKBP16-1, chloroplastic-like(LOC123132614)
TraesCS5B02G328600	A0A3B6MW16	Triticum	aestivum	protein NUCLEAR FUSION DEFECTIVE 4-like(LOC123112868)
TraesCS5B02G328600	A0A3B6LRG5	Triticum	aestivum	protein NUCLEAR FUSION DEFECTIVE 4-like(LOC123112868)
TraesCS5B02G328600	A0A3B6MVI3	Triticum	aestivum	protein NUCLEAR FUSION DEFECTIVE 4-like(LOC123112868)
TraesCS6D02G332900	A0A3B6QMR3	Triticum	aestivum	dehydrin DHN4-like(LOC123128716)
TraesCS6D02G332900	A0A3B6NTR2	Triticum	aestivum	dehydrin DHN4-like(LOC123128716)
TraesCS5D02G251800	A0A3B6MSQ7	Triticum	aestivum	uncharacterized LOC123121767(LOC123121767)
TraesCS5D02G251800	A0A9R1L086	Triticum	aestivum	uncharacterized LOC123121767(LOC123121767)
TraesCS5D02G251800	A0A3B6MT87	Triticum	aestivum	uncharacterized LOC123121767(LOC123121767)
TraesCS5D02G251800	A0A9R1L0C9	Triticum	aestivum	uncharacterized LOC123121767(LOC123121767)
TraesCS3D02G020000	I0JTW7 Tri	ticum aestiv	um EEF1	A lysine methyltransferase 2-like(LOC123076807)
TraesCS3D02G267200	A0A3B6GTG5	Triticum	aestivum	putative protein TPRXL(LOC123078972)
TraesCS4D02G348300	A0A3B6JQ37	Triticum	aestivum	protein-ribulosamine 3-kinase, chloroplastic-like(LOC123099049)
TraesCS4D02G348300	A0A3B6JRP5	Triticum	aestivum	protein-ribulosamine 3-kinase, chloroplastic-like(LOC123099049)
TraesCS4D02G348300	A0A3B6IVT5	Triticum	aestivum	protein-ribulosamine 3-kinase, chloroplastic-like(LOC123099049)
TraesCS4D02G348300	A0A3B6IX66	Triticum	aestivum	protein-ribulosamine 3-kinase, chloroplastic-like(LOC123099049)
TraesCS4D02G348300	A0A3B6JPN7	Triticum	aestivum	protein-ribulosamine 3-kinase, chloroplastic-like(LOC123099049)
TraesCS4D02G348300	A0A3B6IXC5	Triticum	aestivum	protein-ribulosamine 3-kinase, chloroplastic-like(LOC123099049)
TraesCS4D02G348300	A0A3B6IVT9	Triticum	aestivum	protein-ribulosamine 3-kinase, chloroplastic-like(LOC123099049)
TraesCS4D02G348300	A0A3B6JNS6	Triticum	aestivum	protein-ribulosamine 3-kinase, chloroplastic-like(LOC123099049)
TraesCS4D02G348300	A0A3B6IZL3	Triticum	aestivum	protein-ribulosamine 3-kinase, chloroplastic-like(LOC123099049)
TraesCS4D02G348300	A0A3B6IZ08	Triticum	aestivum	protein-ribulosamine 3-kinase, chloroplastic-like(LOC123099049)
TraesCS4D02G348300	A0A3B6JRC4	Triticum	aestivum	protein-ribulosamine 3-kinase, chloroplastic-like(LOC123099049)
TraesCS4D02G348300	A0A3B6JRP2	Triticum	aestivum	protein-ribulosamine 3-kinase, chloroplastic-like(LOC123099049)
TraesCS1A02G288600	A0A3B5Z005	Triticum	aestivum	E3 ubiquitin-protein ligase UPL4-like(LOC123059417)
TraesCS1A02G288600	A0A3B5Z037	Triticum	aestivum	E3 ubiquitin-protein ligase UPL4-like(LOC123059417)
TraesCS1A02G288600	A0A3B5Y335	Triticum	aestivum	E3 ubiquitin-protein ligase UPL4-like(LOC123059417)
TraesCS1A02G288600	A0A3B5Z151	Triticum	aestivum	E3 ubiquitin-protein ligase UPL4-like(LOC123059417)
TraesCS4B02G079400	A0A3B6JEQ8	Triticum	aestivum	protein tas-like(LOC123091136)
TraesCS4B02G079400	A0A3B6IMI3	Triticum	aestivum	protein tas-like(LOC123091136)
TraesCS2B02G627900	A0A3B6CHQ4	Triticum	aestivum	uncharacterized LOC123047572(LOC123047572)
TraesCS1D02G148500	A0A3B5XZ27	Triticum	aestivum	tyrosine--tRNA ligase, chloroplastic/mitochondrial-like(LOC123181012)
TraesCS1D02G148500	A0A3B5ZTN7	Triticum	aestivum	tyrosine--tRNA ligase, chloroplastic/mitochondrial-like(LOC123181012)
TraesCS6A02G320700	A0A3B6NUA7	Triticum	aestivum	2-oxoglutarate-dependent dioxygenase 11-like(LOC123131023)
TraesCS5D02G155900	A0A3B6MPE1	Triticum	aestivum	F-box/LRR-repeat protein 3-like(LOC123103198)
TraesCS5D02G155900	A0A3B6KGB9	Triticum	aestivum	F-box/LRR-repeat protein 3-like(LOC123103198)
TraesCS6B02G036400	A0A3B6PF16	Triticum	aestivum	chloroplast stem-loop binding protein of 41 kDa a, chloroplastic-like(LOC123135495)
TraesCS7B02G226700	A0A3B6SMD5	Triticum	aestivum	BTB/POZ domain-containing protein At1g21780-like(LOC123156848)
TraesCS7B02G226700	A0A3B6RKV7	Triticum	aestivum	BTB/POZ domain-containing protein At1g21780-like(LOC123156848)
TraesCS2A02G511200	A0A7H4LPB8	Triticum	aestivum	protein COFACTOR ASSEMBLY OF COMPLEX C SUBUNIT B CCB4, chloroplastic-like(LOC123190762)
TraesCS2A02G511200	A0A3B6B643	Triticum	aestivum	protein COFACTOR ASSEMBLY OF COMPLEX C SUBUNIT B CCB4, chloroplastic-like(LOC123190762)
TraesCS2A02G511200	A0A3B6B6M8	Triticum	aestivum	protein COFACTOR ASSEMBLY OF COMPLEX C SUBUNIT B CCB4, chloroplastic-like(LOC123190762)
TraesCS2D02G024400	A0A2X0SC42	Triticum	aestivum	HMA domain-containing protein(CAMPLR22A2D_LOCUS220)
TraesCS4A02G421300	A0A3B6I1A0	Triticum	aestivum	NAC domain-containing protein 43-like(LOC123088193)
TraesCS4A02G421300	A0A3B6TCU9	Triticum	aestivum	NAC domain-containing protein 43-like(LOC123088193)
TraesCS1B02G100400	A0A3B5YT62	Triticum	aestivum	transcription factor APG-like(LOC123110986)
TraesCS1B02G100400	A0A3B5YTX7	Triticum	aestivum	transcription factor APG-like(LOC123110986)
TraesCS4A02G387700	A0A3B6I4N2	Triticum	aestivum	palmitoyl-acyl carrier protein thioesterase, chloroplastic-like(LOC123087981)
TraesCS4A02G387700	A0A3B6I3T7	Triticum	aestivum	palmitoyl-acyl carrier protein thioesterase, chloroplastic-like(LOC123087981)
TraesCS5B02G428000	W5FV41 Tri	ticum aestiv	um dnaJ	protein homolog(LOC123113591)
TraesCS5B02G428000	Q0PMD7 Tri	ticum aestiv	um dnaJ	protein homolog(LOC123113591)
TraesCS5B02G428000	A0A3B6LUG8	Triticum	aestivum	dnaJ protein homolog(LOC123113591)
TraesCS6A02G373200	A0A3B6PUC0	Triticum	aestivum	AP-1 complex subunit gamma-2-like(LOC123128870)
TraesCS6A02G373200	A0A3B6PUF3	Triticum	aestivum	AP-1 complex subunit gamma-2-like(LOC123128870)
TraesCS6A02G373200	A0A3B6PSZ8	Triticum	aestivum	AP-1 complex subunit gamma-2-like(LOC123128870)
TraesCS6A02G373200	A0A3B6NWR9	Triticum	aestivum	AP-1 complex subunit gamma-2-like(LOC123128870)
TraesCS6A02G373200	A0A3B6PRN1	Triticum	aestivum	AP-1 complex subunit gamma-2-like(LOC123128870)
TraesCS6A02G373200	A0A3B6NUH4	Triticum	aestivum	AP-1 complex subunit gamma-2-like(LOC123128870)
TraesCS6A02G373200	A0A3B6PS89	Triticum	aestivum	AP-1 complex subunit gamma-2-like(LOC123128870)
TraesCS1A02G119800	A0A3B5XWW3	Triticum	aestivum	FCS-Like Zinc finger 10-like(LOC123040780)
TraesCS5A02G071500	A0A3B6KC74	Triticum	aestivum	rRNA-processing protein UTP23 homolog(LOC123102414)
TraesCS7A02G506100	A0A3B6RMU0	Triticum	aestivum	chaperone protein dnaJ 8, chloroplastic-like(LOC123154938)
TraesCS7B02G270900	A0A3B6SJJ4	Triticum	aestivum	receptor-like protein kinase 5(LOC123156493)
TraesCS4A02G348100	A0A3B6I2J2	Triticum	aestivum	EID1-like F-box protein 3(LOC123082721)
TraesCS4A02G289200	A0A3B6I1F1	Triticum	aestivum	protein SABRE-like(LOC123087282)
TraesCS4A02G289200	A0A3B6JDN6	Triticum	aestivum	protein SABRE-like(LOC123087282)
TraesCS4A02G289200	A0A3B6JEP9	Triticum	aestivum	protein SABRE-like(LOC123087282)
TraesCS4A02G289200	A0A3B6JC74	Triticum	aestivum	protein SABRE-like(LOC123087282)
TraesCS4A02G289200	A0A3B6JCS1	Triticum	aestivum	protein SABRE-like(LOC123087282)
TraesCS4D02G077000	A0A3B6JEP1	Triticum	aestivum	zinc finger protein 7-like(LOC123099582)
TraesCS6A02G132200	A0A341WW51	Triticum	aestivum	putative linoleate 9S-lipoxygenase 3(LOC123132351)
TraesCS1A02G120800	A0A3B5XXW7	Triticum	aestivum	uncharacterized LOC123040866(LOC123040866)
TraesCS4B02G227000	A0A3B6HP13	Triticum	aestivum	endo-1,4-beta-xylanase 5-like(LOC123092792)
TraesCS4B02G227000	A0A3B6HR15	Triticum	aestivum	endo-1,4-beta-xylanase 5-like(LOC123092792)
TraesCS4B02G227000	A0A3B6IT11	Triticum	aestivum	endo-1,4-beta-xylanase 5-like(LOC123092792)
TraesCS6B02G350600	A0A3B6PSE7	Triticum	aestivum	galactoside 2-alpha-L-fucosyltransferase-like(LOC123138359)
TraesCS6B02G350600	A0A6B9T3B7	Triticum	aestivum	galactoside 2-alpha-L-fucosyltransferase-like(LOC123138359)
TraesCS3D02G479700	A0A3B6H5H1	Triticum	aestivum	amino-acid permease BAT1 homolog(LOC123066583)
TraesCS2B02G343200	A0A3B6C832	Triticum	aestivum	amino acid transporter AVT1I-like(LOC123041489)
TraesCS6A02G187300	A0A3B6NPG5	Triticum	aestivum	cysteine synthase-like(LOC123127339)
TraesCS6A02G187300	A0A3B6NN14	Triticum	aestivum	cysteine synthase-like(LOC123127339)
TraesCS5D02G140000	A0A3B6KFM6	Triticum	aestivum	protein AATF-like(LOC123103028)
TraesCS5D02G140000	A0A3B6MP11	Triticum	aestivum	protein AATF-like(LOC123103028)
TraesCS5D02G140000	A0A3B6MP77	Triticum	aestivum	protein AATF-like(LOC123103028)
TraesCS5D02G140000	A0A3B6MQA3	Triticum	aestivum	protein AATF-like(LOC123103028)
TraesCS5D02G140000	A0A3B6MMN5	Triticum	aestivum	protein AATF-like(LOC123103028)
TraesCS5D02G140000	A0A3B6KGE2	Triticum	aestivum	protein AATF-like(LOC123103028)
TraesCS4B02G241300	A0A3B6IVA4	Triticum	aestivum	Cytochrome P450(CFC21_058391)
TraesCS7D02G111600	B1B5D6 Tri	ticum aestiv	um prot	ein HEADING DATE 3A(LOC543392)
TraesCS7D02G111600	A0A2U9NKD7	Triticum	aestivum	protein HEADING DATE 3A(LOC543392)
TraesCS7D02G111600	A0A3B6R9D3	Triticum	aestivum	protein HEADING DATE 3A(LOC543392)
TraesCS7D02G111600	B0ZDM7 Tri	ticum aestiv	um prot	ein HEADING DATE 3A(LOC543392)
TraesCS4A02G407000	A0A3B6I575	Triticum	aestivum	uncharacterized LOC123088108(LOC123088108)
TraesCS2A02G380100	A0A3B6B2W0	Triticum	aestivum	uncharacterized LOC123189871(LOC123189871)
TraesCS7A02G363000	A0A3B6RIZ2	Triticum	aestivum	probable xyloglucan endotransglucosylase/hydrolase protein 32(LOC123148044)
TraesCS7A02G363000	A0A481S2K5	Triticum	aestivum	probable xyloglucan endotransglucosylase/hydrolase protein 32(LOC123148044)
TraesCS7A02G178500	A0A3B6RFN0	Triticum	aestivum	protein PHOSPHATE-INDUCED 1 homolog(LOC123151116)
TraesCS7A02G178500	A0A9R1N4F1	Triticum	aestivum	protein PHOSPHATE-INDUCED 1 homolog(LOC123151116)
TraesCS6B02G235600	A0A3B6PNG1	Triticum	aestivum	uncharacterized LOC123137291(LOC123137291)
TraesCS4B02G300200	A0A3B6IXA9	Triticum	aestivum	cold-regulated protein 27-like(LOC123093416)
TraesCS2D02G422700	A0A3B6DIA5	Triticum	aestivum	36.4 kDa proline-rich protein-like(LOC123054316)
TraesCS5D02G411300	A0A3B6MY33	Triticum	aestivum	probable N-acetyltransferase HLS1(LOC123125593)
TraesCS3A02G528900	A0A3B6EVC6	Triticum	aestivum	vacuolar-processing enzyme-like(LOC123063694)
TraesCS3B02G022500	D8L9S4 Tri	ticum aestiv	um glyc	ine-rich domain-containing protein 1-like(LOC123068274)
TraesCS3B02G022500	A0A3B6FFK3	Triticum	aestivum	glycine-rich domain-containing protein 1-like(LOC123068274)
TraesCS3B02G022500	A0A3B6FIF6	Triticum	aestivum	glycine-rich domain-containing protein 1-like(LOC123068274)
TraesCS3B02G022500	A0A3B6FHH4	Triticum	aestivum	glycine-rich domain-containing protein 1-like(LOC123068274)
TraesCS4A02G078000	A0A3B6HPU5	Triticum	aestivum	cytochrome P450 90B2-like(LOC123085252)
TraesCS4A02G078000	A0A3B6HTL4	Triticum	aestivum	cytochrome P450 90B2-like(LOC123085252)
TraesCS4A02G078000	A0A3B6HRA3	Triticum	aestivum	cytochrome P450 90B2-like(LOC123085252)
TraesCS1B02G078800	A0A3B5YT77	Triticum	aestivum	pentatricopeptide repeat-containing protein At1g09900-like(LOC123107532)
TraesCS7B02G002300	A0A3B6SBB2	Triticum	aestivum	putative disease resistance protein RGA3(LOC123156299)
TraesCS7B02G128300	A0A3B6SH05	Triticum	aestivum	uncharacterized LOC123157136(LOC123157136)
TraesCS1A02G405000	A0A3B5Z5I3	Triticum	aestivum	protein RADIALIS-like 3(LOC123181773)
TraesCS1A02G405000	A0A3B5Y6V1	Triticum	aestivum	protein RADIALIS-like 3(LOC123181773)
TraesCS1A02G405000	A0A3B5Z5I9	Triticum	aestivum	protein RADIALIS-like 3(LOC123181773)
TraesCS3B02G207400	A0A3B6EE29	Triticum	aestivum	uncharacterized LOC123058252(LOC123058252)
TraesCS3B02G207400	A0A077RRT7	Triticum	aestivum	uncharacterized LOC123058252(LOC123058252)
TraesCS7B02G214700	A0A3B6SKK1	Triticum	aestivum	MA3 DOMAIN-CONTAINING TRANSLATION REGULATORY FACTOR 1-like(LOC123161383)
TraesCS7B02G214700	A0A9R1N0I8	Triticum	aestivum	MA3 DOMAIN-CONTAINING TRANSLATION REGULATORY FACTOR 1-like(LOC123161383)
TraesCS7B02G441100	A0A3B6SUC0	Triticum	aestivum	cytochrome P450 72A14-like(LOC123161843)
TraesCS7B02G441100	A0A3B6SUC6	Triticum	aestivum	cytochrome P450 72A14-like(LOC123161843)
TraesCS7A02G264900	A0A3B6RF30	Triticum	aestivum	CFC21_097675
TraesCS5D02G179900	A0A3B6MQC1	Triticum	aestivum	protein FLUORESCENT IN BLUE LIGHT, chloroplastic-like(LOC123103422)
TraesCS5D02G179900	A0A3B6KEN6	Triticum	aestivum	protein FLUORESCENT IN BLUE LIGHT, chloroplastic-like(LOC123103422)
TraesCS5D02G179900	A0A3B6KH94	Triticum	aestivum	protein FLUORESCENT IN BLUE LIGHT, chloroplastic-like(LOC123103422)
TraesCS5D02G179900	A0A3B6MP48	Triticum	aestivum	protein FLUORESCENT IN BLUE LIGHT, chloroplastic-like(LOC123103422)
TraesCS6D02G086900	A0A3B6QCU5	Triticum	aestivum	uncharacterized LOC123133731(LOC123133731)
TraesCS3B02G334300	A0A3B6EN55	Triticum	aestivum	glutathione S-transferase 1-like(LOC123065702)
TraesCS3B02G334300	A0A3B6FPZ2	Triticum	aestivum	glutathione S-transferase 1-like(LOC123065702)
TraesCS1D02G404000	A0A3B6A0V5	Triticum	aestivum	guanylate-binding protein 4-like(LOC123183089)
TraesCS1D02G404000	A0A3B6A2A1	Triticum	aestivum	guanylate-binding protein 4-like(LOC123183089)
TraesCS2A02G067200	A0A3B6ARZ1	Triticum	aestivum	ribulose bisphosphate carboxylase small subunit, chloroplastic 1-like(LOC123043394)
TraesCS2A02G067200	A0A3B6ASA9	Triticum	aestivum	ribulose bisphosphate carboxylase small subunit, chloroplastic 1-like(LOC123043394)
TraesCS2A02G067200	A0A3B6BYN7	Triticum	aestivum	ribulose bisphosphate carboxylase small subunit, chloroplastic 1-like(LOC123043394)
TraesCS2A02G067200	A0A3B6C1D6	Triticum	aestivum	ribulose bisphosphate carboxylase small subunit, chloroplastic 1-like(LOC123043394)
TraesCS2A02G067200	A0A3B6D609	Triticum	aestivum	ribulose bisphosphate carboxylase small subunit, chloroplastic 1-like(LOC123043394)
TraesCS2A02G067200	A0A3B6D5L2	Triticum	aestivum	ribulose bisphosphate carboxylase small subunit, chloroplastic 1-like(LOC123043394)
TraesCS2A02G067200	A0A3B6D5P6	Triticum	aestivum	ribulose bisphosphate carboxylase small subunit, chloroplastic 1-like(LOC123043394)
TraesCS2A02G067200	Q9FRZ3 Tri	ticum aestiv	um ribu	lose bisphosphate carboxylase small subunit, chloroplastic 1-like(LOC123043394)
TraesCS2A02G067200	A0A3B6ARH0	Triticum	aestivum	ribulose bisphosphate carboxylase small subunit, chloroplastic 1-like(LOC123043394)
TraesCS2A02G067200	A0A3B6BYP2	Triticum	aestivum	ribulose bisphosphate carboxylase small subunit, chloroplastic 1-like(LOC123043394)
TraesCS2A02G067200	A0A3B6BYS6	Triticum	aestivum	ribulose bisphosphate carboxylase small subunit, chloroplastic 1-like(LOC123043394)
TraesCS2A02G067200	Q9FRZ5 Tri	ticum aestiv	um ribu	lose bisphosphate carboxylase small subunit, chloroplastic 1-like(LOC123043394)
TraesCS2A02G067200	A0A3B6BYT1	Triticum	aestivum	ribulose bisphosphate carboxylase small subunit, chloroplastic 1-like(LOC123043394)
TraesCS2A02G067200	Q9SAW5 Tri	ticum aestiv	um ribu	lose bisphosphate carboxylase small subunit, chloroplastic 1-like(LOC123043394)
TraesCS2A02G067200	Q9SAX6 Tri	ticum aestiv	um ribu	lose bisphosphate carboxylase small subunit, chloroplastic 1-like(LOC123043394)
TraesCS2A02G067200	Q9SAW6 Tri	ticum aestiv	um ribu	lose bisphosphate carboxylase small subunit, chloroplastic 1-like(LOC123043394)
TraesCS2A02G067200	A0A1D5U6W5	Triticum	aestivum	ribulose bisphosphate carboxylase small subunit, chloroplastic 1-like(LOC123043394)
TraesCS2A02G067200	A0A3B6ARZ4	Triticum	aestivum	ribulose bisphosphate carboxylase small subunit, chloroplastic 1-like(LOC123043394)
TraesCS2A02G067200	A0A3B6D693	Triticum	aestivum	ribulose bisphosphate carboxylase small subunit, chloroplastic 1-like(LOC123043394)
TraesCS2A02G067200	A0A9R1DW42	Triticum	aestivum	ribulose bisphosphate carboxylase small subunit, chloroplastic 1-like(LOC123043394)
TraesCS2A02G067200	A0A3B6AR41	Triticum	aestivum	ribulose bisphosphate carboxylase small subunit, chloroplastic 1-like(LOC123043394)
TraesCS4B02G312200	A0A3B6IUC1	Triticum	aestivum	CFC21_103340
TraesCS4D02G050800	A0A3B6INX9	Triticum	aestivum	actin-1(LOC123090883)
TraesCS4D02G050800	A0A3B6IMZ8	Triticum	aestivum	actin-1(LOC123090883)
TraesCS4D02G050800	W5EE00 Tri	ticum aestiv	um acti	n-1(LOC123090883)
TraesCS3D02G171000	A0A3B6FKA4	Triticum	aestivum	beta-glucosidase 32-like(LOC123074396)
TraesCS3D02G171000	A0A3B6GU13	Triticum	aestivum	beta-glucosidase 32-like(LOC123074396)
TraesCS3D02G171000	W5D5R1 Tri	ticum aestiv	um beta	-glucosidase 32-like(LOC123074396)
TraesCS5B02G099100	A0A3B6LI36	Triticum	aestivum	rapid alkalinization factor-like(LOC123110802)
TraesCS2B02G482200	A0A3B6CCX7	Triticum	aestivum	CFC21_025411
TraesCS4A02G110700	A0A3B6HTY0	Triticum	aestivum	CFC21_051907
TraesCS7D02G388600	A0A3B6TNB0	Triticum	aestivum	MADS-box domain-containing protein(CFC21_110358)
TraesCS4B02G325500	A0A3B6IY50	Triticum	aestivum	protein NLP1-like(LOC123093599)
TraesCS4B02G325500	A0A3B6IYS3	Triticum	aestivum	protein NLP1-like(LOC123093599)
TraesCS3A02G371200	A0A3B6EQN0	Triticum	aestivum	cytochrome P450 94C1-like(LOC123062662)
TraesCS6A02G385200	A0A3B6NWG6	Triticum	aestivum	high-affinity zinc uptake system protein ZnuA-like(LOC123131321)
TraesCS2D02G277400	A0A3B6DDY1	Triticum	aestivum	protein DETOXIFICATION 16-like(LOC123053100)
TraesCS2D02G277400	A0A3B6C6G4	Triticum	aestivum	protein DETOXIFICATION 16-like(LOC123053100)
TraesCS2D02G277400	A0A3B6C8U0	Triticum	aestivum	protein DETOXIFICATION 16-like(LOC123053100)
TraesCS2D02G277400	A0A3B6C6I3	Triticum	aestivum	protein DETOXIFICATION 16-like(LOC123053100)
TraesCS3D02G184300	A0A3B6GRD2	Triticum	aestivum	TLC domain-containing protein 5-like(LOC123078092)
TraesCS3D02G184300	G8XQY1 Tri	ticum aestiv	um TLC d	omain-containing protein 5-like(LOC123078092)
TraesCS4D02G209400	A0A3B6JKE7	Triticum	aestivum	aspartic proteinase PCS1-like(LOC123100037)
TraesCS7B02G268500	A0A3B6SMS9	Triticum	aestivum	putative disease resistance protein RGA3(LOC123171176)
TraesCS5A02G519200	A0A3B6IX13	Triticum	aestivum	ALA-interacting subunit 1-like(LOC123093796)
TraesCS5A02G519200	A0A3B6KRC0	Triticum	aestivum	ALA-interacting subunit 1-like(LOC123093796)
TraesCS3D02G136600	A0A3B6GNC4	Triticum	aestivum	NF-X1-type zinc finger protein NFXL2-like(LOC123077668)
TraesCS3D02G136600	A0A3B6GSU8	Triticum	aestivum	NF-X1-type zinc finger protein NFXL2-like(LOC123077668)
TraesCS2A02G586800	A0A3B6B953	Triticum	aestivum	E3 ubiquitin-protein ligase AIRP2-like(LOC123186609)
TraesCS5B02G155800	A0A3B6LKK1	Triticum	aestivum	THO complex subunit 4A-like(LOC123111452)
TraesCS2D02G163300	A0A1D5UY15	Triticum	aestivum	ribonuclease 1-like(LOC123051992)
TraesCS2D02G515000	A0A3B6DKI7	Triticum	aestivum	uncharacterized LOC123054927(LOC123054927)
TraesCS1B02G310300	Q6RZ38 Tri	ticum aestiv	um expa	nsin-A4(LOC543127)
TraesCS1B02G310300	Q5EC73 Tri	ticum aestiv	um expa	nsin-A4(LOC543127)
TraesCS1B02G299300	A0A3B5Z1G0	Triticum	aestivum	CFC21_007718
TraesCS5D02G309700	A0A3B6MV14	Triticum	aestivum	glutathione S-transferase-like(LOC123122198)
TraesCS5D02G309700	A0A3B6MWD3	Triticum	aestivum	glutathione S-transferase-like(LOC123122198)
TraesCS6B02G356800	A0A3B6PSQ4	Triticum	aestivum	nitrate reductase [NAD(P)H](LOC123138401)
TraesCS3B02G361900	A0A077S443	Triticum	aestivum	cytochrome P450 98A1-like(LOC123071098)
TraesCS6A02G254600	A0A3B6NQF9	Triticum	aestivum	protein argonaute 1A-like(LOC123127972)
TraesCS6A02G254600	A0A3B6NSQ2	Triticum	aestivum	protein argonaute 1A-like(LOC123127972)
TraesCS5D02G173800	A0A3B6KFG9	Triticum	aestivum	acetyl-CoA acetyltransferase, cytosolic 1-like(LOC123120873)
TraesCS5D02G173800	A0A3B6LKY9	Triticum	aestivum	acetyl-CoA acetyltransferase, cytosolic 1-like(LOC123120873)
TraesCS5D02G173800	A0A3B6MNW7	Triticum	aestivum	acetyl-CoA acetyltransferase, cytosolic 1-like(LOC123120873)
TraesCS5D02G173800	A0A3B6LKJ0	Triticum	aestivum	acetyl-CoA acetyltransferase, cytosolic 1-like(LOC123120873)
TraesCS5A02G215900	A0A3B6KIQ8	Triticum	aestivum	ethylene-responsive transcription factor 1-like(LOC123103790)
TraesCS5A02G215900	K4GQ15 Tri	ticum aestiv	um ethy	lene-responsive transcription factor 1-like(LOC123103790)
TraesCS4A02G128800	A0A3B6HR21	Triticum	aestivum	uncharacterized LOC123085732(LOC123085732)
TraesCS3A02G232200	A0A3B6EHA0	Triticum	aestivum	neural Wiskott-Aldrich syndrome protein-like(LOC123058402)
TraesCS1A02G347400	A0A3B5Y4L2	Triticum	aestivum	anthocyanidin 5,3-O-glucosyltransferase-like(LOC123063811)
TraesCS6A02G013600	A0A3B6PEJ1	Triticum	aestivum	putative nitric oxide synthase(LOC123131611)
TraesCS6A02G013600	A0A3B6PFZ4	Triticum	aestivum	putative nitric oxide synthase(LOC123131611)
TraesCS6A02G013600	A0A3B6NHC2	Triticum	aestivum	putative nitric oxide synthase(LOC123131611)
TraesCS6A02G013600	A0A3B6NJI4	Triticum	aestivum	putative nitric oxide synthase(LOC123131611)
TraesCS2D02G212800	A0A3B6DAL9	Triticum	aestivum	brefeldin A-inhibited guanine nucleotide-exchange protein 5-like(LOC123044531)
TraesCS2D02G325600	A0A096UL77	Triticum	aestivum	14-3-3-like protein GF14-B(LOC543463)
TraesCS2D02G325600	Q5XUU8 Tri	ticum aestiv	um 14-3	#NAME?
TraesCS5A02G383300	A0A3B6KPF7	Triticum	aestivum	protein SPIRRIG-like(LOC123104991)
TraesCS5A02G383300	A0A3B6LRS2	Triticum	aestivum	protein SPIRRIG-like(LOC123104991)
TraesCS5A02G383300	A0A3B6LT33	Triticum	aestivum	protein SPIRRIG-like(LOC123104991)
TraesCS5A02G383300	A0A3B6LT45	Triticum	aestivum	protein SPIRRIG-like(LOC123104991)
TraesCS4B02G398400	A0A3B6IX84	Triticum	aestivum	serine/threonine-protein kinase BLUS1-like(LOC123094084)
TraesCS4B02G398400	A0A3B6IYI7	Triticum	aestivum	serine/threonine-protein kinase BLUS1-like(LOC123094084)
TraesCS4B02G398400	A0A3B6J089	Triticum	aestivum	serine/threonine-protein kinase BLUS1-like(LOC123094084)
TraesCS4B02G398400	A0A3B6J0T1	Triticum	aestivum	serine/threonine-protein kinase BLUS1-like(LOC123094084)
TraesCS3B02G219400	W5D785 Tri	ticum aestiv	um 50S r	ibosomal protein 5, chloroplastic-like(LOC123069707)
TraesCS7A02G341700	A0A3B6RLD8	Triticum	aestivum	N-(5'-phosphoribosyl)anthranilate isomerase 1, chloroplastic-like(LOC123147855)
TraesCS7A02G341700	A0A3B6RHD1	Triticum	aestivum	N-(5'-phosphoribosyl)anthranilate isomerase 1, chloroplastic-like(LOC123147855)
TraesCS3B02G487900	W5D6U9 Tri	ticum aestiv	um cell	division control protein 48 homolog C-like(LOC123072171)
TraesCS3B02G487900	A0A9R1FCX7	Triticum	aestivum	cell division control protein 48 homolog C-like(LOC123072171)
TraesCS5D02G477100	A0A3B6N070	Triticum	aestivum	alpha-amylase AMY3-like(LOC123125923)
TraesCS5D02G477100	A0A1B2IM17	Triticum	aestivum	alpha-amylase AMY3-like(LOC123125923)
TraesCS6A02G242600	A0A3B6QIR9	Triticum	aestivum	benzyl alcohol O-benzoyltransferase-like(LOC123127885)
TraesCS6A02G242600	A0A3B6NRR2	Triticum	aestivum	benzyl alcohol O-benzoyltransferase-like(LOC123127885)
TraesCS6A02G242600	A0A3B6QI02	Triticum	aestivum	benzyl alcohol O-benzoyltransferase-like(LOC123127885)
TraesCS1B02G348900	A0A3B5Z2R9	Triticum	aestivum	5-pentadecatrienyl resorcinol O-methyltransferase-like(LOC123096210)
TraesCS3D02G249400	A0A3B6GUP4	Triticum	aestivum	uncharacterized LOC123074630(LOC123074630)
TraesCS3D02G249400	A0A3B6EH80	Triticum	aestivum	uncharacterized LOC123074630(LOC123074630)
TraesCS3D02G249400	A0A3B6EGY4	Triticum	aestivum	uncharacterized LOC123074630(LOC123074630)
TraesCS3D02G501300	A0A3B6H639	Triticum	aestivum	Gnk2-homologous domain-containing protein(CFC21_050288)
TraesCS3D02G501300	A0A3B6H348	Triticum	aestivum	Gnk2-homologous domain-containing protein(CFC21_050288)
TraesCS3D02G501300	A0A3B6H3N2	Triticum	aestivum	Gnk2-homologous domain-containing protein(CFC21_050288)
TraesCS3D02G501300	A0A3B6H234	Triticum	aestivum	Gnk2-homologous domain-containing protein(CFC21_050288)
TraesCS2B02G247300	A0A3B6C4J1	Triticum	aestivum	18.8 kDa class V heat shock protein-like(LOC123044671)
TraesCS6A02G381700	A0A3B6NUS4	Triticum	aestivum	NAD-dependent epimerase/dehydratase domain-containing protein(CFC21_085231)
TraesCS1B02G097900	A0A3B6KIR7	Triticum	aestivum	histone H4(LOC123060633)
TraesCS1B02G097900	P62785 Tri	ticum aestiv	um hist	one H4(LOC123060633)
TraesCS1B02G097900	A0A3B5Z3M7	Triticum	aestivum	histone H4(LOC123060633)
TraesCS1B02G097900	A0A077RYQ1	Triticum	aestivum	histone H4(LOC123060633)
TraesCS1D02G190100	A0A3B5ZTH9	Triticum	aestivum	probable glutathione S-transferase GSTU6(LOC123181397)
TraesCS3A02G371300	A0A3B6EMH8	Triticum	aestivum	transcription initiation factor TFIID subunit 12-like(LOC123062663)
TraesCS3A02G371300	A0A3B6H235	Triticum	aestivum	transcription initiation factor TFIID subunit 12-like(LOC123062663)
TraesCS2B02G411800	A0A3B6CAJ3	Triticum	aestivum	uncharacterized LOC123041739(LOC123041739)
TraesCS4A02G203000	A0A3B6HW54	Triticum	aestivum	dirigent protein 1-like(LOC123082121)
TraesCS7A02G191400	A0A3B6RCD8	Triticum	aestivum	rac-like GTP-binding protein 4(LOC123151214)
TraesCS3D02G287700	A0A9R1FKV4	Triticum	aestivum	uncharacterized protein At4g10930-like(LOC123079157)
TraesCS3D02G287700	A0A3B6GU99	Triticum	aestivum	uncharacterized protein At4g10930-like(LOC123079157)
TraesCS1B02G173400	A0A3B5YVI6	Triticum	aestivum	UDP-xylose transporter 1-like(LOC123121467)
TraesCS7D02G548200	A0A3B6U0D5	Triticum	aestivum	transmembrane protein 53-like(LOC123166248)
TraesCS2A02G410400	A0A3B6B3Z0	Triticum	aestivum	HMA domain-containing protein(CFC21_018452)
TraesCS2A02G410400	A0A3B6B389	Triticum	aestivum	HMA domain-containing protein(CFC21_018452)
TraesCS2A02G410400	A0A3B6B3L8	Triticum	aestivum	HMA domain-containing protein(CFC21_018452)
TraesCS2A02G410400	A0A3B6B4J6	Triticum	aestivum	HMA domain-containing protein(CFC21_018452)
TraesCS7A02G215900	A0A3B6RGT4	Triticum	aestivum	UDP-glycosyltransferase CGT-like(LOC123153518)
TraesCS2B02G374400	A0A3B6C957	Triticum	aestivum	uncharacterized LOC123041599(LOC123041599)
TraesCS2B02G374400	A0A7H4LK07	Triticum	aestivum	uncharacterized LOC123041599(LOC123041599)
TraesCS2A02G574800	A0A3B6B9B0	Triticum	aestivum	non-specific serine/threonine protein kinase(CFC21_020254)
TraesCS5B02G131800	A0A3B6LJ75	Triticum	aestivum	long chain acyl-CoA synthetase 6, peroxisomal-like(LOC123103042)
TraesCS5B02G131800	A0A3B6KFQ2	Triticum	aestivum	long chain acyl-CoA synthetase 6, peroxisomal-like(LOC123103042)
TraesCS5B02G131800	A0A3B6LHM1	Triticum	aestivum	long chain acyl-CoA synthetase 6, peroxisomal-like(LOC123103042)
TraesCS5B02G131800	A0A3B6LJL2	Triticum	aestivum	long chain acyl-CoA synthetase 6, peroxisomal-like(LOC123103042)
TraesCS5B02G131800	A0A3B6LJD9	Triticum	aestivum	long chain acyl-CoA synthetase 6, peroxisomal-like(LOC123103042)
TraesCS5B02G131800	A0A3B6KGG0	Triticum	aestivum	long chain acyl-CoA synthetase 6, peroxisomal-like(LOC123103042)
TraesCS3A02G053600	A0A3B6EA46	Triticum	aestivum	Peptidase A1 domain-containing protein (A0A3B6EA46_WHEAT)
TraesCS2D02G414200	A0A3B6B467	Triticum	aestivum	nudix hydrolase 8-like(LOC123054260)
TraesCS2D02G414200	A0A3B6B3U0	Triticum	aestivum	nudix hydrolase 8-like(LOC123054260)
TraesCS2D02G414200	A0A1D5UQ21	Triticum	aestivum	nudix hydrolase 8-like(LOC123054260)
TraesCS4B02G397100	A0A3B6J0R5	Triticum	aestivum	Knottin scorpion toxin-like domain-containing protein(CFC21_059945)
TraesCS4A02G195600	A0A3B6HVW4	Triticum	aestivum	uncharacterized LOC123086477(LOC123086477)
TraesCS5D02G399200	A0A3B6MYE1	Triticum	aestivum	Protein kinase domain-containing protein (A0A3B6MYE1_WHEAT)
TraesCS2A02G297500	A0A3B6B0I4	Triticum	aestivum	2-Cys peroxiredoxin BAS1, chloroplastic(LOC542768)
TraesCS2A02G297500	A0A3B6DER7	Triticum	aestivum	2-Cys peroxiredoxin BAS1, chloroplastic(LOC542768)
TraesCS2A02G297500	P80602 Tri	ticum aestiv	um 2-Cy	s peroxiredoxin BAS1, chloroplastic(LOC542768)
TraesCS5D02G525300	B9VR50 Tri	ticum aestiv	um phyt	osulfokine receptor 1(LOC100415819)
TraesCS5D02G525300	A0A3B6N227	Triticum	aestivum	phytosulfokine receptor 1(LOC100415819)
TraesCS1B02G209800	A0A3B5ZVI4	Triticum	aestivum	TOM1-like protein 1(LOC123126217)
TraesCS1B02G209800	A0A3B5YWV4	Triticum	aestivum	TOM1-like protein 1(LOC123126217)
TraesCS5B02G256400	Q2L3V4 Tri	ticum aestiv	um phot	osystem I reaction center subunit V, chloroplastic(LOC123112335)
TraesCS5B02G218200	A0A3B6KIU5	Triticum	aestivum	low molecular mass early light-inducible protein HV90, chloroplastic-like(LOC123103809)
TraesCS5B02G218200	A0A077RFJ7	Triticum	aestivum	low molecular mass early light-inducible protein HV90, chloroplastic-like(LOC123103809)
TraesCS1A02G322100	A0A3B5Y481	Triticum	aestivum	uncharacterized LOC123061547(LOC123061547)
TraesCS1A02G322100	A0A3B5Y4U0	Triticum	aestivum	uncharacterized LOC123061547(LOC123061547)
TraesCS6B02G079500	A0A3B6NKX5	Triticum	aestivum	mast cell carboxypeptidase A-like(LOC123131841)
TraesCS6B02G079500	A0A3B6PER5	Triticum	aestivum	mast cell carboxypeptidase A-like(LOC123131841)
TraesCS4A02G042100	A0A3B6HN23	Triticum	aestivum	putative polyol transporter 1(LOC123084948)
TraesCS4A02G168000	A0A3B6HT77	Triticum	aestivum	peptide chain release factor APG3, chloroplastic-like(LOC123086193)
TraesCS6D02G246400	A0A3B6QJM5	Triticum	aestivum	protein NRT1/ PTR FAMILY 8.3-like(LOC123141676)
TraesCS6D02G246400	A0A3B6QGU4	Triticum	aestivum	protein NRT1/ PTR FAMILY 8.3-like(LOC123141676)
TraesCS1D02G292000	A0A3B5ZYY3	Triticum	aestivum	protein NUCLEAR FUSION DEFECTIVE 4-like(LOC123182363)
TraesCS6B02G471700	A0A3B6PTM9	Triticum	aestivum	uncharacterized LOC123129198(LOC123129198)
TraesCS6B02G471700	A0A3B6NXM7	Triticum	aestivum	uncharacterized LOC123129198(LOC123129198)
TraesCS6B02G471700	A0A3B6PW51	Triticum	aestivum	uncharacterized LOC123129198(LOC123129198)
TraesCS6B02G471700	A0A3B6NYG4	Triticum	aestivum	uncharacterized LOC123129198(LOC123129198)
TraesCS1D02G429200	A0A3B6A336	Triticum	aestivum	serine carboxypeptidase-like 50(LOC123177784)
TraesCS2D02G187300	A0A3B6D9U2	Triticum	aestivum	Proline-rich protein(CFC21_028875)
TraesCS7D02G512200	A0A3B6TZ83	Triticum	aestivum	E3 ubiquitin-protein ligase KEG-like(LOC123149584)
TraesCS7D02G512200	A0A8E4CMQ6	Triticum	aestivum	E3 ubiquitin-protein ligase KEG-like(LOC123149584)
TraesCS7D02G512200	A0A3B6RP49	Triticum	aestivum	E3 ubiquitin-protein ligase KEG-like(LOC123149584)
TraesCS7D02G512200	A0A3B6RS24	Triticum	aestivum	E3 ubiquitin-protein ligase KEG-like(LOC123149584)
TraesCS3D02G224100	A0A077RY20	Triticum	aestivum	zinc-finger homeodomain protein 5-like(LOC123074562)
TraesCS3D02G224100	A0A3B6GWU3	Triticum	aestivum	zinc-finger homeodomain protein 5-like(LOC123074562)
TraesCS2B02G333900	A0A3B6C7Y4	Triticum	aestivum	NADP-dependent oxidoreductase domain-containing protein(CFC21_023929)
TraesCS2D02G061400	A0A3B6D901	Triticum	aestivum	proline-rich protein 4-like(LOC123051231)
TraesCS2D02G061400	A0A3B6D5W4	Triticum	aestivum	proline-rich protein 4-like(LOC123051231)
TraesCS7B02G167800	A0A3B6RIR6	Triticum	aestivum	BAG family molecular chaperone regulator 1-like(LOC123157802)
TraesCS7B02G167800	A0A3B6RIS2	Triticum	aestivum	BAG family molecular chaperone regulator 1-like(LOC123157802)
TraesCS7B02G167800	A0A3B6SDY1	Triticum	aestivum	BAG family molecular chaperone regulator 1-like(LOC123157802)
TraesCS7B02G167800	A0A3B6RIN0	Triticum	aestivum	BAG family molecular chaperone regulator 1-like(LOC123157802)
TraesCS4D02G133700	A0A3B6JFQ4	Triticum	aestivum	GDSL esterase/lipase CPRD49-like(LOC123096717)
TraesCS4D02G133700	A0A3B6HXN2	Triticum	aestivum	GDSL esterase/lipase CPRD49-like(LOC123096717)
TraesCS4D02G133700	A0A3B6JHC9	Triticum	aestivum	GDSL esterase/lipase CPRD49-like(LOC123096717)
TraesCS4D02G133700	A0A3B6HVB3	Triticum	aestivum	GDSL esterase/lipase CPRD49-like(LOC123096717)
TraesCS4D02G133700	A0A3B6HTQ3	Triticum	aestivum	GDSL esterase/lipase CPRD49-like(LOC123096717)
TraesCS2D02G200800	A0A3B6DAA9	Triticum	aestivum	cilia- and flagella-associated protein 251-like(LOC123052306)
TraesCS4D02G338900	A0A3B6JR25	Triticum	aestivum	uncharacterized LOC123098981(LOC123098981)
TraesCS2D02G290400	V9I1L7 Tri	ticum aestiv	um unch	aracterized LOC100682484(LOC100682484)
TraesCS2D02G290400	F4MH09 Tri	ticum aestiv	um unch	aracterized LOC100682484(LOC100682484)
TraesCS6A02G066100	A0A3B6NK97	Triticum	aestivum	uncharacterized LOC123130189(LOC123130189)
TraesCSU02G207700	A0A3B6SQT2	Triticum	aestivum	ervatamin-B-like(LOC123160123)
TraesCSU02G207700	A0A3B6UCI2	Triticum	aestivum	ervatamin-B-like(LOC123160123)
TraesCS3A02G220200	A0A3B6EK16	Triticum	aestivum	ervatamin-C-like(LOC123058371)
TraesCS3B02G358300	A0A3B6FQX6	Triticum	aestivum	protein CHLOROPLAST ENHANCING STRESS TOLERANCE, chloroplastic-like(LOC123071073)
TraesCS3B02G358300	A0A077S424	Triticum	aestivum	protein CHLOROPLAST ENHANCING STRESS TOLERANCE, chloroplastic-like(LOC123071073)
TraesCS5A02G256400	A0A3B6KIG7	Triticum	aestivum	probable galacturonosyltransferase 4(LOC123104105)
TraesCS5A02G256400	A0A9R1HHM4	Triticum	aestivum	probable galacturonosyltransferase 4(LOC123104105)
TraesCS6A02G295100	A0A3B6PRH6	Triticum	aestivum	APO protein 2, chloroplastic-like(LOC123128302)
TraesCS6A02G295100	A0A3B6PRK8	Triticum	aestivum	APO protein 2, chloroplastic-like(LOC123128302)
TraesCS6A02G295100	A0A3B6NTF3	Triticum	aestivum	APO protein 2, chloroplastic-like(LOC123128302)
TraesCS5A02G508500	A0A3B6KTJ0	Triticum	aestivum	protein NRT1/ PTR FAMILY 5.2-like(LOC123105890)
TraesCS1A02G323400	A0A3B5Y493	Triticum	aestivum	sulfite reductase [ferredoxin], chloroplastic-like(LOC123061605)
TraesCS1A02G323400	A0A3B5Y4V5	Triticum	aestivum	sulfite reductase [ferredoxin], chloroplastic-like(LOC123061605)
TraesCS1B02G288600	A0A3B5Y2T3	Triticum	aestivum	protein LSD1(LOC100125715)
TraesCS1B02G288600	A0A3B5Z116	Triticum	aestivum	protein LSD1(LOC100125715)
TraesCS1B02G288600	A0A3B5YZR4	Triticum	aestivum	protein LSD1(LOC100125715)
TraesCS1B02G288600	A5HSI2 Tri	ticum aestiv	um prot	ein LSD1(LOC100125715)
TraesCS1B02G022300	A0A3B5YRL7	Triticum	aestivum	LEAF RUST 10 DISEASE-RESISTANCE LOCUS RECEPTOR-LIKE PROTEIN KINASE-like 2.3(LOC123103504)
TraesCS7D02G412700	A0A3B6RP57	Triticum	aestivum	glycosyltransferase BC10-like(LOC123165466)
TraesCS7D02G412700	A0A3B6SHK4	Triticum	aestivum	glycosyltransferase BC10-like(LOC123165466)
TraesCS7D02G412700	A0A3B6RNY6	Triticum	aestivum	glycosyltransferase BC10-like(LOC123165466)
TraesCS7D02G412700	A0A3B6TVP8	Triticum	aestivum	glycosyltransferase BC10-like(LOC123165466)
TraesCS1B02G249000	Q07556 Tri	ticum aestiv	um lich	enase-2-like(LOC123053516)
TraesCS1B02G249000	Q7DLM1 Tri	ticum aestiv	um lich	enase-2-like(LOC123053516)
TraesCS6B02G320800	A0A3B6PRF9	Triticum	aestivum	Protein kinase domain-containing protein(CFC21_089087)
TraesCS7D02G244800	A0A3B6TDP1	Triticum	aestivum	probable lipoxygenase 8, chloroplastic(LOC123169172)
TraesCS7D02G244800	A0A9R1MJ97	Triticum	aestivum	probable lipoxygenase 8, chloroplastic(LOC123169172)
TraesCS7D02G055000	B5TK39 Tri	ticum aestiv	um sucr	ose:sucrose 1-fructosyltransferase-like(LOC123166433)
TraesCS7D02G055000	Q4AEI8 Tri	ticum aestiv	um sucr	ose:sucrose 1-fructosyltransferase-like(LOC123166433)
TraesCS7D02G055000	A0A3B6TJ87	Triticum	aestivum	sucrose:sucrose 1-fructosyltransferase-like(LOC123166433)
TraesCS4D02G006600	A0A1W5MKF9	Triticum	aestivum	horcolin-like(LOC123099307)
TraesCS4D02G006600	A0A3B6JE48	Triticum	aestivum	horcolin-like(LOC123099307)
TraesCS7A02G213300	A0A3B6RD36	Triticum	aestivum	rhamnogalacturonan I rhamnosyltransferase 1-like(LOC123150166)
TraesCS3B02G159100	A0A3B6FJV9	Triticum	aestivum	homeobox-leucine zipper protein HOX29-like(LOC123069183)
TraesCS3B02G159100	W5D2V6 Tri	ticum aestiv	um home	obox-leucine zipper protein HOX29-like(LOC123069183)
TraesCS5D02G502600	Q9FS05 Tri	ticum aestiv	um cyst	eine proteinase inhibitor A(LOC542782)
TraesCS5D02G502600	Q2XNE8 Tri	ticum aestiv	um cyst	eine proteinase inhibitor A(LOC542782)
TraesCS5D02G099200	A0A3B6KBF0	Triticum	aestivum	5-methylthioadenosine/S-adenosylhomocysteine deaminase-like(LOC123119745)
TraesCS5D02G099200	A0A3B6MMD9	Triticum	aestivum	5-methylthioadenosine/S-adenosylhomocysteine deaminase-like(LOC123119745)
TraesCS7A02G557700	A0A3B6RPH8	Triticum	aestivum	putative disease resistance RPP13-like protein 1(LOC123149842)
TraesCS7A02G557700	A0A3B6RQ87	Triticum	aestivum	putative disease resistance RPP13-like protein 1(LOC123149842)
TraesCS6A02G231900	A0A3B6NR67	Triticum	aestivum	protein GrpE-like(LOC123127798)
TraesCS2D02G050700	A0A3B6D535	Triticum	aestivum	receptor-like serine/threonine-protein kinase SD1-8(LOC123051180)
TraesCS2D02G050700	A0A7H4LB39	Triticum	aestivum	receptor-like serine/threonine-protein kinase SD1-8(LOC123051180)
TraesCS5B02G057205	A0A3B6LGC3	Triticum	aestivum	Protein kinase domain-containing protein(CFC21_070043)
TraesCS4B02G295200	A0A3B6ITQ7	Triticum	aestivum	probable lipoxygenase 6(LOC123093384)
TraesCS2A02G243700	A0A3B6AY20	Triticum	aestivum	CFC21_016781
TraesCS1D02G135300	A0A3B5ZT49	Triticum	aestivum	translation initiation factor eIF-2B subunit beta-like(LOC123117906)
TraesCS1D02G135300	A0A3B5YUP4	Triticum	aestivum	translation initiation factor eIF-2B subunit beta-like(LOC123117906)
TraesCS2A02G103500	A0A3B6C072	Triticum	aestivum	mediator of RNA polymerase II transcription subunit 33A-like(LOC123187463)
TraesCS2A02G103500	A0A3B6C2Q5	Triticum	aestivum	mediator of RNA polymerase II transcription subunit 33A-like(LOC123187463)
TraesCS2A02G103500	A0A3B6ARQ0	Triticum	aestivum	mediator of RNA polymerase II transcription subunit 33A-like(LOC123187463)
TraesCS2A02G103500	A0A3B6AS97	Triticum	aestivum	mediator of RNA polymerase II transcription subunit 33A-like(LOC123187463)
TraesCS2A02G103500	A0A3B6C049	Triticum	aestivum	mediator of RNA polymerase II transcription subunit 33A-like(LOC123187463)
TraesCS2A02G103500	A0A3B6C010	Triticum	aestivum	mediator of RNA polymerase II transcription subunit 33A-like(LOC123187463)
TraesCS3A02G154200	A0A3B6EDM9	Triticum	aestivum	CFC21_034797
TraesCS1A02G185300	A0A3B5XZF0	Triticum	aestivum	C-terminal binding protein AN-like(LOC123049324)
TraesCS1A02G185300	A0A3B5XZK8	Triticum	aestivum	C-terminal binding protein AN-like(LOC123049324)
TraesCS1D02G288800	A0A3B5ZXL0	Triticum	aestivum	CFC21_012620
TraesCS3D02G339300	A0A3B6H0R4	Triticum	aestivum	uncharacterized LOC123079593(LOC123079593)
TraesCS6A02G151400	A0A3B6NLP6	Triticum	aestivum	uncharacterized LOC123132516(LOC123132516)
TraesCS6D02G030500	A0A3B6QB23	Triticum	aestivum	flowering-promoting factor 1-like protein 4(LOC123140761)
TraesCS6D02G030500	A0A3B6NHP5	Triticum	aestivum	flowering-promoting factor 1-like protein 4(LOC123140761)
TraesCS7D02G319100	A0A3B6TL94	Triticum	aestivum	alcohol dehydrogenase-like(LOC123164177)
TraesCS3D02G299700	A0A3B6EN55	Triticum	aestivum	glutathione S-transferase 1-like(LOC123079264)
TraesCS3D02G299700	A0A3B6GWK1	Triticum	aestivum	glutathione S-transferase 1-like(LOC123079264)
TraesCS3D02G299700	A0A3B6GUR3	Triticum	aestivum	glutathione S-transferase 1-like(LOC123079264)
TraesCS6B02G254700	A0A3B6PM25	Triticum	aestivum	uncharacterized LOC123137495(LOC123137495)
TraesCSU02G129600	A0A3B6IZR5	Triticum	aestivum	putative casein kinase II subunit beta-4(LOC123099180)
TraesCSU02G129600	A0A3B6UB96	Triticum	aestivum	putative casein kinase II subunit beta-4(LOC123099180)
TraesCS6D02G095000	A0A3B6NMR0	Triticum	aestivum	spliceosome-associated protein 130 A-like(LOC123132158)
TraesCS6D02G095000	A0A3B6QDW0	Triticum	aestivum	spliceosome-associated protein 130 A-like(LOC123132158)
TraesCS6D02G095000	A0A3B6QDW9	Triticum	aestivum	spliceosome-associated protein 130 A-like(LOC123132158)
TraesCS5D02G044100	A0A3B6MJ65	Triticum	aestivum	subtilisin-like protease SBT3.8(LOC123102147)
TraesCS5D02G044100	A0A3B6MKD4	Triticum	aestivum	subtilisin-like protease SBT3.8(LOC123102147)
TraesCS5D02G321400	A0A3B6MWQ1	Triticum	aestivum	MAGE-like protein 2(LOC123122256)
TraesCS3A02G293300	A0A3B6EKY8	Triticum	aestivum	uncharacterized protein At4g18490-like(LOC123062090)
TraesCS3A02G293300	A0A3B6EJP1	Triticum	aestivum	uncharacterized protein At4g18490-like(LOC123062090)
TraesCS3A02G293300	A0A3B6EIG7	Triticum	aestivum	uncharacterized protein At4g18490-like(LOC123062090)
TraesCS3A02G293300	A0A3B6EIR9	Triticum	aestivum	uncharacterized protein At4g18490-like(LOC123062090)
TraesCS3B02G269700	Q8S3I8 Tri	ticum aestiv	um carb	oxyl-terminal-processing peptidase 1, chloroplastic(LOC543433)
TraesCS3B02G269700	A0A3B6FN33	Triticum	aestivum	carboxyl-terminal-processing peptidase 1, chloroplastic(LOC543433)
TraesCS3B02G269700	A0A3B6FMH4	Triticum	aestivum	carboxyl-terminal-processing peptidase 1, chloroplastic(LOC543433)
TraesCS3B02G269700	A0A3B6FNN4	Triticum	aestivum	carboxyl-terminal-processing peptidase 1, chloroplastic(LOC543433)
TraesCS2A02G032500	A0A3B6AR76	Triticum	aestivum	ATP sulfurylase 2-like(LOC123187027)
TraesCS6A02G102400	A0A3B6NK11	Triticum	aestivum	protein NLP3-like(LOC123132125)
TraesCS6A02G102400	A0A3B6NMA9	Triticum	aestivum	protein NLP3-like(LOC123132125)
TraesCS7B02G094400	A0A3B6SFS0	Triticum	aestivum	UDP-glycosyltransferase 1-like(LOC123160674)
TraesCS7B02G094400	J3RTV0 Tri	ticum aestiv	um UDP-	glycosyltransferase 1-like(LOC123160674)
TraesCS2B02G134700	A0A7H4LCS5	Triticum	aestivum	uncharacterized LOC123043765(LOC123043765)
TraesCS2B02G134700	A0A3B6C0T8	Triticum	aestivum	uncharacterized LOC123043765(LOC123043765)
TraesCS2A02G559200	A0A7H4LQU2	Triticum	aestivum	putative 1-phosphatidylinositol-3-phosphate 5-kinase FAB1D(LOC123191243)
TraesCS2A02G559200	A0A1D6RI77	Triticum	aestivum	putative 1-phosphatidylinositol-3-phosphate 5-kinase FAB1D(LOC123191243)
TraesCS2D02G326900	A0A3B6B0K1	Triticum	aestivum	betaine aldehyde dehydrogenase-like(LOC123053566)
TraesCS2D02G326900	A0A1D5UIJ5	Triticum	aestivum	betaine aldehyde dehydrogenase-like(LOC123053566)
TraesCS7D02G082600	A0A3B6TK20	Triticum	aestivum	dormancy-associated protein homolog 3-like(LOC123169847)
TraesCS4D02G125100	A0A3B6JFE5	Triticum	aestivum	alpha-L-arabinofuranosidase 1-like(LOC123086399)
TraesCS4D02G125100	A0A3B6IP95	Triticum	aestivum	alpha-L-arabinofuranosidase 1-like(LOC123086399)
TraesCS4D02G125100	A0A3B6JI70	Triticum	aestivum	alpha-L-arabinofuranosidase 1-like(LOC123086399)
TraesCS4D02G125100	A0A3B6JIM6	Triticum	aestivum	alpha-L-arabinofuranosidase 1-like(LOC123086399)
TraesCS6A02G188700	A0A3B6NQB0	Triticum	aestivum	monosaccharide-sensing protein 2-like(LOC123127367)
TraesCS2D02G481000	A0A3B6DL65	Triticum	aestivum	beta-1,2-xylosyltransferease XAX1-like(LOC123054717)
TraesCS2D02G481000	A0A7H4LNG9	Triticum	aestivum	beta-1,2-xylosyltransferease XAX1-like(LOC123054717)
TraesCS5B02G394200	A0A3B6KLY6	Triticum	aestivum	beta-glucosidase BoGH3B-like(LOC123113326)
TraesCS5B02G394200	A0A3B6LTA6	Triticum	aestivum	beta-glucosidase BoGH3B-like(LOC123113326)
TraesCS5B02G394200	A0A3B6KPF1	Triticum	aestivum	beta-glucosidase BoGH3B-like(LOC123113326)
TraesCS5B02G394200	A0A3B6MXN5	Triticum	aestivum	beta-glucosidase BoGH3B-like(LOC123113326)
TraesCS5B02G394200	A0A3B6MXY0	Triticum	aestivum	beta-glucosidase BoGH3B-like(LOC123113326)
TraesCS5B02G394200	A0A3B6MWL5	Triticum	aestivum	beta-glucosidase BoGH3B-like(LOC123113326)
TraesCS5B02G394200	A0A3B6LS01	Triticum	aestivum	beta-glucosidase BoGH3B-like(LOC123113326)
TraesCS5B02G394200	A0A3B6LTA0	Triticum	aestivum	beta-glucosidase BoGH3B-like(LOC123113326)
TraesCS5B02G394200	A0A3B6KQ58	Triticum	aestivum	beta-glucosidase BoGH3B-like(LOC123113326)
TraesCS1A02G184000	A0A3B5XZD4	Triticum	aestivum	probable membrane-associated kinase regulator 6(LOC123124750)
TraesCS4D02G060100	A0A3B6JFY1	Triticum	aestivum	RNA cytosine-C(5)-methyltransferase NSUN2-like(LOC123095993)
TraesCS4D02G060100	A0A3B6JE40	Triticum	aestivum	RNA cytosine-C(5)-methyltransferase NSUN2-like(LOC123095993)
TraesCS4D02G060100	A0A3B6JGE1	Triticum	aestivum	RNA cytosine-C(5)-methyltransferase NSUN2-like(LOC123095993)
TraesCS6A02G354100	A0A3B6NVL3	Triticum	aestivum	nudix hydrolase 3-like(LOC123128740)
TraesCS6A02G354100	A0A3B6NWH6	Triticum	aestivum	nudix hydrolase 3-like(LOC123128740)
TraesCS2A02G307500	A0A3B6AZI5	Triticum	aestivum	uncharacterized protein C57A10.07-like(LOC123189272)
TraesCS4D02G349600	A0A3B6JPQ7	Triticum	aestivum	glutathione gamma-glutamylcysteinyltransferase 1-like(LOC123099057)
TraesCS5A02G292000	A0A3B6KLA2	Triticum	aestivum	acyltransferase-like protein At3g26840, chloroplastic(LOC123107381)
TraesCS5A02G428000	A0A3B6KNB3	Triticum	aestivum	indole-3-acetaldehyde oxidase-like(LOC123105343)
TraesCSU02G045500	A0A3B6UAF7	Triticum	aestivum	Protein kinase domain-containing protein(CFC21_038944)
TraesCS1D02G249200	A0A3B5Y1C0	Triticum	aestivum	endo-1,3;1,4-beta-D-glucanase-like(LOC123181935)
TraesCS1D02G249200	A0A3B5ZVN1	Triticum	aestivum	endo-1,3;1,4-beta-D-glucanase-like(LOC123181935)
TraesCS1B02G262000	A0A3B5Y1D9	Triticum	aestivum	RNA demethylase ALKBH10B-like(LOC123132141)
TraesCS1B02G262000	A0A3B5Z028	Triticum	aestivum	RNA demethylase ALKBH10B-like(LOC123132141)
TraesCS1B02G262000	A0A3B5YZU7	Triticum	aestivum	RNA demethylase ALKBH10B-like(LOC123132141)
TraesCS1B02G262000	A0A3B5YZ34	Triticum	aestivum	RNA demethylase ALKBH10B-like(LOC123132141)
TraesCS4A02G218900	A0A3B6ILN9	Triticum	aestivum	protein CELLULOSE SYNTHASE INTERACTIVE 3-like(LOC123086681)
TraesCS4A02G218900	A0A3B6HUH7	Triticum	aestivum	protein CELLULOSE SYNTHASE INTERACTIVE 3-like(LOC123086681)
TraesCS3A02G028600	A0A3B6GJU5	Triticum	aestivum	uncharacterized LOC123059877(LOC123059877)
TraesCS3A02G028600	A0A3B6ECT8	Triticum	aestivum	uncharacterized LOC123059877(LOC123059877)
TraesCS5D02G567100	A0A3B6N3A2	Triticum	aestivum	uncharacterized LOC123123916(LOC123123916)
TraesCS6D02G306700	A0A3B6PPU7	Triticum	aestivum	protein CPR-5-like(LOC123145667)
TraesCS6D02G306700	A0A3B6PR87	Triticum	aestivum	protein CPR-5-like(LOC123145667)
TraesCS6D02G306700	A0A3B6QII0	Triticum	aestivum	protein CPR-5-like(LOC123145667)
TraesCS6D02G306700	A0A3B6PQJ2	Triticum	aestivum	protein CPR-5-like(LOC123145667)
TraesCS5B02G128200	A0A3B6LJ40	Triticum	aestivum	IQ domain-containing protein IQM3-like(LOC123111161)
TraesCS7D02G232800	A0A3B6TDB2	Triticum	aestivum	protein SAWADEE HOMEODOMAIN HOMOLOG 2-like(LOC123163927)
TraesCS7D02G232800	A0A3B6THY6	Triticum	aestivum	protein SAWADEE HOMEODOMAIN HOMOLOG 2-like(LOC123163927)
TraesCS7D02G232800	A0A3B6TPY8	Triticum	aestivum	protein SAWADEE HOMEODOMAIN HOMOLOG 2-like(LOC123163927)
TraesCS7B02G093100	A0A3B6SFQ4	Triticum	aestivum	amino acid transporter AVT1I-like(LOC123159588)
TraesCS2A02G421100	A0A3B6B4B3	Triticum	aestivum	myosin-2 heavy chain-like(LOC123190179)
TraesCS2A02G421100	A0A3B6B325	Triticum	aestivum	myosin-2 heavy chain-like(LOC123190179)
TraesCS2A02G421100	A0A3B6B3Z4	Triticum	aestivum	myosin-2 heavy chain-like(LOC123190179)
TraesCS2B02G119100	A0A7L8XUT2	Triticum	aestivum	NAC domain-containing protein 48-like(LOC123040601)
TraesCS2B02G119100	A0A3B6C027	Triticum	aestivum	NAC domain-containing protein 48-like(LOC123040601)
TraesCS5B02G084800	A0A3B6LHP9	Triticum	aestivum	L-type lectin-domain containing receptor kinase S.4-like(LOC123110671)
TraesCS2A02G518700	A0A3B6B783	Triticum	aestivum	A0A3B6B783_WHEAT
TraesCS4B02G144100	A0A3B6IPV2	Triticum	aestivum	importin beta-like SAD2 homolog(LOC123091789)
TraesCS4B02G144100	A0A3B6IPV0	Triticum	aestivum	importin beta-like SAD2 homolog(LOC123091789)
TraesCS6B02G113200	A0A3B6PHE7	Triticum	aestivum	probable adenylate kinase 5, chloroplastic(LOC123136018)
TraesCS2D02G190900	A0A1D5V337	Triticum	aestivum	uncharacterized LOC123052208(LOC123052208)
TraesCS6B02G194600	A0A3B6PLV4	Triticum	aestivum	uncharacterized LOC123136753(LOC123136753)
TraesCS1A02G383200	A0A3B5Y682	Triticum	aestivum	photosynthetic NDH subunit of subcomplex B 3, chloroplastic-like(LOC123180952)
TraesCS1A02G383200	A0A3B5Z524	Triticum	aestivum	photosynthetic NDH subunit of subcomplex B 3, chloroplastic-like(LOC123180952)
TraesCS1A02G383200	A0A3B5Z404	Triticum	aestivum	photosynthetic NDH subunit of subcomplex B 3, chloroplastic-like(LOC123180952)
TraesCS1A02G383200	A0A3B5Z3L5	Triticum	aestivum	photosynthetic NDH subunit of subcomplex B 3, chloroplastic-like(LOC123180952)
TraesCS6A02G243900	A0A3B6NRT5	Triticum	aestivum	beta-D-xylosidase 3-like(LOC123127901)
TraesCS1A02G060500	A0A3B5XUW4	Triticum	aestivum	Pentacotripeptide-repeat region of PRORP domain-containing protein (A0A3B5XUW4_WHEAT)
TraesCS2B02G465600	A0A3B6CCD7	Triticum	aestivum	vacuolar cation/proton exchanger 1b-like(LOC123046608)
TraesCS2B02G465600	A0A3B6CCF6	Triticum	aestivum	vacuolar cation/proton exchanger 1b-like(LOC123046608)
TraesCSU02G117600	A0A3B6UB41	Triticum	aestivum	eukaryotic translation initiation factor 3 subunit J-A-like(LOC123143372)
TraesCS5B02G016700	A0A3B6LFK2	Triticum	aestivum	dihydroceramide fatty acyl 2-hydroxylase FAH1-like(LOC123102026)
TraesCS5B02G016700	A0A3B6KCG3	Triticum	aestivum	dihydroceramide fatty acyl 2-hydroxylase FAH1-like(LOC123102026)
TraesCS5B02G016700	A0A3B6LF44	Triticum	aestivum	dihydroceramide fatty acyl 2-hydroxylase FAH1-like(LOC123102026)
TraesCS5D02G501300	A0A3B6N1Q7	Triticum	aestivum	transcription termination/antitermination protein NusG-like(LOC123123550)
TraesCS1B02G257500	A0A3B5ZVJ5	Triticum	aestivum	coatomer subunit delta-1(LOC123131601)
TraesCS1B02G257500	A0A3B5YZP5	Triticum	aestivum	coatomer subunit delta-1(LOC123131601)
TraesCS1B02G257500	A0A3B5ZX80	Triticum	aestivum	coatomer subunit delta-1(LOC123131601)
TraesCS1B02G257500	A0A3B5YYY2	Triticum	aestivum	coatomer subunit delta-1(LOC123131601)
TraesCS1B02G257500	A0A3B5ZVJ7	Triticum	aestivum	coatomer subunit delta-1(LOC123131601)
TraesCS5B02G436500	A0A3B6LUX7	Triticum	aestivum	anthocyanin 3'-O-beta-glucosyltransferase-like(LOC123113647)
TraesCS7B02G321300	A0A3B6SHK7	Triticum	aestivum	basic leucine zipper 19-like(LOC123160051)
TraesCS4A02G119000	A0A3B6HR84	Triticum	aestivum	uncharacterized LOC123085653(LOC123085653)
TraesCS4A02G119000	A0A3B6HV28	Triticum	aestivum	uncharacterized LOC123085653(LOC123085653)
TraesCS5D02G206300	A0A3B6MQ29	Triticum	aestivum	protein PLASTID REDOX INSENSITIVE 2, chloroplastic-like(LOC123121433)
TraesCS5D02G206300	A0A3B6MR75	Triticum	aestivum	protein PLASTID REDOX INSENSITIVE 2, chloroplastic-like(LOC123121433)
TraesCS5D02G063200	A0A3B6HQZ8	Triticum	aestivum	histone H2B.2-like(LOC123119440)
TraesCS5D02G063200	A0A3B6MMB9	Triticum	aestivum	histone H2B.2-like(LOC123119440)
TraesCS1D02G375000	A0A3B6A1J0	Triticum	aestivum	Chlorophyll a-b binding protein, chloroplastic(CFC21_013489)
TraesCS2B02G212600	A0A3B6C3D2	Triticum	aestivum	uncharacterized LOC123044362(LOC123044362)
TraesCS3A02G178200	A0A3B6EI92	Triticum	aestivum	putative ubiquitin-like-specific protease 1B(LOC123061005)
TraesCS3A02G178200	A0A3B6EFD0	Triticum	aestivum	putative ubiquitin-like-specific protease 1B(LOC123061005)
TraesCS2B02G109700	A0A3B6BZR2	Triticum	aestivum	galactinol synthase 2-like(LOC123040542)
TraesCS4D02G031600	C3UZE8 Tri	ticum aestiv	um oxal	ate oxidase GF-2.8-like(LOC123095765)
TraesCS4D02G031600	A0A3B6JF08	Triticum	aestivum	oxalate oxidase GF-2.8-like(LOC123095765)
TraesCS3A02G292000	A0A3B6EIQ4	Triticum	aestivum	reticulon-4-interacting protein 1, mitochondrial-like(LOC123062079)
TraesCS3A02G292000	A0A3B6EIF6	Triticum	aestivum	reticulon-4-interacting protein 1, mitochondrial-like(LOC123062079)
TraesCS6D02G264200	A0A3B6QKA4	Triticum	aestivum	aspartyl protease family protein At5g10770-like(LOC123145319)
TraesCS6D02G264200	A0A3B6QH43	Triticum	aestivum	aspartyl protease family protein At5g10770-like(LOC123145319)
TraesCS1D02G141100	A0A9R1DC08	Triticum	aestivum	rubisco accumulation factor 1, chloroplastic-like(LOC123180946)
TraesCS1D02G141100	A0A3B5ZTJ0	Triticum	aestivum	rubisco accumulation factor 1, chloroplastic-like(LOC123180946)
TraesCS2A02G085000	A0A3B6ARN5	Triticum	aestivum	syntaxin-binding protein 5-like(LOC123043515)
TraesCS2A02G085000	A0A3B6BZM8	Triticum	aestivum	syntaxin-binding protein 5-like(LOC123043515)
TraesCS2A02G085000	A0A3B6AR36	Triticum	aestivum	syntaxin-binding protein 5-like(LOC123043515)
TraesCS2A02G085000	A0A3B6BZI5	Triticum	aestivum	syntaxin-binding protein 5-like(LOC123043515)
TraesCS2A02G085000	A0A3B6AS10	Triticum	aestivum	syntaxin-binding protein 5-like(LOC123043515)
TraesCS2A02G085000	A0A3B6BZG0	Triticum	aestivum	syntaxin-binding protein 5-like(LOC123043515)
TraesCS2A02G085000	A0A3B6ASI9	Triticum	aestivum	syntaxin-binding protein 5-like(LOC123043515)
TraesCS2A02G085000	A0A3B6D660	Triticum	aestivum	syntaxin-binding protein 5-like(LOC123043515)
TraesCS2A02G085000	A0A3B6D6X2	Triticum	aestivum	syntaxin-binding protein 5-like(LOC123043515)
TraesCS2A02G085000	A0A3B6D9Q8	Triticum	aestivum	syntaxin-binding protein 5-like(LOC123043515)
TraesCS2A02G085000	A0A3B6C221	Triticum	aestivum	syntaxin-binding protein 5-like(LOC123043515)
TraesCS6B02G018500	A0A3B6PFW7	Triticum	aestivum	cytochrome P450 709B2-like(LOC123129931)
TraesCS6B02G018500	A0A3B6PEG9	Triticum	aestivum	cytochrome P450 709B2-like(LOC123129931)
TraesCS3B02G438900	A0A077RW18	Triticum	aestivum	heat stress transcription factor A-2b-like(LOC123071795)
TraesCS3B02G438900	A0A3B6FU87	Triticum	aestivum	heat stress transcription factor A-2b-like(LOC123071795)
TraesCS5D02G232600	A0A3B6MSL9	Triticum	aestivum	CBL-interacting protein kinase 16-like(LOC123121631)
TraesCS2A02G159900	A0A3B6AUZ8	Triticum	aestivum	probable inactive receptor kinase At5g10020(LOC123187876)
TraesCS2A02G159900	A0A3B6AUJ2	Triticum	aestivum	probable inactive receptor kinase At5g10020(LOC123187876)
TraesCS5B02G462800	A0A3B6NM20	Triticum	aestivum	chlorophyll a-b binding protein of LHCII type 1-like(LOC123113816)
TraesCS5B02G462800	A0A3B6A0F0	Triticum	aestivum	chlorophyll a-b binding protein of LHCII type 1-like(LOC123113816)
TraesCS5B02G462800	A0A3B6LVK6	Triticum	aestivum	chlorophyll a-b binding protein of LHCII type 1-like(LOC123113816)
TraesCS6D02G277500	A0A3B6QHW1	Triticum	aestivum	blue copper protein-like(LOC123141779)
TraesCSU02G148700	A0A3B6U6Z2	Triticum	aestivum	putrescine hydroxycinnamoyltransferase 1-like(LOC123173858)
TraesCS3A02G308000	A0A3B6END1	Triticum	aestivum	serine/arginine-rich splicing factor RS2Z32-like(LOC123060562)
TraesCS3A02G308000	A0A3B6ELJ5	Triticum	aestivum	serine/arginine-rich splicing factor RS2Z32-like(LOC123060562)
TraesCS4B02G203100	A0A3B6IUN0	Triticum	aestivum	photosynthetic NDH subunit of lumenal location 1, chloroplastic-like(LOC123092559)
TraesCS4B02G203100	A0A3B6IS50	Triticum	aestivum	photosynthetic NDH subunit of lumenal location 1, chloroplastic-like(LOC123092559)
TraesCS6A02G055400	A0A3B6KIR7	Triticum	aestivum	histone H4(LOC123060633)
TraesCS6A02G055400	P62785 Tri	ticum aestiv	um hist	one H4(LOC123060633)
TraesCS6A02G055400	A0A3B5Z3M7	Triticum	aestivum	histone H4(LOC123060633)
TraesCS6A02G055400	A0A077RYQ1	Triticum	aestivum	histone H4(LOC123060633)
TraesCS7A02G413800	A0A3B6RNY5	Triticum	aestivum	Maintenance of Photosystem II under High light 2 C-terminal domain-containing protein(CFC21_099219)
TraesCS4B02G356600	A0A3B6IZ29	Triticum	aestivum	RHOMBOID-like protein 2(LOC123093837)
TraesCS3D02G399000	A0A3B6GZN6	Triticum	aestivum	2-C-methyl-D-erythritol 4-phosphate cytidylyltransferase, chloroplastic-like(LOC123080105)
TraesCS7D02G501500	A0A3B6TY83	Triticum	aestivum	uncharacterized LOC123166669(LOC123166669)
TraesCS7D02G501500	A0A3B6TYW0	Triticum	aestivum	uncharacterized LOC123166669(LOC123166669)
TraesCS4B02G235500	A0A3B6ITC5	Triticum	aestivum	squalene monooxygenase SE1-like(LOC123092891)
TraesCS4B02G235500	A0A3B6JN15	Triticum	aestivum	squalene monooxygenase SE1-like(LOC123092891)
TraesCS7B02G191500	A0A3B6SH83	Triticum	aestivum	E3 ubiquitin-protein ligase makorin-like(LOC123156364)
TraesCS5D02G568400	A0A3B6N260	Triticum	aestivum	probable cytokinin riboside 5'-monophosphate phosphoribohydrolase LOGL5(LOC123087480)
TraesCS5D02G568400	A0A3B6I009	Triticum	aestivum	probable cytokinin riboside 5'-monophosphate phosphoribohydrolase LOGL5(LOC123087480)
TraesCS5B02G448500	Q9SWU2 Tri	ticum aestiv	um hist	one H1-like(LOC123113721)
TraesCS2B02G079400	Q9FRZ2 Tri	ticum aestiv	um ribu	lose bisphosphate carboxylase small subunit, chloroplastic 2-like(LOC123043397)
TraesCS2B02G079400	A0A3B6D5L2	Triticum	aestivum	ribulose bisphosphate carboxylase small subunit, chloroplastic 2-like(LOC123043397)
TraesCS2B02G079400	A0A3B6D5P6	Triticum	aestivum	ribulose bisphosphate carboxylase small subunit, chloroplastic 2-like(LOC123043397)
TraesCS2B02G079400	Q9FRZ3 Tri	ticum aestiv	um ribu	lose bisphosphate carboxylase small subunit, chloroplastic 2-like(LOC123043397)
TraesCS2B02G079400	A0A3B6ARH0	Triticum	aestivum	ribulose bisphosphate carboxylase small subunit, chloroplastic 2-like(LOC123043397)
TraesCS2B02G079400	A0A3B6BYS6	Triticum	aestivum	ribulose bisphosphate carboxylase small subunit, chloroplastic 2-like(LOC123043397)
TraesCS2B02G079400	Q9FRZ5 Tri	ticum aestiv	um ribu	lose bisphosphate carboxylase small subunit, chloroplastic 2-like(LOC123043397)
TraesCS2B02G079400	W5BKP3 Tri	ticum aestiv	um ribu	lose bisphosphate carboxylase small subunit, chloroplastic 2-like(LOC123043397)
TraesCS2B02G079400	Q9SAW5 Tri	ticum aestiv	um ribu	lose bisphosphate carboxylase small subunit, chloroplastic 2-like(LOC123043397)
TraesCS2B02G079400	Q9SAW6 Tri	ticum aestiv	um ribu	lose bisphosphate carboxylase small subunit, chloroplastic 2-like(LOC123043397)
TraesCS2B02G079400	A0A1D5U6W5	Triticum	aestivum	ribulose bisphosphate carboxylase small subunit, chloroplastic 2-like(LOC123043397)
TraesCS2B02G079400	A0A3B6ARZ4	Triticum	aestivum	ribulose bisphosphate carboxylase small subunit, chloroplastic 2-like(LOC123043397)
TraesCS2B02G079400	A0A3B6D693	Triticum	aestivum	ribulose bisphosphate carboxylase small subunit, chloroplastic 2-like(LOC123043397)
TraesCS2B02G079400	A0A3B6ARZ1	Triticum	aestivum	ribulose bisphosphate carboxylase small subunit, chloroplastic 2-like(LOC123043397)
TraesCS2B02G079400	A0A3B6ASA9	Triticum	aestivum	ribulose bisphosphate carboxylase small subunit, chloroplastic 2-like(LOC123043397)
TraesCS2B02G079400	A0A3B6BYN7	Triticum	aestivum	ribulose bisphosphate carboxylase small subunit, chloroplastic 2-like(LOC123043397)
TraesCS2B02G079400	A0A3B6C1D6	Triticum	aestivum	ribulose bisphosphate carboxylase small subunit, chloroplastic 2-like(LOC123043397)
TraesCS2B02G079400	Q9FEE4 Tri	ticum aestiv	um ribu	lose bisphosphate carboxylase small subunit, chloroplastic 2-like(LOC123043397)
TraesCS2B02G079400	A0A0U2V4D5	Triticum	aestivum	ribulose bisphosphate carboxylase small subunit, chloroplastic 2-like(LOC123043397)
TraesCS2B02G079400	A0A3B6D609	Triticum	aestivum	ribulose bisphosphate carboxylase small subunit, chloroplastic 2-like(LOC123043397)
TraesCS2B02G079400	W5C9Y4 Tri	ticum aestiv	um ribu	lose bisphosphate carboxylase small subunit, chloroplastic 2-like(LOC123043397)
TraesCS2B02G079400	A0A3B6BYP2	Triticum	aestivum	ribulose bisphosphate carboxylase small subunit, chloroplastic 2-like(LOC123043397)
TraesCS2B02G079400	A0A3B6BYT1	Triticum	aestivum	ribulose bisphosphate carboxylase small subunit, chloroplastic 2-like(LOC123043397)
TraesCS2B02G079400	Q9SAX6 Tri	ticum aestiv	um ribu	lose bisphosphate carboxylase small subunit, chloroplastic 2-like(LOC123043397)
TraesCS2B02G079400	W5F0E6 Tri	ticum aestiv	um ribu	lose bisphosphate carboxylase small subunit, chloroplastic 2-like(LOC123043397)
TraesCS2B02G079400	A0A9R1DW42	Triticum	aestivum	ribulose bisphosphate carboxylase small subunit, chloroplastic 2-like(LOC123043397)
TraesCS2B02G079400	A0A3B6AR41	Triticum	aestivum	ribulose bisphosphate carboxylase small subunit, chloroplastic 2-like(LOC123043397)
TraesCS2D02G512800	A0A7H4LPC0	Triticum	aestivum	probable glucuronosyltransferase Os04g0650300(LOC123054915)
TraesCS2D02G512800	A0A3B6DPM3	Triticum	aestivum	probable glucuronosyltransferase Os04g0650300(LOC123054915)
TraesCS4A02G240000	A0A3B6HXC8	Triticum	aestivum	thioredoxin-like protein CITRX, chloroplastic(LOC123086880)
TraesCS7D02G502800	A0A3B6TM03	Triticum	aestivum	ribonuclease 3-like protein 2(LOC123169825)
TraesCS7D02G502800	A0A3B6TYZ3	Triticum	aestivum	ribonuclease 3-like protein 2(LOC123169825)
TraesCS7D02G502800	A0A3B6TYB5	Triticum	aestivum	ribonuclease 3-like protein 2(LOC123169825)
TraesCS7D02G502800	A0A3B6TRN3	Triticum	aestivum	ribonuclease 3-like protein 2(LOC123169825)
TraesCS4B02G032800	A0A3B6IKX5	Triticum	aestivum	histone H3.v1-like(LOC123090746)
TraesCS7A02G174900	A0A9R1M3S0	Triticum	aestivum	kinesin-like protein KIN-14L(LOC123155026)
TraesCS7A02G174900	A0A3B6RBC2	Triticum	aestivum	kinesin-like protein KIN-14L(LOC123155026)
TraesCS7A02G174900	A0A3B6RBW0	Triticum	aestivum	kinesin-like protein KIN-14L(LOC123155026)
TraesCS6A02G224800	A0A3B6NQX6	Triticum	aestivum	RNA-binding protein 42-like(LOC123127735)
TraesCS1D02G449700	A0A9R1DIQ2	Triticum	aestivum	protein phosphatase 2C 53-like(LOC123183405)
TraesCS1D02G449700	A0A3B6A2R1	Triticum	aestivum	protein phosphatase 2C 53-like(LOC123183405)
TraesCS4A02G253300	A0A3B6HZ87	Triticum	aestivum	uncharacterized LOC123090987(LOC123090987)
TraesCS4A02G253300	A0A3B6ILY1	Triticum	aestivum	uncharacterized LOC123090987(LOC123090987)
TraesCS5B02G424500	A0A3B6LUB8	Triticum	aestivum	WPP domain-associated protein-like(LOC123113568)
TraesCS5B02G424500	A0A3B6N0C5	Triticum	aestivum	WPP domain-associated protein-like(LOC123113568)
TraesCS5B02G424500	A0A3B6MZF1	Triticum	aestivum	WPP domain-associated protein-like(LOC123113568)
TraesCS4B02G018500	A0A3B6IJ80	Triticum	aestivum	uncharacterized LOC123094218(LOC123094218)
TraesCS6D02G390000	A0A3B6QPH2	Triticum	aestivum	50S ribosomal protein L9, chloroplastic-like(LOC123146264)
TraesCS1B02G219200	A0A3B5Y0X6	Triticum	aestivum	very-long-chain aldehyde decarbonylase GL1-10-like(LOC123051467)
TraesCS1B02G219200	A0A3B5YXJ2	Triticum	aestivum	very-long-chain aldehyde decarbonylase GL1-10-like(LOC123051467)
TraesCS6B02G031500	A0A3B6NJT4	Triticum	aestivum	sucrose:sucrose 1-fructosyltransferase-like(LOC123135452)
TraesCS6B02G031500	A0A3B6PGB2	Triticum	aestivum	sucrose:sucrose 1-fructosyltransferase-like(LOC123135452)
TraesCS4B02G331300	A0A3B6IWK8	Triticum	aestivum	F-box/LRR-repeat protein 10-like(LOC123093643)
TraesCS4B02G331300	A0A3B6IWF5	Triticum	aestivum	F-box/LRR-repeat protein 10-like(LOC123093643)
TraesCS5B02G376200	A0A3B6KM84	Triticum	aestivum	DNA-directed RNA polymerase II subunit RPB2(LOC123113196)
TraesCS5B02G376200	A0A3B6LSQ7	Triticum	aestivum	DNA-directed RNA polymerase II subunit RPB2(LOC123113196)
TraesCS5B02G376200	A0A3B6KPM8	Triticum	aestivum	DNA-directed RNA polymerase II subunit RPB2(LOC123113196)
TraesCS5B02G376200	A0A341W6K0	Triticum	aestivum	DNA-directed RNA polymerase II subunit RPB2(LOC123113196)
TraesCS5B02G376200	A0A3B6MXE0	Triticum	aestivum	DNA-directed RNA polymerase II subunit RPB2(LOC123113196)
TraesCS5B02G376200	A0A3B6MXT3	Triticum	aestivum	DNA-directed RNA polymerase II subunit RPB2(LOC123113196)
TraesCS6A02G195800	A0A3B6NQZ2	Triticum	aestivum	cytosolic invertase 1-like(LOC123127444)
TraesCS6A02G195800	A0A341XC57	Triticum	aestivum	cytosolic invertase 1-like(LOC123127444)
TraesCS6A02G195800	A0A3B6NPV8	Triticum	aestivum	cytosolic invertase 1-like(LOC123127444)
TraesCS6A02G195800	A0A3B6PJQ1	Triticum	aestivum	cytosolic invertase 1-like(LOC123127444)
TraesCS6A02G195800	A0A3B6NNF0	Triticum	aestivum	cytosolic invertase 1-like(LOC123127444)
TraesCS6A02G195800	A0A341XN98	Triticum	aestivum	cytosolic invertase 1-like(LOC123127444)
TraesCS6A02G363900	A0A3B6NWG8	Triticum	aestivum	probable protein phosphatase 2C 27(LOC123128813)
TraesCS5A02G503700	A0A3B6KTE9	Triticum	aestivum	24-methylenesterol C-methyltransferase 2(LOC123105856)
TraesCS6B02G379500	A0A3B6PR98	Triticum	aestivum	mitogen-activated protein kinase kinase 5-like(LOC123138834)
TraesCS1B02G017800	A0A3B5XSZ3	Triticum	aestivum	methionine S-methyltransferase-like(LOC123103256)
TraesCS1B02G017800	A0A3B5YRG2	Triticum	aestivum	methionine S-methyltransferase-like(LOC123103256)
TraesCS1B02G017800	A0A3B5XTH3	Triticum	aestivum	methionine S-methyltransferase-like(LOC123103256)
TraesCS1B02G017800	A0A3B5YQ64	Triticum	aestivum	methionine S-methyltransferase-like(LOC123103256)
TraesCS1B02G017800	A0A3B5YQ67	Triticum	aestivum	methionine S-methyltransferase-like(LOC123103256)
TraesCS1B02G017800	A0A3B5ZNM2	Triticum	aestivum	methionine S-methyltransferase-like(LOC123103256)
TraesCS1B02G017800	A0A3B5XUE4	Triticum	aestivum	methionine S-methyltransferase-like(LOC123103256)
TraesCS1B02G017800	A0A3B5XT79	Triticum	aestivum	methionine S-methyltransferase-like(LOC123103256)
TraesCS1B02G017800	A0A3B5ZME1	Triticum	aestivum	methionine S-methyltransferase-like(LOC123103256)
TraesCS1B02G017800	A0A3B5ZMC3	Triticum	aestivum	methionine S-methyltransferase-like(LOC123103256)
TraesCS2D02G468000	A0A3B6GS75	Triticum	aestivum	zinc finger Ran-binding domain-containing protein 2-like(LOC123050071)
TraesCS2D02G468000	A0A1D5URV0	Triticum	aestivum	zinc finger Ran-binding domain-containing protein 2-like(LOC123050071)
TraesCS2D02G468000	A0A9R1K0N7	Triticum	aestivum	zinc finger Ran-binding domain-containing protein 2-like(LOC123050071)
TraesCS5B02G189200	A0A3B6LLS8	Triticum	aestivum	alcohol dehydrogenase 2-like(LOC123111780)
TraesCS1A02G193800	A0A3B5XZN5	Triticum	aestivum	A0A3B5XZN5_WHEAT
TraesCS3A02G026000	A0A182BG24	Triticum	aestivum	uncharacterized LOC123059861(LOC123059861)
TraesCS3A02G026000	A0A3B6ECQ0	Triticum	aestivum	uncharacterized LOC123059861(LOC123059861)
TraesCS7A02G304700	A0A3B6RK03	Triticum	aestivum	tyrosine--tRNA ligase 1, cytoplasmic-like(LOC123147402)
TraesCS7A02G304700	A0A3B6RK46	Triticum	aestivum	tyrosine--tRNA ligase 1, cytoplasmic-like(LOC123147402)
TraesCS7A02G304700	A0A3B6SHM5	Triticum	aestivum	tyrosine--tRNA ligase 1, cytoplasmic-like(LOC123147402)
TraesCS7A02G304700	A0A3B6SK74	Triticum	aestivum	tyrosine--tRNA ligase 1, cytoplasmic-like(LOC123147402)
TraesCS4A02G271100	I3NM20 Tri	ticum aestiv	um unch	aracterized LOC123087139(LOC123087139)
TraesCS4A02G271100	M1FYC7 Tri	ticum aestiv	um unch	aracterized LOC123087139(LOC123087139)
TraesCS4A02G055400	A0A3B6HNG8	Triticum	aestivum	plant intracellular Ras-group-related LRR protein 7-like(LOC123085057)
TraesCS6A02G408400	A0A3B6NY74	Triticum	aestivum	light-harvesting complex-like protein OHP1, chloroplastic(LOC123131426)
TraesCS2B02G585600	A0A3B6CGE2	Triticum	aestivum	uncharacterized LOC123047372(LOC123047372)
TraesCS3B02G280100	A0A077RUB2	Triticum	aestivum	phospholipase A1-II 5-like(LOC123070378)
TraesCS2D02G600100	E0WC53 Tri	ticum aestiv	um stem	-specific protein TSJT1-like(LOC123055247)
TraesCS2A02G107000	A0A3B6AT85	Triticum	aestivum	non-specific serine/threonine protein kinase(CFC21_015415)
TraesCS2A02G483400	A0A3B6B705	Triticum	aestivum	organic cation/carnitine transporter 4-like(LOC123190581)
TraesCS2A02G483400	A0A7H4LNJ9	Triticum	aestivum	organic cation/carnitine transporter 4-like(LOC123190581)
TraesCS4B02G344600	A0A3B6IVG0	Triticum	aestivum	50S ribosomal protein L5, chloroplastic-like(LOC123093756)
TraesCS4B02G344600	A0A3B6IX07	Triticum	aestivum	50S ribosomal protein L5, chloroplastic-like(LOC123093756)
TraesCS1D02G026000	A0A3B5ZPG7	Triticum	aestivum	CFC21_009893
TraesCS5A02G174900	A0A3B6KHW4	Triticum	aestivum	Ycf20-like protein(CFC21_065515)
TraesCS7B02G136700	A0A3B6SCQ0	Triticum	aestivum	F-box protein At-B-like(LOC123162842)
TraesCS3A02G023800	A0A3B6E940	Triticum	aestivum	leucine--tRNA ligase, chloroplastic/mitochondrial-like(LOC123059846)
TraesCS3A02G023800	A0A3B6GJZ8	Triticum	aestivum	leucine--tRNA ligase, chloroplastic/mitochondrial-like(LOC123059846)
TraesCS3A02G023800	A0A077RU57	Triticum	aestivum	leucine--tRNA ligase, chloroplastic/mitochondrial-like(LOC123059846)
TraesCS3A02G023800	A0A3B6E970	Triticum	aestivum	leucine--tRNA ligase, chloroplastic/mitochondrial-like(LOC123059846)
TraesCS3A02G388100	A0A3B6EN63	Triticum	aestivum	amino acid permease 6-like(LOC123062788)
TraesCS4D02G194700	A0A3B6JL35	Triticum	aestivum	mitogen-activated protein kinase kinase kinase 18-like(LOC123096951)
TraesCS6B02G170600	A0A3B6PKV9	Triticum	aestivum	protease Do-like 7(LOC123136509)
TraesCS6B02G170600	A0A3B6PKV5	Triticum	aestivum	protease Do-like 7(LOC123136509)
TraesCS1D02G165100	A0A3B5ZUF0	Triticum	aestivum	folylpolyglutamate synthase-like(LOC123047991)
TraesCS1D02G165100	A0A3B5XZ14	Triticum	aestivum	folylpolyglutamate synthase-like(LOC123047991)
TraesCS1D02G165100	A0A3B5ZT73	Triticum	aestivum	folylpolyglutamate synthase-like(LOC123047991)
TraesCS1D02G165100	A0A3B5ZSP0	Triticum	aestivum	folylpolyglutamate synthase-like(LOC123047991)
TraesCS1D02G165100	A0A3B5ZUF6	Triticum	aestivum	folylpolyglutamate synthase-like(LOC123047991)
TraesCS1D02G165100	A0A3B5ZUB4	Triticum	aestivum	folylpolyglutamate synthase-like(LOC123047991)
TraesCS1D02G165100	A0A3B5ZSP3	Triticum	aestivum	folylpolyglutamate synthase-like(LOC123047991)
TraesCS1D02G165100	A0A3B5ZSN5	Triticum	aestivum	folylpolyglutamate synthase-like(LOC123047991)
TraesCS1D02G165100	A0A3B5ZSP7	Triticum	aestivum	folylpolyglutamate synthase-like(LOC123047991)
TraesCS7D02G003800	A0A3B6T776	Triticum	aestivum	uncharacterized LOC123168186(LOC123168186)
TraesCS7D02G003800	A0A3B6TB11	Triticum	aestivum	uncharacterized LOC123168186(LOC123168186)
TraesCS7D02G003800	A0A3B6TAY1	Triticum	aestivum	uncharacterized LOC123168186(LOC123168186)
TraesCS5D02G221900	C0KTS7 Tri	ticum aestiv	um hype	rsensitive-induced response protein-like protein 1(LOC100270659)
TraesCS5D02G221900	B6D9L4 Tri	ticum aestiv	um hype	rsensitive-induced response protein-like protein 1(LOC100270659)
TraesCS5D02G221900	H9CDF8 Tri	ticum aestiv	um hype	rsensitive-induced response protein-like protein 1(LOC100270659)
TraesCS5B02G507300	A0A3B6LX28	Triticum	aestivum	AB hydrolase-1 domain-containing protein(CFC21_074650)
TraesCS1A02G227600	A0A3B5Y0J8	Triticum	aestivum	serine/threonine-protein kinase TOR(LOC123052963)
TraesCS1A02G227600	A0A9R1DPI2	Triticum	aestivum	serine/threonine-protein kinase TOR(LOC123052963)
TraesCS3A02G336900	A0A3B6EL95	Triticum	aestivum	F-box protein At4g18380-like(LOC123062381)
TraesCS3B02G214600	A0A3B6FLM4	Triticum	aestivum	DNA gyrase subunit B, chloroplastic/mitochondrial(LOC123069658)
TraesCS5B02G240900	A0A3B6LLN5	Triticum	aestivum	glucan endo-1,3-beta-glucosidase 5-like(LOC123112243)
TraesCS1A02G084500	A0A3B5XWN1	Triticum	aestivum	Phosphoglycerate mutase-like protein (A0A3B5XWN1_WHEAT)
TraesCS1D02G411100	A0A341PTZ7	Triticum	aestivum	uncharacterized LOC123099231(LOC123099231)
TraesCSU02G022800	A0A3B6U9F1	Triticum	aestivum	uncharacterized LOC123043294(LOC123043294)
TraesCSU02G022800	A0A3B6C0R3	Triticum	aestivum	uncharacterized LOC123043294(LOC123043294)
TraesCS2D02G530600	A0A3B6DM02	Triticum	aestivum	chalcone synthase(CFC21_032449)
TraesCS7A02G203900	A0A3B6RGA7	Triticum	aestivum	nudix hydrolase 21, chloroplastic-like(LOC123162455)
TraesCS4B02G306300	A0A3B6IXI5	Triticum	aestivum	calmodulin-binding transcription activator 2-like(LOC123088107)
TraesCS4B02G306300	A0A3B6IVR1	Triticum	aestivum	calmodulin-binding transcription activator 2-like(LOC123088107)
TraesCS4B02G306300	A0A3B6I0T2	Triticum	aestivum	calmodulin-binding transcription activator 2-like(LOC123088107)
TraesCS4B02G306300	A0A3B6I580	Triticum	aestivum	calmodulin-binding transcription activator 2-like(LOC123088107)
TraesCS4B02G306300	A0A3B6I2V0	Triticum	aestivum	calmodulin-binding transcription activator 2-like(LOC123088107)
TraesCS4B02G306300	A0A3B6IY57	Triticum	aestivum	calmodulin-binding transcription activator 2-like(LOC123088107)
TraesCS4B02G306300	A0A3B6IU49	Triticum	aestivum	calmodulin-binding transcription activator 2-like(LOC123088107)
TraesCS4B02G306300	A0A3B6I190	Triticum	aestivum	calmodulin-binding transcription activator 2-like(LOC123088107)
TraesCS4B02G306300	A0A3B6I4B6	Triticum	aestivum	calmodulin-binding transcription activator 2-like(LOC123088107)
TraesCS4B02G306300	A0A3B6IXI1	Triticum	aestivum	calmodulin-binding transcription activator 2-like(LOC123088107)
TraesCS4B02G306300	A0A3B6IU44	Triticum	aestivum	calmodulin-binding transcription activator 2-like(LOC123088107)
TraesCS4B02G306300	A0A3B6IVM9	Triticum	aestivum	calmodulin-binding transcription activator 2-like(LOC123088107)
TraesCS2A02G403300	A0A3B6B4A6	Triticum	aestivum	protein CHROMATIN REMODELING 19-like(LOC123190048)
TraesCS2A02G403300	A0A3B6B3D0	Triticum	aestivum	protein CHROMATIN REMODELING 19-like(LOC123190048)
TraesCS1B02G258800	A0A3B5YZZ2	Triticum	aestivum	uncharacterized LOC123131824(LOC123131824)
TraesCS3B02G382000	A0A3B6FSU0	Triticum	aestivum	SAM50-like protein SPAC17C9.06(LOC123071286)
TraesCS3B02G382000	A0A3B6GXM9	Triticum	aestivum	SAM50-like protein SPAC17C9.06(LOC123071286)
TraesCS7D02G356100	A0A3B6TTU9	Triticum	aestivum	CFC21_110036
TraesCS3B02G493700	A0A077RSA9	Triticum	aestivum	psbP domain-containing protein 7, chloroplastic-like(LOC123072214)
TraesCS2D02G073400	A0A1D5V2W7	Triticum	aestivum	lipoamide acyltransferase component of branched-chain alpha-keto acid dehydrogenase complex, mitochondrial-like(LOC123051321)
TraesCS6D02G392600	A0A3B6QPK0	Triticum	aestivum	Protein kinase domain-containing protein(CFC21_094757)
TraesCS7B02G473500	A0A3B6SQE6	Triticum	aestivum	probable LRR receptor-like serine/threonine-protein kinase At3g47570(LOC123161506)
TraesCS7B02G473500	A0A3B6RSV1	Triticum	aestivum	probable LRR receptor-like serine/threonine-protein kinase At3g47570(LOC123161506)
TraesCS6B02G415600	A0A3B6QMR1	Triticum	aestivum	ABC transporter I family member 19-like(LOC123139468)
TraesCS6B02G415600	A0A3B6PUK0	Triticum	aestivum	ABC transporter I family member 19-like(LOC123139468)
TraesCS6A02G336300	A0A3B6QM55	Triticum	aestivum	LRR receptor-like serine/threonine-protein kinase ER2(LOC123128607)
TraesCS6A02G336300	A0A3B6NV12	Triticum	aestivum	LRR receptor-like serine/threonine-protein kinase ER2(LOC123128607)
TraesCS6D02G311200	A0A3B6NVS6	Triticum	aestivum	uncharacterized LOC123145694(LOC123145694)
TraesCS6D02G311200	A0A3B6QL65	Triticum	aestivum	uncharacterized LOC123145694(LOC123145694)
TraesCS6A02G002900	A0A3B6NJE0	Triticum	aestivum	chlorophyllase-1-like(LOC123129881)
TraesCS3D02G010700	A0A3B6GNA0	Triticum	aestivum	tetratricopeptide repeat domain-containing protein PYG7, chloroplastic-like(LOC123076763)
TraesCS3D02G010700	A0A0B4SVF0	Triticum	aestivum	tetratricopeptide repeat domain-containing protein PYG7, chloroplastic-like(LOC123076763)
TraesCS3D02G010700	A0A9R1F1Q0	Triticum	aestivum	tetratricopeptide repeat domain-containing protein PYG7, chloroplastic-like(LOC123076763)
TraesCS3D02G010700	A0A3B6GJM5	Triticum	aestivum	tetratricopeptide repeat domain-containing protein PYG7, chloroplastic-like(LOC123076763)
TraesCS4B02G258200	A0A3B6IU41	Triticum	aestivum	strigolactone esterase D14(LOC123093070)
TraesCS4B02G258200	A0A3B6HSG4	Triticum	aestivum	strigolactone esterase D14(LOC123093070)
TraesCS4B02G258200	A0A3B6HRJ1	Triticum	aestivum	strigolactone esterase D14(LOC123093070)
TraesCS2A02G187100	A0A3B6AWD1	Triticum	aestivum	involucrin-like(LOC123188099)
TraesCS2A02G416600	A0A1D5UN82	Triticum	aestivum	disease resistance protein RPM1-like(LOC123190149)
TraesCS2A02G416600	A0A3B6B2W2	Triticum	aestivum	disease resistance protein RPM1-like(LOC123190149)
TraesCS1A02G253900	A0A3B5Y1S8	Triticum	aestivum	cytochrome P450 734A1-like(LOC123055228)
TraesCS2B02G250900	A0A385UKL6	Triticum	aestivum	squamosa promoter-binding-like protein 13(LOC123044733)
TraesCS6B02G183900	A0A3B6PLG7	Triticum	aestivum	ribosomal RNA large subunit methyltransferase I-like(LOC123136625)
TraesCS6B02G183900	A0A3B6QEV5	Triticum	aestivum	ribosomal RNA large subunit methyltransferase I-like(LOC123136625)
TraesCS6B02G330200	A0A3B6PRR6	Triticum	aestivum	uncharacterized LOC123128336(LOC123128336)
TraesCS6B02G330200	A0A3B6NUB1	Triticum	aestivum	uncharacterized LOC123128336(LOC123128336)
TraesCS7D02G495200	A0A3B6TLR9	Triticum	aestivum	chaperone protein dnaJ 8, chloroplastic-like(LOC123167457)
TraesCS5B02G477000	A0A3B6LVX8	Triticum	aestivum	triacylglycerol lipase SDP1-like(LOC123113897)
TraesCS4A02G043400	A0A3B6HN37	Triticum	aestivum	sulfate transporter 1.2-like(LOC123084956)
TraesCS4A02G043400	Q8H0K7 Tri	ticum aestiv	um sulf	ate transporter 1.2-like(LOC123084956)
TraesCS4A02G043400	A0A3B6HRF0	Triticum	aestivum	sulfate transporter 1.2-like(LOC123084956)
TraesCS4A02G043400	A0A9R1KID5	Triticum	aestivum	sulfate transporter 1.2-like(LOC123084956)
TraesCS4A02G043400	A0A3B6HQ16	Triticum	aestivum	sulfate transporter 1.2-like(LOC123084956)
TraesCS3D02G533700	A0A3B6H4N6	Triticum	aestivum	telomere-binding protein 1-like(LOC123063689)
TraesCS3D02G533700	A0A3B6EVC2	Triticum	aestivum	telomere-binding protein 1-like(LOC123063689)
TraesCS3D02G533700	A0A3B6H467	Triticum	aestivum	telomere-binding protein 1-like(LOC123063689)
TraesCS3D02G533700	A0A3B6H731	Triticum	aestivum	telomere-binding protein 1-like(LOC123063689)
TraesCS3D02G533700	A0A3B6H7G5	Triticum	aestivum	telomere-binding protein 1-like(LOC123063689)
TraesCS3D02G533700	A0A3B6ESZ8	Triticum	aestivum	telomere-binding protein 1-like(LOC123063689)
TraesCS6A02G113100	A0A3B6NKE3	Triticum	aestivum	AIG2-like protein D(LOC123132209)
TraesCSU02G122100	A0A3B6PER8	Triticum	aestivum	DIMBOA UDP-glucosyltransferase BX8-like(LOC123172968)
TraesCSU02G122100	A0A3B6UBH5	Triticum	aestivum	DIMBOA UDP-glucosyltransferase BX8-like(LOC123172968)
TraesCS1D02G338000	A0A3B6A0E2	Triticum	aestivum	acetylserotonin O-methyltransferase 1-like(LOC123182631)
TraesCS4A02G295100	A0A3B6HX66	Triticum	aestivum	uncharacterized LOC123082458(LOC123082458)
TraesCS7A02G303400	A0A3B6RK33	Triticum	aestivum	transmembrane protein 120 homolog(LOC123147384)
TraesCS5A02G090600	A0A3B6KCT5	Triticum	aestivum	stress-induced protein SAM22-like(LOC123106695)
TraesCS2D02G542600	A0A9R1EZW4	Triticum	aestivum	ubiquinol oxidase 4, chloroplastic/chromoplastic-like(LOC123055085)
TraesCS2D02G542600	A0A3B6DQH0	Triticum	aestivum	ubiquinol oxidase 4, chloroplastic/chromoplastic-like(LOC123055085)
TraesCS5A02G219400	A0A077RFJ7	Triticum	aestivum	low molecular mass early light-inducible protein HV90, chloroplastic-like(LOC123103812)
TraesCS5A02G219400	A0A3B6KG96	Triticum	aestivum	low molecular mass early light-inducible protein HV90, chloroplastic-like(LOC123103812)
TraesCS5B02G510900	A0A3B6LVV3	Triticum	aestivum	galactokinase-like(LOC123114130)
TraesCS3B02G069200	A0A3B6FG42	Triticum	aestivum	uncharacterized LOC123068522(LOC123068522)
TraesCS1D02G281300	A0A3B5ZWT5	Triticum	aestivum	NADPH-dependent aldo-keto reductase, chloroplastic-like(LOC123182231)
TraesCS6D02G138600	A0A3B6PJM4	Triticum	aestivum	heptahelical transmembrane protein ADIPOR2-like(LOC123144069)
TraesCS6D02G138600	A0A3B6QFA4	Triticum	aestivum	heptahelical transmembrane protein ADIPOR2-like(LOC123144069)
TraesCS2A02G385000	A0A3B6B2B5	Triticum	aestivum	actin-related protein 2/3 complex subunit 2B-like(LOC123189905)
TraesCS2A02G385000	A0A3B6CAB3	Triticum	aestivum	actin-related protein 2/3 complex subunit 2B-like(LOC123189905)
TraesCS2A02G385000	A0A3B6CA69	Triticum	aestivum	actin-related protein 2/3 complex subunit 2B-like(LOC123189905)
TraesCS2A02G205400	A0A3B6AW34	Triticum	aestivum	vacuolar protein 8-like(LOC123044550)
TraesCS2A02G205400	A0A3B6C3Y6	Triticum	aestivum	vacuolar protein 8-like(LOC123044550)
TraesCS1D02G239800	A0A3B5ZVU7	Triticum	aestivum	annexin D4-like(LOC123181844)
TraesCS1A02G239600	A0A3B5Y1F8	Triticum	aestivum	annexin D4-like(LOC123053937)
TraesCS3D02G109000	A0A3B6EFI0	Triticum	aestivum	protein NDL1-like(LOC123060369)
TraesCS3D02G109000	A0A3B6GME0	Triticum	aestivum	protein NDL1-like(LOC123060369)
TraesCS3D02G109000	A0A3B6GRP3	Triticum	aestivum	protein NDL1-like(LOC123060369)
TraesCS3D02G109000	A0A3B6ECU5	Triticum	aestivum	protein NDL1-like(LOC123060369)
TraesCS5B02G292100	A0A3B6LPU4	Triticum	aestivum	transcription factor bHLH137-like(LOC123116527)
TraesCS5B02G292100	A0A3B6LPZ9	Triticum	aestivum	transcription factor bHLH137-like(LOC123116527)
TraesCS5D02G146200	A0A3B6MPF4	Triticum	aestivum	2-hydroxy-6-oxononadienedioate/2-hydroxy-6-oxononatrienedioate hydrolase 1-like(LOC123120378)
TraesCS5D02G146200	A0A3B6KDK8	Triticum	aestivum	2-hydroxy-6-oxononadienedioate/2-hydroxy-6-oxononatrienedioate hydrolase 1-like(LOC123120378)
TraesCS5A02G274200	A0A3B6KJ22	Triticum	aestivum	uncharacterized LOC123104229(LOC123104229)
TraesCS2A02G218700	A0A3B6C492	Triticum	aestivum	probable glutathione S-transferase GSTU6(LOC123188399)
TraesCS2A02G218700	A0A3B6AWZ9	Triticum	aestivum	probable glutathione S-transferase GSTU6(LOC123188399)
TraesCS7D02G442500	A0A3B6SQM0	Triticum	aestivum	uncharacterized LOC123164189(LOC123164189)
TraesCS7D02G442500	A0A3B6SRZ9	Triticum	aestivum	uncharacterized LOC123164189(LOC123164189)
TraesCS7D02G442500	A0A3B6TWH8	Triticum	aestivum	uncharacterized LOC123164189(LOC123164189)
TraesCS4B02G107100	A0A3B6INH6	Triticum	aestivum	dirigent protein 21-like(LOC123091384)
TraesCS2B02G236600	A0A3B6C6I7	Triticum	aestivum	probable mixed-linked glucan synthase 3(LOC123044580)
TraesCS5D02G299700	A0A3B6MUP7	Triticum	aestivum	cysteine-rich and transmembrane domain-containing protein WIH2-like(LOC123122114)
TraesCS6A02G240000	A0A3B6PM14	Triticum	aestivum	aldehyde dehydrogenase family 3 member F1-like(LOC123137778)
TraesCS6A02G240000	A0A3B6NRG9	Triticum	aestivum	aldehyde dehydrogenase family 3 member F1-like(LOC123137778)
TraesCS6D02G078500	A0A3B6QCI5	Triticum	aestivum	xanthine dehydrogenase-like(LOC123143571)
TraesCS6D02G078500	A0A3B6QAS4	Triticum	aestivum	xanthine dehydrogenase-like(LOC123143571)
TraesCS6D02G078500	A0A3B6QD97	Triticum	aestivum	xanthine dehydrogenase-like(LOC123143571)
TraesCS6D02G078500	A0A3B6QAH0	Triticum	aestivum	xanthine dehydrogenase-like(LOC123143571)
TraesCS1D02G166400	A0A3B5XYH5	Triticum	aestivum	uncharacterized LOC123047158(LOC123047158)
TraesCS1D02G166400	A0A3B5ZSQ6	Triticum	aestivum	uncharacterized LOC123047158(LOC123047158)
TraesCS6A02G392400	A0A3B6NWP3	Triticum	aestivum	3-ketoacyl-CoA thiolase 2, peroxisomal-like(LOC123128998)
TraesCS6A02G392400	A0A3B6NV46	Triticum	aestivum	3-ketoacyl-CoA thiolase 2, peroxisomal-like(LOC123128998)
TraesCS3A02G276800	A0A3B6EI59	Triticum	aestivum	probable glutamate carboxypeptidase LAMP1(LOC123061961)
TraesCS3A02G276800	A0A3B6EHX4	Triticum	aestivum	probable glutamate carboxypeptidase LAMP1(LOC123061961)
TraesCS1D02G095400	A0A3B5ZQK3	Triticum	aestivum	glutathione S-transferase 4-like(LOC123165867)
TraesCS3B02G070200	A0A3B6FJX9	Triticum	aestivum	protein NRT1/ PTR FAMILY 8.2-like(LOC123064670)
TraesCS4A02G116800	A0A3B6HQJ7	Triticum	aestivum	dnaJ homolog subfamily B member 3-like(LOC123085633)
TraesCS4A02G116800	A0A3B6JI19	Triticum	aestivum	dnaJ homolog subfamily B member 3-like(LOC123085633)
TraesCS4A02G116800	A0A3B6JJN6	Triticum	aestivum	dnaJ homolog subfamily B member 3-like(LOC123085633)
TraesCS5D02G404200	A0A3B6MY41	Triticum	aestivum	UDP-glycosyltransferase 83A1-like(LOC123125569)
TraesCS4D02G030300	A0A9R1FJX8	Triticum	aestivum	uncharacterized LOC123095756(LOC123095756)
TraesCS4D02G030300	A0A3B6JFA6	Triticum	aestivum	uncharacterized LOC123095756(LOC123095756)
TraesCS3A02G310300	A0A3B6EKC7	Triticum	aestivum	uncharacterized LOC123071275(LOC123071275)
TraesCS3A02G310300	A0A077S504	Triticum	aestivum	uncharacterized LOC123071275(LOC123071275)
TraesCS5D02G417500	A0A3B6MZ14	Triticum	aestivum	origin recognition complex subunit 4-like(LOC123122987)
TraesCS1B02G298000	A0A3B5Z005	Triticum	aestivum	E3 ubiquitin-protein ligase UPL4-like(LOC123059417)
TraesCS1B02G298000	A0A3B5Z037	Triticum	aestivum	E3 ubiquitin-protein ligase UPL4-like(LOC123059417)
TraesCS1B02G298000	A0A3B5Y335	Triticum	aestivum	E3 ubiquitin-protein ligase UPL4-like(LOC123059417)
TraesCS1B02G298000	A0A3B5Z151	Triticum	aestivum	E3 ubiquitin-protein ligase UPL4-like(LOC123059417)
TraesCS3A02G365300	A0A3B6EQG2	Triticum	aestivum	laccase-7-like(LOC123062608)
TraesCS3A02G365300	A0A3B6EM93	Triticum	aestivum	laccase-7-like(LOC123062608)
TraesCS3A02G289900	D8L9F6 Tri	ticum aestiv	um cell	ulose synthase A catalytic subunit 4 [UDP-forming]-like(LOC123062060)
TraesCS3A02G289900	E5Q7Q3 Tri	ticum aestiv	um cell	ulose synthase A catalytic subunit 4 [UDP-forming]-like(LOC123062060)
TraesCS3A02G289900	A0A3B6EMM6	Triticum	aestivum	cellulose synthase A catalytic subunit 4 [UDP-forming]-like(LOC123062060)
TraesCS2B02G038700	Q6WGP9 Tri	ticum aestiv	um chal	cone synthase 2(LOC543104)
TraesCS2B02G038700	W8P3Q8 Tri	ticum aestiv	um chal	cone synthase 2(LOC543104)
TraesCS2B02G038700	W8P406 Tri	ticum aestiv	um chal	cone synthase 2(LOC543104)
TraesCS2B02G038700	W8PWG3 Tri	ticum aestiv	um chal	cone synthase 2(LOC543104)
TraesCS2B02G038700	Q4AEC2 Tri	ticum aestiv	um chal	cone synthase 2(LOC543104)
TraesCS2B02G038700	W8PF32 Tri	ticum aestiv	um chal	cone synthase 2(LOC543104)
TraesCS2B02G038700	Q6WGP8 Tri	ticum aestiv	um chal	cone synthase 2(LOC543104)
TraesCS2B02G038700	W8P413 Tri	ticum aestiv	um chal	cone synthase 2(LOC543104)
TraesCS2B02G038700	Q6WGQ3 Tri	ticum aestiv	um chal	cone synthase 2(LOC543104)
TraesCS6D02G012700	A0A3B6Q8Q6	Triticum	aestivum	disease resistance protein RGA5-like(LOC123142941)
TraesCS6D02G012700	A0A3B6QB65	Triticum	aestivum	disease resistance protein RGA5-like(LOC123142941)
TraesCS6D02G012700	A0A3B6QAF5	Triticum	aestivum	disease resistance protein RGA5-like(LOC123142941)
TraesCS6D02G012700	A0A3B6QB70	Triticum	aestivum	disease resistance protein RGA5-like(LOC123142941)
TraesCS6D02G012700	A0A3B6QBA9	Triticum	aestivum	disease resistance protein RGA5-like(LOC123142941)
TraesCS6D02G012700	A0A3B6Q911	Triticum	aestivum	disease resistance protein RGA5-like(LOC123142941)
TraesCS3D02G094200	A0A077RFQ1	Triticum	aestivum	CFC21_046060
TraesCS2A02G265000	A0A3B6AYD1	Triticum	aestivum	uncharacterized LOC123185363(LOC123185363)
TraesCS2A02G265000	A0A3B6AYS8	Triticum	aestivum	uncharacterized LOC123185363(LOC123185363)
TraesCS2A02G213800	A0A3B6AW17	Triticum	aestivum	uncharacterized LOC123188364(LOC123188364)
TraesCS3D02G229000	A0A3B6GX08	Triticum	aestivum	uncharacterized LOC123078598(LOC123078598)
TraesCS5D02G519400	A0A3B6N0I7	Triticum	aestivum	ammonium transporter 3 member 2(LOC543453)
TraesCS5D02G519400	Q6T8L6 Tri	ticum aestiv	um ammo	nium transporter 3 member 2(LOC543453)
TraesCS1D02G333200	A0A3B6A063	Triticum	aestivum	carnosine N-methyltransferase-like(LOC123182598)
TraesCS1D02G333200	A0A9R1DRC6	Triticum	aestivum	carnosine N-methyltransferase-like(LOC123182598)
TraesCS5D02G254100	A0A3B6MST4	Triticum	aestivum	purine permease 3-like(LOC123124935)
TraesCS5B02G023800	A0A3B6LFM7	Triticum	aestivum	fatty acid desaturase DES2-like(LOC123156725)
TraesCS5B02G023800	A0A3B6SHC7	Triticum	aestivum	fatty acid desaturase DES2-like(LOC123156725)
TraesCS5B02G023800	A0A3B6LFJ8	Triticum	aestivum	fatty acid desaturase DES2-like(LOC123156725)
TraesCS5B02G023800	A0A3B6SDP2	Triticum	aestivum	fatty acid desaturase DES2-like(LOC123156725)
TraesCS2A02G439400	Q8S914 Tri	ticum aestiv	um ubiq	uinol oxidase 1a, mitochondrial(LOC542793)
TraesCS2A02G439400	A0A3B6B5K8	Triticum	aestivum	ubiquinol oxidase 1a, mitochondrial(LOC542793)
TraesCS4D02G295200	A0A3B6JPL8	Triticum	aestivum	salicylic acid-binding protein 2-like(LOC123098661)
TraesCS3B02G264900	A0A077S1D6	Triticum	aestivum	GDSL esterase/lipase At1g28600-like(LOC123070232)
TraesCS3D02G294900	A0A3B6EJA3	Triticum	aestivum	bifunctional riboflavin kinase/FMN phosphatase-like(LOC123062102)
TraesCS3D02G294900	A0A3B6EJ01	Triticum	aestivum	bifunctional riboflavin kinase/FMN phosphatase-like(LOC123062102)
TraesCS3D02G294900	A0A3B6GUK2	Triticum	aestivum	bifunctional riboflavin kinase/FMN phosphatase-like(LOC123062102)
TraesCS3D02G294900	A0A3B6ELI5	Triticum	aestivum	bifunctional riboflavin kinase/FMN phosphatase-like(LOC123062102)
TraesCS3B02G339300	A0A3B6FQR0	Triticum	aestivum	wax ester synthase/diacylglycerol acyltransferase 11-like(LOC123062185)
TraesCS3B02G339300	A0A3B6FUM2	Triticum	aestivum	wax ester synthase/diacylglycerol acyltransferase 11-like(LOC123062185)
TraesCS3B02G339300	A0A3B6EL60	Triticum	aestivum	wax ester synthase/diacylglycerol acyltransferase 11-like(LOC123062185)
TraesCS3B02G339300	A0A3B6EIX6	Triticum	aestivum	wax ester synthase/diacylglycerol acyltransferase 11-like(LOC123062185)
TraesCS3B02G339300	A0A3B6FU10	Triticum	aestivum	wax ester synthase/diacylglycerol acyltransferase 11-like(LOC123062185)
TraesCS6B02G224800	A0A3B6PLI4	Triticum	aestivum	putative elongation factor TypA-like SVR3, chloroplastic(LOC123127413)
TraesCS1A02G124400	A0A3B5XWU3	Triticum	aestivum	thioredoxin-like 2, chloroplastic(LOC123041604)
TraesCS4A02G235500	A0A3B6HV08	Triticum	aestivum	protein tas-like(LOC123086831)
TraesCS4A02G235500	A0A3B6JEQ8	Triticum	aestivum	protein tas-like(LOC123086831)
TraesCS7A02G159200	A0A3B6SEZ2	Triticum	aestivum	2'-deoxymugineic-acid 2'-dioxygenase-like(LOC123151949)
TraesCS7A02G159200	A0A3B6RF06	Triticum	aestivum	2'-deoxymugineic-acid 2'-dioxygenase-like(LOC123151949)
TraesCS7A02G159200	A0A3B6SES6	Triticum	aestivum	2'-deoxymugineic-acid 2'-dioxygenase-like(LOC123151949)
TraesCS2D02G067600	A0A3B6D973	Triticum	aestivum	Glycosyltransferase (A0A3B6D973_WHEAT)
TraesCS2B02G404600	A0A3B6CCP7	Triticum	aestivum	elongation factor G-2, chloroplastic-like(LOC123046150)
TraesCS2B02G404600	A0A9R1JAP2	Triticum	aestivum	elongation factor G-2, chloroplastic-like(LOC123046150)
TraesCS2B02G404600	Q281J7 Tri	ticum aestiv	um elon	gation factor G-2, chloroplastic-like(LOC123046150)
TraesCS2B02G404600	Q281J9 Tri	ticum aestiv	um elon	gation factor G-2, chloroplastic-like(LOC123046150)
TraesCS1A02G339100	A0A3B5Y4S1	Triticum	aestivum	uncharacterized LOC123177154(LOC123177154)
TraesCS1A02G339100	A0A3B5Z349	Triticum	aestivum	uncharacterized LOC123177154(LOC123177154)
TraesCS5B02G466200	A0A3B6LUD6	Triticum	aestivum	uncharacterized LOC123113843(LOC123113843)
TraesCS2D02G434600	A0A3B6DIR2	Triticum	aestivum	multiple organellar RNA editing factor 2, chloroplastic-like(LOC123054410)
TraesCS5B02G135400	A0A3B6LJD1	Triticum	aestivum	probable sugar phosphate/phosphate translocator At2g25520(LOC123115949)
TraesCS5B02G135400	A0A9R1HH58	Triticum	aestivum	probable sugar phosphate/phosphate translocator At2g25520(LOC123115949)
TraesCS1B02G076300	A0A3B5YSA8	Triticum	aestivum	APETALA2-like protein 1(LOC543013)
TraesCS1B02G076300	A0A3B5YTB8	Triticum	aestivum	APETALA2-like protein 1(LOC543013)
TraesCS1B02G076300	W5ABU9 Tri	ticum aestiv	um APET	ALA2-like protein 1(LOC543013)
TraesCS1B02G076300	A0A1B1UZ93	Triticum	aestivum	APETALA2-like protein 1(LOC543013)
TraesCS2B02G050600	A0A3B6BXY3	Triticum	aestivum	uncharacterized LOC123043248(LOC123043248)
TraesCS7A02G346600	A0A3B6RLK2	Triticum	aestivum	protein GFS12-like(LOC123147905)
TraesCS7A02G346600	A0A3B6RLJ0	Triticum	aestivum	protein GFS12-like(LOC123147905)
TraesCS7A02G346600	A0A3B6RLL7	Triticum	aestivum	protein GFS12-like(LOC123147905)
TraesCS7A02G346600	A0A3B6RHJ7	Triticum	aestivum	protein GFS12-like(LOC123147905)
TraesCS3A02G480300	A0A3B6ES95	Triticum	aestivum	glucan endo-1,3-beta-glucosidase GIII-like(LOC123063409)
TraesCS3A02G480300	A0A3B6H5R7	Triticum	aestivum	glucan endo-1,3-beta-glucosidase GIII-like(LOC123063409)
TraesCS2A02G277000	A0A3B6AZT1	Triticum	aestivum	pentatricopeptide repeat-containing protein At5g50280, chloroplastic-like(LOC123188998)
TraesCS5A02G084900	A0A3B6KCM6	Triticum	aestivum	uncharacterized LOC123106680(LOC123106680)
TraesCS1A02G064000	Q7XHJ5 Tri	ticum aestiv	um prob	able beta-1,4-xylosyltransferase GT43A(LOC606397)
TraesCS1A02G064000	A0A3B5XVY9	Triticum	aestivum	probable beta-1,4-xylosyltransferase GT43A(LOC606397)
TraesCS4B02G292800	A0A3B6IV69	Triticum	aestivum	uncharacterized LOC123089249(LOC123089249)
TraesCS3A02G392900	A0A3B6GZ69	Triticum	aestivum	protein NRT1/ PTR FAMILY 8.2-like(LOC123062818)
TraesCS3A02G392900	A0A3B6EM05	Triticum	aestivum	protein NRT1/ PTR FAMILY 8.2-like(LOC123062818)
TraesCS4B02G109900	A0A0F7INH2	Triticum	aestivum	fructose-bisphosphate aldolase, chloroplastic-like(LOC123091418)
TraesCS4B02G109900	W5EDL3 Tri	ticum aestiv	um fruc	tose-bisphosphate aldolase, chloroplastic-like(LOC123091418)
TraesCS2B02G430900	A0A3B6CB97	Triticum	aestivum	serine carboxypeptidase-like 7(LOC123046384)
TraesCS6A02G146900	K7WPK5 Tri	ticum aestiv	um WRKY	transcription factor WRKY71(LOC101290636)
TraesCS6A02G146900	A0A3S6GV84	Triticum	aestivum	WRKY transcription factor WRKY71(LOC101290636)
TraesCS3D02G155700	A0A3B6GTI1	Triticum	aestivum	GDT1-like protein 1, chloroplastic(LOC123077812)
TraesCS2A02G292600	V9I1L7 Tri	ticum aestiv	um unch	aracterized LOC100682484(LOC100682484)
TraesCS2A02G292600	F4MH09 Tri	ticum aestiv	um unch	aracterized LOC100682484(LOC100682484)
TraesCS7A02G307000	A0A3B6RGV6	Triticum	aestivum	DAG protein, chloroplastic-like(LOC123147424)
TraesCS3B02G568100	A0A3B6G240	Triticum	aestivum	metacaspase-1-like(LOC123072635)
TraesCS3B02G568100	A0A080YTS7	Triticum	aestivum	metacaspase-1-like(LOC123072635)
TraesCS7B02G021500	A0A3B6S995	Triticum	aestivum	serine carboxypeptidase-like 7(LOC123161709)
TraesCS7B02G021500	A0A3B6S8D8	Triticum	aestivum	serine carboxypeptidase-like 7(LOC123161709)
TraesCS7B02G021500	A0A3B6TL72	Triticum	aestivum	serine carboxypeptidase-like 7(LOC123161709)
TraesCS2D02G345900	A0A2X0S848	Triticum	aestivum	uncharacterized protein ycf20-like(LOC123053724)
TraesCS4A02G312200	A0A3B6HZU6	Triticum	aestivum	uncharacterized LOC123087433(LOC123087433)
TraesCS6A02G261900	A0A3B6NTC5	Triticum	aestivum	pentatricopeptide repeat-containing protein At3g02330, mitochondrial-like(LOC123128030)
TraesCS1B02G431500	A0A0C4BIT2	Triticum	aestivum	GDP-mannose 3,5-epimerase 1(LOC123068544)
TraesCS1D02G396800	A0A3B5Z5A3	Triticum	aestivum	uncharacterized oxidoreductase At4g09670-like(LOC123183033)
TraesCS1D02G396800	A0A3B6A146	Triticum	aestivum	uncharacterized oxidoreductase At4g09670-like(LOC123183033)
TraesCS1D02G245600	A0A3B5ZX96	Triticum	aestivum	desmethyl-deoxy-podophyllotoxin synthase-like(LOC123181898)
TraesCS2A02G477700	A0A3B6B6T8	Triticum	aestivum	Non-specific lipid-transfer protein(CFC21_019145)
TraesCS4B02G187400	A0A3B6IRM2	Triticum	aestivum	probable galacturonosyltransferase-like 7(LOC123092394)
TraesCS2A02G163000	A0A3B6DCI1	Triticum	aestivum	calmodulin-binding transcription activator 2-like(LOC123187900)
TraesCS2A02G163000	A0A9R1J0T2	Triticum	aestivum	calmodulin-binding transcription activator 2-like(LOC123187900)
TraesCS2A02G163000	A0A3B6AVI5	Triticum	aestivum	calmodulin-binding transcription activator 2-like(LOC123187900)
TraesCS3A02G060800	A0A3B6EC70	Triticum	aestivum	uncharacterized LOC123060063(LOC123060063)
TraesCS1A02G252700	A0A3B5Y1F4	Triticum	aestivum	protein RESISTANCE TO PHYTOPHTHORA 1, chloroplastic-like(LOC123055152)
TraesCS2B02G200800	A5X498 Tri	ticum aestiv	um MADS	-box transcription factor 18(LOC780634)
TraesCS2B02G200800	Q1G194 Tri	ticum aestiv	um MADS	-box transcription factor 18(LOC780634)
TraesCS2B02G200800	A0A7H4LEJ5	Triticum	aestivum	MADS-box transcription factor 18(LOC780634)
TraesCS5B02G212100	A0A3B6LMB3	Triticum	aestivum	respiratory burst oxidase homolog protein E-like(LOC123111988)
TraesCS5A02G060900	A0A3B6KCW8	Triticum	aestivum	BTB/POZ domain-containing protein At3g50780-like(LOC123102334)
TraesCS5D02G177400	A0A3B6MQ85	Triticum	aestivum	uncharacterized LOC123124673(LOC123124673)
TraesCS2D02G066300	A0A3B6D5Q5	Triticum	aestivum	probable LRR receptor-like serine/threonine-protein kinase At3g47570(LOC123051275)
TraesCS2B02G177900	A0A3B6C1Y3	Triticum	aestivum	transcription repressor MYB5-like(LOC123044074)
TraesCS3A02G150800	A0A6B9ZQF4	Triticum	aestivum	late embryogenesis abundant protein Lea14-A-like(LOC123060763)
TraesCS3A02G150800	A0A3B6ED63	Triticum	aestivum	late embryogenesis abundant protein Lea14-A-like(LOC123060763)
TraesCS1B02G241900	A0A3B5YYD9	Triticum	aestivum	serine/threonine-protein kinase TOR-like(LOC123129407)
TraesCS1B02G241900	A0A3B5YY17	Triticum	aestivum	serine/threonine-protein kinase TOR-like(LOC123129407)
TraesCS1B02G241900	A0A3B5YZC5	Triticum	aestivum	serine/threonine-protein kinase TOR-like(LOC123129407)
TraesCS1A02G088000	A0A1D5S273	Triticum	aestivum	serine/threonine-protein phosphatase BSL1 homolog(LOC123180414)
TraesCS1A02G088000	A0A3B5YUD5	Triticum	aestivum	serine/threonine-protein phosphatase BSL1 homolog(LOC123180414)
TraesCS1A02G088000	A0A3B5YTD5	Triticum	aestivum	serine/threonine-protein phosphatase BSL1 homolog(LOC123180414)
TraesCS1A02G088000	A0A3B5YT15	Triticum	aestivum	serine/threonine-protein phosphatase BSL1 homolog(LOC123180414)
TraesCS1A02G088000	A0A3B5YT14	Triticum	aestivum	serine/threonine-protein phosphatase BSL1 homolog(LOC123180414)
TraesCS1A02G088000	A0A3B5YU57	Triticum	aestivum	serine/threonine-protein phosphatase BSL1 homolog(LOC123180414)
TraesCS1A02G088000	A0A3B5ZPW2	Triticum	aestivum	serine/threonine-protein phosphatase BSL1 homolog(LOC123180414)
TraesCS1D02G068000	A0A3B5XUU3	Triticum	aestivum	transcription termination factor MTEF18, mitochondrial-like(LOC123180237)
TraesCS1D02G068000	A0A3B5ZQW0	Triticum	aestivum	transcription termination factor MTEF18, mitochondrial-like(LOC123180237)
TraesCS3B02G101700	A0A077RQ57	Triticum	aestivum	disease resistance protein At4g27190-like(LOC123068738)
TraesCS3A02G198800	A0A3B6EEY1	Triticum	aestivum	LisH domain-containing protein(CFC21_035233)
TraesCS7A02G490147	A0A3B6RR69	Triticum	aestivum	Protein kinase domain-containing protein(CFC21_100061)
TraesCS5A02G276700	A0A3B6KJ51	Triticum	aestivum	calcium-transporting ATPase 5, plasma membrane-type-like(LOC123104247)
TraesCS5A02G276700	A0A3B6KLG3	Triticum	aestivum	calcium-transporting ATPase 5, plasma membrane-type-like(LOC123104247)
TraesCS5A02G276700	A0A3B6KKU3	Triticum	aestivum	calcium-transporting ATPase 5, plasma membrane-type-like(LOC123104247)
TraesCS5A02G276700	A0A3B6KKS4	Triticum	aestivum	calcium-transporting ATPase 5, plasma membrane-type-like(LOC123104247)
TraesCS5A02G276700	A0A3B6KJ47	Triticum	aestivum	calcium-transporting ATPase 5, plasma membrane-type-like(LOC123104247)
TraesCS5A02G276700	A0A3B6KKU8	Triticum	aestivum	calcium-transporting ATPase 5, plasma membrane-type-like(LOC123104247)
TraesCS5A02G276700	A0A3B6KI73	Triticum	aestivum	calcium-transporting ATPase 5, plasma membrane-type-like(LOC123104247)
TraesCS4D02G013900	A0A9R1GC29	Triticum	aestivum	transcription antitermination protein NusB-like(LOC123095621)
TraesCS4D02G013900	A0A3B6JBW8	Triticum	aestivum	transcription antitermination protein NusB-like(LOC123095621)
TraesCS5B02G248100	A0A3B6LLX4	Triticum	aestivum	uncharacterized LOC123112280(LOC123112280)
TraesCS5B02G248100	A0A3B6LNF2	Triticum	aestivum	uncharacterized LOC123112280(LOC123112280)
TraesCS5B02G248100	A0A3B6LNC5	Triticum	aestivum	uncharacterized LOC123112280(LOC123112280)
TraesCS5B02G248100	A0A3B6LNN3	Triticum	aestivum	uncharacterized LOC123112280(LOC123112280)
TraesCS7D02G278000	A0A3B6TJH4	Triticum	aestivum	manganese-dependent ADP-ribose/CDP-alcohol diphosphatase-like(LOC123169332)
TraesCS6B02G060200	A0A3B6PHH2	Triticum	aestivum	uncharacterized LOC123135624(LOC123135624)
TraesCS6B02G060200	A0A3B6PH57	Triticum	aestivum	uncharacterized LOC123135624(LOC123135624)
TraesCS6B02G212800	A0A3B6PL19	Triticum	aestivum	A0A3B6PL19_WHEAT
TraesCS2B02G457100	A0A3B6CC05	Triticum	aestivum	maltose excess protein 1-like, chloroplastic(LOC123046547)
TraesCS2B02G457100	A0A3B6B5H5	Triticum	aestivum	maltose excess protein 1-like, chloroplastic(LOC123046547)
TraesCS2B02G457100	A0A3B6B4J3	Triticum	aestivum	maltose excess protein 1-like, chloroplastic(LOC123046547)
TraesCS2B02G457100	A0A3B6CC51	Triticum	aestivum	maltose excess protein 1-like, chloroplastic(LOC123046547)
TraesCS5B02G110100	A0A3B6LIH1	Triticum	aestivum	protein RETICULATA-RELATED 1, chloroplastic-like(LOC123110908)
TraesCS6A02G374400	A0A3B6NW49	Triticum	aestivum	photosystem II 10 kDa polypeptide, chloroplastic(LOC123128885)
TraesCS6A02G374400	A0A3B6NX57	Triticum	aestivum	photosystem II 10 kDa polypeptide, chloroplastic(LOC123128885)
TraesCS1B02G294400	W4ZSH7 Tri	ticum aestiv	um ubiq	uitin-conjugating enzyme E2 7-like(LOC123059106)
TraesCS1B02G294400	A0A3B5YZY6	Triticum	aestivum	ubiquitin-conjugating enzyme E2 7-like(LOC123059106)
TraesCS7B02G146200	A0A3B6SD34	Triticum	aestivum	thylakoid lumenal 19 kDa protein, chloroplastic-like(LOC123161294)
TraesCS4A02G223500	A0A3B6HV82	Triticum	aestivum	disease resistance protein Pik-2-like(LOC123086725)
TraesCS3D02G383600	A0A3B6GZP3	Triticum	aestivum	uncharacterized LOC123071648(LOC123071648)
TraesCS3D02G383600	A0A077S642	Triticum	aestivum	uncharacterized LOC123071648(LOC123071648)
TraesCS3D02G383600	A0A9R1JPQ7	Triticum	aestivum	uncharacterized LOC123071648(LOC123071648)
TraesCS5D02G226900	A0A077RFJ7	Triticum	aestivum	low molecular mass early light-inducible protein HV90, chloroplastic-like(LOC123124835)
TraesCS5D02G226900	A0A3B6MQS1	Triticum	aestivum	low molecular mass early light-inducible protein HV90, chloroplastic-like(LOC123124835)
TraesCS1D02G360800	A0A3B6A142	Triticum	aestivum	Pentacotripeptide-repeat region of PRORP domain-containing protein(CFC21_013346)
TraesCS7A02G537100	A0A9R1MCT2	Triticum	aestivum	12-oxophytodienoate reductase 1-like(LOC123149684)
TraesCS7A02G537100	A0A3B6RSM3	Triticum	aestivum	12-oxophytodienoate reductase 1-like(LOC123149684)
TraesCS1D02G383500	A0A3B6A077	Triticum	aestivum	CRM domain-containing protein (A0A3B6A077_WHEAT)
TraesCS4B02G212700	A0A3B6HQA0	Triticum	aestivum	OVARIAN TUMOR DOMAIN-containing deubiquitinating enzyme 3-like(LOC123092650)
TraesCS4B02G212700	A0A3B6ISK3	Triticum	aestivum	OVARIAN TUMOR DOMAIN-containing deubiquitinating enzyme 3-like(LOC123092650)
TraesCS4B02G212700	A0A3B6HRS9	Triticum	aestivum	OVARIAN TUMOR DOMAIN-containing deubiquitinating enzyme 3-like(LOC123092650)
TraesCS5B02G123400	A0A3B6LIX4	Triticum	aestivum	Glycosyl transferase family 1 domain-containing protein(CFC21_070753)
TraesCS1B02G014000	A0A3B5XU88	Triticum	aestivum	uncharacterized LOC123103112(LOC123103112)
TraesCS1B02G014000	A0A3B5YR17	Triticum	aestivum	uncharacterized LOC123103112(LOC123103112)
TraesCS3D02G432900	A0A3B6H4H2	Triticum	aestivum	probable glucuronosyltransferase Os01g0926600(LOC123080374)
TraesCS2D02G433300	A0A3B6DIP7	Triticum	aestivum	pentatricopeptide repeat-containing protein At3g22150, chloroplastic-like(LOC123054397)
TraesCS4D02G343400	A0A3B6JRI8	Triticum	aestivum	phenylacetaldehyde reductase-like(LOC123099018)
TraesCS5A02G185400	A0A3B6KG14	Triticum	aestivum	wiskott-Aldrich syndrome protein family member 2-like(LOC123103517)
TraesCS5A02G185400	A0A3B6LLA2	Triticum	aestivum	wiskott-Aldrich syndrome protein family member 2-like(LOC123103517)
TraesCS7B02G044200	A0A3B6S8Z3	Triticum	aestivum	acyl-coenzyme A oxidase 2, peroxisomal-like(LOC123156447)
TraesCS7B02G044200	A0A3B6S9V3	Triticum	aestivum	acyl-coenzyme A oxidase 2, peroxisomal-like(LOC123156447)
TraesCS7B02G044200	A0A3B6RDI0	Triticum	aestivum	acyl-coenzyme A oxidase 2, peroxisomal-like(LOC123156447)
TraesCS7B02G044200	A0A3B6RH01	Triticum	aestivum	acyl-coenzyme A oxidase 2, peroxisomal-like(LOC123156447)
TraesCS2D02G374400	A0A3B6DK57	Triticum	aestivum	UDP-glycosyltransferase 73C6-like(LOC123049647)
TraesCS2D02G374400	A0A3B6CA26	Triticum	aestivum	UDP-glycosyltransferase 73C6-like(LOC123049647)
TraesCS2A02G049500	A0A7H4LB22	Triticum	aestivum	(E)-beta-caryophyllene synthase-like(LOC123184396)
TraesCS2A02G049500	A0A3B6APZ9	Triticum	aestivum	(E)-beta-caryophyllene synthase-like(LOC123184396)
TraesCS6A02G099800	A0A3B6NMG6	Triticum	aestivum	zinc transporter 2-like(LOC123132104)
TraesCS6A02G099800	A0A3B6NLN2	Triticum	aestivum	zinc transporter 2-like(LOC123132104)
TraesCS1D02G283900	A0A3B5ZWW3	Triticum	aestivum	chitinase 1-like(LOC123182265)
TraesCS6D02G365100	A0A3B6QKB1	Triticum	aestivum	putative disease resistance protein RGA1(LOC123146078)
TraesCS3D02G244600	A0A3B6GX29	Triticum	aestivum	probable E3 ubiquitin-protein ligase ZFP1(LOC123078764)
TraesCS3D02G244600	A0A3B6GTW0	Triticum	aestivum	probable E3 ubiquitin-protein ligase ZFP1(LOC123078764)
TraesCS3D02G244600	A0A3B6GUH8	Triticum	aestivum	probable E3 ubiquitin-protein ligase ZFP1(LOC123078764)
TraesCS3D02G244600	A0A3B6GXK8	Triticum	aestivum	probable E3 ubiquitin-protein ligase ZFP1(LOC123078764)
TraesCS3D02G244600	A0A3B6GSH9	Triticum	aestivum	probable E3 ubiquitin-protein ligase ZFP1(LOC123078764)
TraesCS5B02G455500	A0A3B6LVC5	Triticum	aestivum	wall-associated receptor kinase 2-like(LOC123113773)
TraesCS5B02G455500	A0A3B6LV95	Triticum	aestivum	wall-associated receptor kinase 2-like(LOC123113773)
TraesCS4A02G063700	A0A3B6JLH1	Triticum	aestivum	protein VAC14 homolog(LOC123085133)
TraesCS4A02G063700	A0A3B6HNS6	Triticum	aestivum	protein VAC14 homolog(LOC123085133)
TraesCS4A02G063700	A0A3B6JJY6	Triticum	aestivum	protein VAC14 homolog(LOC123085133)
TraesCS4A02G063700	A0A3B6HPD3	Triticum	aestivum	protein VAC14 homolog(LOC123085133)
TraesCS4A02G063700	A0A3B6JMT1	Triticum	aestivum	protein VAC14 homolog(LOC123085133)
TraesCS4A02G063700	A0A3B6JN62	Triticum	aestivum	protein VAC14 homolog(LOC123085133)
TraesCS4A02G063700	A0A3B6HS81	Triticum	aestivum	protein VAC14 homolog(LOC123085133)
TraesCS4A02G063700	A0A3B6JMS3	Triticum	aestivum	protein VAC14 homolog(LOC123085133)
TraesCS4A02G063700	A0A3B6HT38	Triticum	aestivum	protein VAC14 homolog(LOC123085133)
TraesCS4A02G063700	A0A3B6HQS9	Triticum	aestivum	protein VAC14 homolog(LOC123085133)
TraesCS4A02G063700	A0A3B6JJY1	Triticum	aestivum	protein VAC14 homolog(LOC123085133)
TraesCS4A02G063700	A0A3B6JKX0	Triticum	aestivum	protein VAC14 homolog(LOC123085133)
TraesCS6A02G210300	A0A3B6QEJ3	Triticum	aestivum	protein GLE1-like(LOC123127596)
TraesCS6A02G210300	A0A3B6QEV4	Triticum	aestivum	protein GLE1-like(LOC123127596)
TraesCS6A02G210300	A0A3B6NR54	Triticum	aestivum	protein GLE1-like(LOC123127596)
TraesCS6A02G210300	A0A3B6QHH5	Triticum	aestivum	protein GLE1-like(LOC123127596)
TraesCS6A02G210300	A0A3B6PLJ8	Triticum	aestivum	protein GLE1-like(LOC123127596)
TraesCS6A02G210300	A0A3B6PKD0	Triticum	aestivum	protein GLE1-like(LOC123127596)
TraesCS1D02G308200	A0A3B5ZY75	Triticum	aestivum	SNF1-related protein kinase regulatory subunit beta-1-like(LOC123182434)
TraesCS7B02G263800	A0A3B6RJ03	Triticum	aestivum	(S)-coclaurine N-methyltransferase-like(LOC123148059)
TraesCS7B02G263800	A0A3B6SNY9	Triticum	aestivum	(S)-coclaurine N-methyltransferase-like(LOC123148059)
TraesCS7B02G263800	A0A3B6SML9	Triticum	aestivum	(S)-coclaurine N-methyltransferase-like(LOC123148059)
TraesCS1A02G275400	A0A3B5Y262	Triticum	aestivum	serine/threonine-protein kinase Nek4-like(LOC123057822)
TraesCS1A02G275400	A0A3B5Z0P2	Triticum	aestivum	serine/threonine-protein kinase Nek4-like(LOC123057822)
TraesCS1A02G275400	A0A3B5YZI5	Triticum	aestivum	serine/threonine-protein kinase Nek4-like(LOC123057822)
TraesCS1A02G250100	A0A3B5YYM5	Triticum	aestivum	endo-1,3;1,4-beta-D-glucanase-like(LOC123144589)
TraesCS1A02G250100	A0A3B5Y1C6	Triticum	aestivum	endo-1,3;1,4-beta-D-glucanase-like(LOC123144589)
TraesCS4A02G212800	A0A3B6HUW2	Triticum	aestivum	probable monogalactosyldiacylglycerol synthase 2, chloroplastic(LOC123082162)
TraesCS4A02G212800	A0A3B6IND5	Triticum	aestivum	probable monogalactosyldiacylglycerol synthase 2, chloroplastic(LOC123082162)
TraesCS4A02G212800	A0A3B6ILU7	Triticum	aestivum	probable monogalactosyldiacylglycerol synthase 2, chloroplastic(LOC123082162)
TraesCS1D02G129300	A0A3B5ZSV4	Triticum	aestivum	uncharacterized LOC123180793(LOC123180793)
TraesCS7B02G286300	A0A3B6SJZ0	Triticum	aestivum	B-box zinc finger protein 20-like(LOC123157956)
TraesCS7B02G286300	A0A3B6SGK5	Triticum	aestivum	B-box zinc finger protein 20-like(LOC123157956)
TraesCS7B02G286300	A0A3B6SNG3	Triticum	aestivum	B-box zinc finger protein 20-like(LOC123157956)
TraesCS3D02G509900	A0A3B6EQH6	Triticum	aestivum	E3 ubiquitin-protein ligase RGLG3-like(LOC123063525)
TraesCS3D02G509900	A0A3B6ERA8	Triticum	aestivum	E3 ubiquitin-protein ligase RGLG3-like(LOC123063525)
TraesCS3D02G509900	A0A3B6H3F6	Triticum	aestivum	E3 ubiquitin-protein ligase RGLG3-like(LOC123063525)
TraesCS2D02G407000	A0A2X0S9K6	Triticum	aestivum	5-amino-6-(5-phospho-D-ribitylamino)uracil phosphatase, chloroplastic-like(LOC123054210)
TraesCS1B02G155400	A0A3B5YUV3	Triticum	aestivum	cationic amino acid transporter 2, vacuolar-like(LOC123090042)
TraesCS7A02G411300	A0A3B6RNP6	Triticum	aestivum	uncharacterized LOC123152585(LOC123152585)
TraesCS2A02G438100	A0A3B6B3P9	Triticum	aestivum	uncharacterized LOC123190291(LOC123190291)
TraesCS1B02G269400	Q9ZRB2 Tri	ticum aestiv	um tubu	lin beta-1 chain-like(LOC543257)
TraesCS1B02G269400	W5AET6 Tri	ticum aestiv	um tubu	lin beta-1 chain-like(LOC543257)
TraesCS6B02G122800	O24401 Tri	ticum aestiv	um chlo	rophyll a-b binding protein of LHCII type 1(LOC543256)
TraesCS6B02G122800	A0A3B6PHQ9	Triticum	aestivum	chlorophyll a-b binding protein of LHCII type 1(LOC543256)
TraesCS6B02G122800	A0A3B6PHP0	Triticum	aestivum	chlorophyll a-b binding protein of LHCII type 1(LOC543256)
TraesCS1D02G418700	A0A3B6A1D7	Triticum	aestivum	uncharacterized LOC123183205(LOC123183205)
TraesCS1D02G418700	A0A3B6A2S2	Triticum	aestivum	uncharacterized LOC123183205(LOC123183205)
TraesCS5A02G539800	A0A3B6KU73	Triticum	aestivum	2-oxoglutarate-dependent dioxygenase 11-like(LOC123106104)
TraesCSU02G153200	A0A3B6UBV9	Triticum	aestivum	NB-ARC domain-containing protein(CFC21_055006)
TraesCS7D02G365800	A0A3B6TMJ9	Triticum	aestivum	receptor-like protein kinase 5(LOC123164285)
TraesCS3B02G112400	A0A3B6ECG2	Triticum	aestivum	serine/threonine-protein phosphatase 7 long form homolog(LOC123060291)
TraesCS3B02G112400	A0A3B6FHF9	Triticum	aestivum	serine/threonine-protein phosphatase 7 long form homolog(LOC123060291)
TraesCS1A02G123100	A0A341NKT5	Triticum	aestivum	CFC21_006126
TraesCS3B02G328600	A0A3B6FU70	Triticum	aestivum	la-related protein 6A-like(LOC123070817)
TraesCS3B02G328600	A0A3B6GWC8	Triticum	aestivum	la-related protein 6A-like(LOC123070817)
TraesCS3B02G328600	A0A3B6GVU4	Triticum	aestivum	la-related protein 6A-like(LOC123070817)
TraesCS3D02G014100	A0A3B6GJR4	Triticum	aestivum	rust resistance kinase Lr10-like(LOC123076782)
TraesCS3D02G014100	A0A3B6GLC0	Triticum	aestivum	rust resistance kinase Lr10-like(LOC123076782)
TraesCS6B02G200800	A0A3B6PK40	Triticum	aestivum	30S ribosomal protein S21, chloroplastic-like(LOC123136814)
TraesCS6D02G282000	A0A3B6QHQ3	Triticum	aestivum	photosynthetic NDH subunit of lumenal location 4, chloroplastic-like(LOC123141795)
TraesCS2B02G266600	A0A3B6C5E6	Triticum	aestivum	amino acid permease 6-like(LOC123044974)
TraesCS6B02G410900	A0A3B6PUC0	Triticum	aestivum	AP-1 complex subunit gamma-2-like(LOC123128870)
TraesCS6B02G410900	A0A3B6PUF3	Triticum	aestivum	AP-1 complex subunit gamma-2-like(LOC123128870)
TraesCS6B02G410900	A0A3B6PSZ8	Triticum	aestivum	AP-1 complex subunit gamma-2-like(LOC123128870)
TraesCS6B02G410900	A0A3B6NWR9	Triticum	aestivum	AP-1 complex subunit gamma-2-like(LOC123128870)
TraesCS6B02G410900	A0A3B6PRN1	Triticum	aestivum	AP-1 complex subunit gamma-2-like(LOC123128870)
TraesCS6B02G410900	A0A3B6NUH4	Triticum	aestivum	AP-1 complex subunit gamma-2-like(LOC123128870)
TraesCS6B02G410900	A0A3B6PS89	Triticum	aestivum	AP-1 complex subunit gamma-2-like(LOC123128870)
TraesCS3B02G251600	A0A3B6FMF1	Triticum	aestivum	TPR repeat-containing thioredoxin TTL1-like(LOC123070127)
TraesCS5A02G447200	A0A3B6KPL2	Triticum	aestivum	ABC transporter G family member 48(LOC100286396)
TraesCS5A02G447200	B9UYP3 Tri	ticum aestiv	um ABC t	ransporter G family member 48(LOC100286396)
TraesCS5A02G447200	C3VDE4 Tri	ticum aestiv	um ABC t	ransporter G family member 48(LOC100286396)
TraesCS4A02G272500	A0A3B6HWU3	Triticum	aestivum	mitogen-activated protein kinase kinase kinase(CFC21_097437)
TraesCS4A02G121300	A0A3B6HV60	Triticum	aestivum	histone-lysine N-methyltransferase EZ1-like(LOC123085669)
TraesCS4A02G121300	A0A3B6HSV0	Triticum	aestivum	histone-lysine N-methyltransferase EZ1-like(LOC123085669)
TraesCS4A02G121300	A0A3B6HUB1	Triticum	aestivum	histone-lysine N-methyltransferase EZ1-like(LOC123085669)
TraesCS4A02G121300	A0A3B6HRB3	Triticum	aestivum	histone-lysine N-methyltransferase EZ1-like(LOC123085669)
TraesCS6A02G098500	A0A3B6NLB0	Triticum	aestivum	chloride channel protein CLC-a-like(LOC123132086)
TraesCS6A02G098500	A0A3B6NME7	Triticum	aestivum	chloride channel protein CLC-a-like(LOC123132086)
TraesCS6D02G300600	A0A3B6QKR1	Triticum	aestivum	2-oxoglutarate-dependent dioxygenase 11-like(LOC123141851)
TraesCS4D02G080700	A0A3B6JGN0	Triticum	aestivum	ATP-dependent (S)-NAD(P)H-hydrate dehydratase-like(LOC123096159)
TraesCS4D02G080700	A0A3B6JH39	Triticum	aestivum	ATP-dependent (S)-NAD(P)H-hydrate dehydratase-like(LOC123096159)
TraesCS4D02G080700	A0A3B6JEU0	Triticum	aestivum	ATP-dependent (S)-NAD(P)H-hydrate dehydratase-like(LOC123096159)
TraesCS4D02G080700	A0A3B6JDV4	Triticum	aestivum	ATP-dependent (S)-NAD(P)H-hydrate dehydratase-like(LOC123096159)
TraesCS2A02G501700	A0A7H4LP24	Triticum	aestivum	uncharacterized LOC123186300(LOC123186300)
TraesCS2A02G501700	A0A1D5TB53	Triticum	aestivum	uncharacterized LOC123186300(LOC123186300)
TraesCS7B02G298300	A0A3B6SJH9	Triticum	aestivum	cinnamoyl-CoA reductase 1-like(LOC123157018)
TraesCS3D02G357300	A0A3B6GYP4	Triticum	aestivum	pentatricopeptide repeat-containing protein At3g46790, chloroplastic-like(LOC123079751)
TraesCS6D02G283300	A0A3B6QKZ9	Triticum	aestivum	ATP synthase delta chain, chloroplastic-like(LOC123145464)
TraesCS3D02G141100	A0A3B6GPW2	Triticum	aestivum	CFC21_046530
TraesCS5A02G198700	A0A3B6KI44	Triticum	aestivum	Potassium transporter(CFC21_065537)
TraesCS4B02G211400	A0A3B6IQW9	Triticum	aestivum	fructose-1,6-bisphosphatase, chloroplastic-like(LOC123092638)
TraesCS3A02G341300	A0A3B6EK78	Triticum	aestivum	cytochrome P450 704C1-like(LOC123062419)
TraesCS3A02G341300	A0A3B6ELF3	Triticum	aestivum	cytochrome P450 704C1-like(LOC123062419)
TraesCS3A02G341300	A0A3B6EPL0	Triticum	aestivum	cytochrome P450 704C1-like(LOC123062419)
TraesCS2A02G109500	A0A3B6ASU3	Triticum	aestivum	uncharacterized LOC123187504(LOC123187504)
TraesCS2A02G109500	A0A7H4LCM5	Triticum	aestivum	uncharacterized LOC123187504(LOC123187504)
TraesCS2A02G109500	A0A3B6ATP9	Triticum	aestivum	uncharacterized LOC123187504(LOC123187504)
TraesCS6B02G241300	A0A3B6PNN1	Triticum	aestivum	uncharacterized LOC123137357(LOC123137357)
TraesCS6B02G134800	A0A3B6PJW9	Triticum	aestivum	50S ribosomal protein L3, chloroplastic-like(LOC123136179)
TraesCS2D02G321900	A0A1D5UH45	Triticum	aestivum	galactose mutarotase-like(LOC123053523)
TraesCS2D02G321900	A0A3B6B1B4	Triticum	aestivum	galactose mutarotase-like(LOC123053523)
TraesCS2D02G321900	A0A3B6B267	Triticum	aestivum	galactose mutarotase-like(LOC123053523)
TraesCS3B02G468900	A0A3B6FZ64	Triticum	aestivum	protein THYLAKOID RHODANESE-LIKE, chloroplastic-like(LOC123072039)
TraesCS3B02G468900	A0A3B6FVU1	Triticum	aestivum	protein THYLAKOID RHODANESE-LIKE, chloroplastic-like(LOC123072039)
TraesCS4B02G176700	A0A191XX34	Triticum	aestivum	transcription factor WRKY19(LOC100192159)
TraesCS4B02G176700	A0A191XX56	Triticum	aestivum	transcription factor WRKY19(LOC100192159)
TraesCS4B02G176700	A0A191XX78	Triticum	aestivum	transcription factor WRKY19(LOC100192159)
TraesCS4B02G176700	A0A191XX57	Triticum	aestivum	transcription factor WRKY19(LOC100192159)
TraesCS4B02G176700	A0A191XX58	Triticum	aestivum	transcription factor WRKY19(LOC100192159)
TraesCS4B02G176700	A0A191XX59	Triticum	aestivum	transcription factor WRKY19(LOC100192159)
TraesCS4B02G176700	A0A191XX38	Triticum	aestivum	transcription factor WRKY19(LOC100192159)
TraesCS4B02G176700	A0A191XX39	Triticum	aestivum	transcription factor WRKY19(LOC100192159)
TraesCS4B02G176700	A0A140EXP3	Triticum	aestivum	transcription factor WRKY19(LOC100192159)
TraesCS4B02G176700	A0A191XX70	Triticum	aestivum	transcription factor WRKY19(LOC100192159)
TraesCS4B02G176700	A0A191XX50	Triticum	aestivum	transcription factor WRKY19(LOC100192159)
TraesCS4B02G176700	A0A191XX72	Triticum	aestivum	transcription factor WRKY19(LOC100192159)
TraesCS4B02G176700	A0A191XX53	Triticum	aestivum	transcription factor WRKY19(LOC100192159)
TraesCS4B02G176700	A0A191XX54	Triticum	aestivum	transcription factor WRKY19(LOC100192159)
TraesCS4B02G176700	A0A191XX76	Triticum	aestivum	transcription factor WRKY19(LOC100192159)
TraesCS4B02G176700	A0A191XX55	Triticum	aestivum	transcription factor WRKY19(LOC100192159)
TraesCS4B02G176700	A0A191XX77	Triticum	aestivum	transcription factor WRKY19(LOC100192159)
TraesCS4B02G176700	A0A191XX45	Triticum	aestivum	transcription factor WRKY19(LOC100192159)
TraesCS4B02G176700	A0A191XX67	Triticum	aestivum	transcription factor WRKY19(LOC100192159)
TraesCS4B02G176700	A0A191XX46	Triticum	aestivum	transcription factor WRKY19(LOC100192159)
TraesCS4B02G176700	A0A191XX68	Triticum	aestivum	transcription factor WRKY19(LOC100192159)
TraesCS4B02G176700	A0A191XX47	Triticum	aestivum	transcription factor WRKY19(LOC100192159)
TraesCS4B02G176700	A0A191XX69	Triticum	aestivum	transcription factor WRKY19(LOC100192159)
TraesCS4B02G176700	A0A191XX49	Triticum	aestivum	transcription factor WRKY19(LOC100192159)
TraesCS4B02G176700	A0A191XX40	Triticum	aestivum	transcription factor WRKY19(LOC100192159)
TraesCS4B02G176700	A0A191XX62	Triticum	aestivum	transcription factor WRKY19(LOC100192159)
TraesCS4B02G176700	A0A191XX41	Triticum	aestivum	transcription factor WRKY19(LOC100192159)
TraesCS4B02G176700	A0A191XX63	Triticum	aestivum	transcription factor WRKY19(LOC100192159)
TraesCS4B02G176700	A0A191XX42	Triticum	aestivum	transcription factor WRKY19(LOC100192159)
TraesCS4B02G176700	A0A191XX64	Triticum	aestivum	transcription factor WRKY19(LOC100192159)
TraesCS4B02G176700	A0A191XX43	Triticum	aestivum	transcription factor WRKY19(LOC100192159)
TraesCS4B02G176700	A0A191XX65	Triticum	aestivum	transcription factor WRKY19(LOC100192159)
TraesCS4B02G176700	A0A0U2UU88	Triticum	aestivum	transcription factor WRKY19(LOC100192159)
TraesCS4B02G176700	A0A3B6IR68	Triticum	aestivum	transcription factor WRKY19(LOC100192159)
TraesCS6A02G288100	A0A3B6PP57	Triticum	aestivum	transcription factor BIM2-like(LOC123128258)
TraesCS6A02G288100	A0A3B6PPT3	Triticum	aestivum	transcription factor BIM2-like(LOC123128258)
TraesCS6A02G288100	A0A3B6NRN3	Triticum	aestivum	transcription factor BIM2-like(LOC123128258)
TraesCS7D02G254000	A0A3B6TE02	Triticum	aestivum	cytochrome b561 and DOMON domain-containing protein At4g12980-like(LOC123151588)
TraesCS7D02G254000	A0A3B6RE49	Triticum	aestivum	cytochrome b561 and DOMON domain-containing protein At4g12980-like(LOC123151588)
TraesCS7D02G254000	A0A3B6TIP1	Triticum	aestivum	cytochrome b561 and DOMON domain-containing protein At4g12980-like(LOC123151588)
TraesCS5A02G377400	A0A3B6KLJ4	Triticum	aestivum	pentatricopeptide repeat-containing protein At3g53700, chloroplastic-like(LOC123104937)
TraesCS2D02G101200	A0A7H4LCF6	Triticum	aestivum	ricin B-like lectin R40G2(LOC123048677)
TraesCS2D02G101200	A0A3B6D7E1	Triticum	aestivum	ricin B-like lectin R40G2(LOC123048677)
TraesCS2A02G554200	A0A3B6B8H0	Triticum	aestivum	transcription factor SRM1-like(LOC123191035)
TraesCS1B02G364200	A0A3B5Z2J8	Triticum	aestivum	chaperone protein dnaJ C76, chloroplastic-like(LOC123096737)
TraesCS1B02G364200	A0A3B5Z393	Triticum	aestivum	chaperone protein dnaJ C76, chloroplastic-like(LOC123096737)
TraesCS3B02G008100	A0A077RR71	Triticum	aestivum	peptidyl-prolyl cis-trans isomerase CYP26-2, chloroplastic-like(LOC123057458)
TraesCS3B02G008100	A0A3B6EC21	Triticum	aestivum	peptidyl-prolyl cis-trans isomerase CYP26-2, chloroplastic-like(LOC123057458)
TraesCS7A02G351100	A0A3B6RLR7	Triticum	aestivum	30S ribosomal protein S31, chloroplastic-like(LOC123147933)
TraesCS2A02G513700	A0A3B6B673	Triticum	aestivum	CFC21_019589
TraesCS5A02G124600	A0A3B6KG52	Triticum	aestivum	transcription factor VIP1-like(LOC123102966)
TraesCS3B02G123100	A0A077RWQ7	Triticum	aestivum	NDR1/HIN1-like protein 6(LOC123068882)
TraesCS3B02G123100	S4S332 Tri	ticum aestiv	um NDR1	/HIN1-like protein 6(LOC123068882)
TraesCS2D02G576000	A0A7H4LQY4	Triticum	aestivum	protein NRT1/ PTR FAMILY 5.10-like(LOC123055395)
TraesCS2D02G576000	A0A3B6DMN1	Triticum	aestivum	protein NRT1/ PTR FAMILY 5.10-like(LOC123055395)
TraesCS2D02G576000	A0A3B6DNF8	Triticum	aestivum	protein NRT1/ PTR FAMILY 5.10-like(LOC123055395)
TraesCS1B02G419800	A0A3B5Z5D2	Triticum	aestivum	golgin candidate 5-like(LOC123145476)
TraesCS1B02G419800	A0A3B5Z4B3	Triticum	aestivum	golgin candidate 5-like(LOC123145476)
TraesCS5A02G315100	A0A3B6KM63	Triticum	aestivum	splicing factor 3A subunit 2-like(LOC123104494)
TraesCS3A02G069200	A0A3B6ECF9	Triticum	aestivum	AAA+ ATPase domain-containing protein (A0A3B6ECF9_WHEAT)
TraesCS6B02G139600	A0A3B6NML3	Triticum	aestivum	CRS2-associated factor 2, mitochondrial-like(LOC123132192)
TraesCS6B02G139600	A0A3B6PI88	Triticum	aestivum	CRS2-associated factor 2, mitochondrial-like(LOC123132192)
TraesCS1A02G445800	A0A3B5Y8Y2	Triticum	aestivum	Rho GDP-dissociation inhibitor 1 (A0A3B5Y8Y2_WHEAT)
TraesCS2A02G115300	A0A3B6AT14	Triticum	aestivum	protein SRC2-like(LOC123184771)
TraesCS1A02G208600	A0A3B5YXM9	Triticum	aestivum	uncharacterized LOC123051641(LOC123051641)
TraesCS1A02G208600	A0A3B5Y0D9	Triticum	aestivum	uncharacterized LOC123051641(LOC123051641)
TraesCS1A02G208600	A0A3B5YYF6	Triticum	aestivum	uncharacterized LOC123051641(LOC123051641)
TraesCS7A02G094200	A0A3B6TJ40	Triticum	aestivum	very-long-chain 3-oxoacyl-CoA reductase 1-like(LOC123152177)
TraesCS7A02G094200	A0A3B6R8V2	Triticum	aestivum	very-long-chain 3-oxoacyl-CoA reductase 1-like(LOC123152177)
TraesCS7A02G094200	A0A3B6TDA9	Triticum	aestivum	very-long-chain 3-oxoacyl-CoA reductase 1-like(LOC123152177)
TraesCS5D02G479700	A0A3B6N1W2	Triticum	aestivum	uncharacterized LOC123123413(LOC123123413)
TraesCS6B02G153900	A0A3B6NMI6	Triticum	aestivum	peroxisomal fatty acid beta-oxidation multifunctional protein-like(LOC123136357)
TraesCS6B02G153900	A0A3B6NN21	Triticum	aestivum	peroxisomal fatty acid beta-oxidation multifunctional protein-like(LOC123136357)
TraesCS6B02G153900	A0A3B6NNC2	Triticum	aestivum	peroxisomal fatty acid beta-oxidation multifunctional protein-like(LOC123136357)
TraesCS6B02G153900	A0A3B6PIU6	Triticum	aestivum	peroxisomal fatty acid beta-oxidation multifunctional protein-like(LOC123136357)
TraesCS5D02G095600	A0A3B6MM94	Triticum	aestivum	myb-related protein MYBAS2-like(LOC123102525)
TraesCS5D02G095600	A0A3B6KDU0	Triticum	aestivum	myb-related protein MYBAS2-like(LOC123102525)
TraesCS5D02G095600	A0A3B6KCK9	Triticum	aestivum	myb-related protein MYBAS2-like(LOC123102525)
TraesCS5D02G095600	A0A3B6MKX2	Triticum	aestivum	myb-related protein MYBAS2-like(LOC123102525)
TraesCS3B02G375000	W5D0R4 Tri	ticum aestiv	um N-te	rminal kinase-like protein(LOC123071220)
TraesCS7B02G315300	A0A3B6RNT8	Triticum	aestivum	cysteine-rich and transmembrane domain-containing protein WIH2-like(LOC123152647)
TraesCS7B02G315300	A0A3B6SK38	Triticum	aestivum	cysteine-rich and transmembrane domain-containing protein WIH2-like(LOC123152647)
TraesCSU02G242100	A0A3B6U961	Triticum	aestivum	CFC21_014712
TraesCSU02G242100	A0A3B6U4U0	Triticum	aestivum	CFC21_014712
TraesCS1A02G330700	A0A3B5Y534	Triticum	aestivum	carnosine N-methyltransferase-like(LOC123062555)
TraesCS1A02G330700	A0A9R1DRC6	Triticum	aestivum	carnosine N-methyltransferase-like(LOC123062555)
TraesCS3D02G160200	A0A3B6GR71	Triticum	aestivum	cytochrome P450 71A1-like(LOC123077859)
TraesCS2B02G229600	A0A3B6C3Q1	Triticum	aestivum	protein STRUBBELIG-RECEPTOR FAMILY 3-like(LOC123044528)
TraesCS2B02G229600	A0A3B6C3X6	Triticum	aestivum	protein STRUBBELIG-RECEPTOR FAMILY 3-like(LOC123044528)
TraesCS4B02G230500	A0A3B6IRI9	Triticum	aestivum	65-kDa microtubule-associated protein 7-like(LOC123085220)
TraesCS4B02G230500	A0A3B6HTH1	Triticum	aestivum	65-kDa microtubule-associated protein 7-like(LOC123085220)
TraesCS4B02G230500	A0A3B6IUW0	Triticum	aestivum	65-kDa microtubule-associated protein 7-like(LOC123085220)
TraesCS4B02G230500	A0A3B6IT59	Triticum	aestivum	65-kDa microtubule-associated protein 7-like(LOC123085220)
TraesCS4B02G230500	A0A3B6HPQ7	Triticum	aestivum	65-kDa microtubule-associated protein 7-like(LOC123085220)
TraesCS4B02G230500	A0A3B6IVK8	Triticum	aestivum	65-kDa microtubule-associated protein 7-like(LOC123085220)
TraesCS7A02G276800	A0A3B6RFI2	Triticum	aestivum	YTH domain-containing protein ECT2-like(LOC123152652)
TraesCS7A02G276800	A0A3B6RJ04	Triticum	aestivum	YTH domain-containing protein ECT2-like(LOC123152652)
TraesCS7A02G276800	A0A3B6RIW2	Triticum	aestivum	YTH domain-containing protein ECT2-like(LOC123152652)
TraesCS7A02G276800	A0A3B6RJ00	Triticum	aestivum	YTH domain-containing protein ECT2-like(LOC123152652)
TraesCS1D02G431700	A0A3B6A1U0	Triticum	aestivum	peroxisomal biogenesis factor 6-like(LOC123183286)
TraesCS3B02G388300	W5CU28 Tri	ticum aestiv	um unch	aracterized LOC123065893(LOC123065893)
TraesCS7B02G213500	A0A3B6SEA8	Triticum	aestivum	CFC21_103193
TraesCS3A02G196200	A0A3B6EET6	Triticum	aestivum	CFC21_035212
TraesCS2A02G025500	Q6WGP8 Tri	ticum aestiv	um chal	cone synthase 2-like(LOC123186993)
TraesCS2A02G025500	A0A3B6APS2	Triticum	aestivum	chalcone synthase 2-like(LOC123186993)
TraesCS2A02G025500	Q6WGQ1 Tri	ticum aestiv	um chal	cone synthase 2-like(LOC123186993)
TraesCS4A02G258200	A0A3B6JEQ6	Triticum	aestivum	FIP1[V]-like protein(LOC123087031)
TraesCS4A02G258200	A0A3B6HVW6	Triticum	aestivum	FIP1[V]-like protein(LOC123087031)
TraesCS7A02G136500	A0A3B6TLQ8	Triticum	aestivum	4-hydroxyphenylacetaldehyde oxime monooxygenase-like(LOC123150768)
TraesCS7A02G136500	A0A3B6RE84	Triticum	aestivum	4-hydroxyphenylacetaldehyde oxime monooxygenase-like(LOC123150768)
TraesCS2A02G500400	Q45NB2 Tri	ticum aestiv	um glut	amine synthetase leaf isozyme, chloroplastic(LOC780676)
TraesCS2A02G500400	C7DPL4 Tri	ticum aestiv	um glut	amine synthetase leaf isozyme, chloroplastic(LOC780676)
TraesCS4A02G107000	A0A341TEZ9	Triticum	aestivum	low temperature-induced protein lt101.2(LOC123081850)
TraesCS3D02G404000	A0A3B6H337	Triticum	aestivum	probable pectinesterase/pectinesterase inhibitor 51(LOC123057090)
TraesCS1A02G262100	A0A3B5Y1S2	Triticum	aestivum	pheophytinase, chloroplastic-like(LOC123056208)
TraesCS1A02G262100	A0A3B5Y2V6	Triticum	aestivum	pheophytinase, chloroplastic-like(LOC123056208)
TraesCS1A02G262100	A0A3B5Y1R4	Triticum	aestivum	pheophytinase, chloroplastic-like(LOC123056208)
TraesCS1A02G262100	A0A3B5ZW31	Triticum	aestivum	pheophytinase, chloroplastic-like(LOC123056208)
TraesCS1A02G262100	A0A3B5ZW30	Triticum	aestivum	pheophytinase, chloroplastic-like(LOC123056208)
TraesCS1A02G262100	A0A3B5ZXR0	Triticum	aestivum	pheophytinase, chloroplastic-like(LOC123056208)
TraesCS2B02G577200	A0A3B6CFZ9	Triticum	aestivum	geraniol 8-hydroxylase-like(LOC123047311)
TraesCS1A02G287400	A0A3B5Y2N4	Triticum	aestivum	phosphatidate phosphatase PAH1-like(LOC123059257)
TraesCS1A02G287400	A0A3B5ZXG7	Triticum	aestivum	phosphatidate phosphatase PAH1-like(LOC123059257)
TraesCS1A02G287400	A0A3B5ZYQ2	Triticum	aestivum	phosphatidate phosphatase PAH1-like(LOC123059257)
TraesCS2A02G102000	A0A7L8XUT2	Triticum	aestivum	protein ATAF2-like(LOC123184704)
TraesCS2A02G102000	A0A0X8XC33	Triticum	aestivum	protein ATAF2-like(LOC123184704)
TraesCS2A02G102000	A0A140F1N9	Triticum	aestivum	protein ATAF2-like(LOC123184704)
TraesCS7A02G521600	A0A3B6RNA4	Triticum	aestivum	uncharacterized LOC123149579(LOC123149579)
TraesCS7A02G521600	A0A3B6SSY7	Triticum	aestivum	uncharacterized LOC123149579(LOC123149579)
TraesCS1D02G136400	A0A3B5ZS34	Triticum	aestivum	serine/threonine-protein kinase EDR1-like(LOC123118705)
TraesCS1D02G136400	A0A3B5YW69	Triticum	aestivum	serine/threonine-protein kinase EDR1-like(LOC123118705)
TraesCS1D02G136400	A0A3B5ZT70	Triticum	aestivum	serine/threonine-protein kinase EDR1-like(LOC123118705)
TraesCS4D02G074900	A0A3B6JGG3	Triticum	aestivum	adenine/guanine permease AZG2-like(LOC123096113)
TraesCS1D02G262100	A0A3B5Y1S2	Triticum	aestivum	pheophytinase, chloroplastic-like(LOC123056208)
TraesCS1D02G262100	A0A3B5Y2V6	Triticum	aestivum	pheophytinase, chloroplastic-like(LOC123056208)
TraesCS1D02G262100	A0A3B5Y1R4	Triticum	aestivum	pheophytinase, chloroplastic-like(LOC123056208)
TraesCS1D02G262100	A0A3B5ZW31	Triticum	aestivum	pheophytinase, chloroplastic-like(LOC123056208)
TraesCS1D02G262100	A0A3B5ZW30	Triticum	aestivum	pheophytinase, chloroplastic-like(LOC123056208)
TraesCS1D02G262100	A0A3B5ZXR0	Triticum	aestivum	pheophytinase, chloroplastic-like(LOC123056208)
TraesCS3A02G418300	A0A3B6H0U5	Triticum	aestivum	uncharacterized LOC123063023(LOC123063023)
TraesCS3A02G418300	A0A3B6H094	Triticum	aestivum	uncharacterized LOC123063023(LOC123063023)
TraesCS3A02G418300	A0A3B6ENE9	Triticum	aestivum	uncharacterized LOC123063023(LOC123063023)
TraesCS1B02G251300	A0A3B5YYB3	Triticum	aestivum	midasin-like(LOC123130774)
TraesCS5A02G353400	A0A3B6MWL4	Triticum	aestivum	11S globulin seed storage protein 2-like(LOC123107670)
TraesCS5A02G353400	A0A3B6KN98	Triticum	aestivum	11S globulin seed storage protein 2-like(LOC123107670)
TraesCS2D02G505700	A0A7H4LP58	Triticum	aestivum	sucrose transport protein SUT5-like(LOC123050316)
TraesCS2D02G505700	A0A3B6DPG1	Triticum	aestivum	sucrose transport protein SUT5-like(LOC123050316)
TraesCS7D02G351200	A0A3B6SMB3	Triticum	aestivum	uncharacterized LOC123169241(LOC123169241)
TraesCS7D02G351200	A0A3B6SJ44	Triticum	aestivum	uncharacterized LOC123169241(LOC123169241)
TraesCS7D02G351200	A0A3B6TMG5	Triticum	aestivum	uncharacterized LOC123169241(LOC123169241)
TraesCS3D02G021200	A0A3B6GJY5	Triticum	aestivum	Histidine-rich calcium-binding protein(CFC21_045350)
TraesCS2B02G626700	A0A7H4LQY4	Triticum	aestivum	protein NRT1/ PTR FAMILY 5.10-like(LOC123047580)
TraesCS2B02G626700	A0A3B6CHK2	Triticum	aestivum	protein NRT1/ PTR FAMILY 5.10-like(LOC123047580)
TraesCS7A02G406800	A0A3B6RJQ6	Triticum	aestivum	stress enhanced protein 1, chloroplastic-like(LOC123148506)
TraesCS7A02G406800	A0A3B6RNJ2	Triticum	aestivum	stress enhanced protein 1, chloroplastic-like(LOC123148506)
TraesCS7A02G406800	A0A3B6RKG1	Triticum	aestivum	stress enhanced protein 1, chloroplastic-like(LOC123148506)
TraesCS7B02G100800	A0A3B6SE65	Triticum	aestivum	protein JINGUBANG-like(LOC123163175)
TraesCS2B02G592800	A0A3B6CGI1	Triticum	aestivum	dof zinc finger protein DOF3.1-like(LOC123042754)
TraesCS1B02G352200	A0A3B5Z2V9	Triticum	aestivum	vesicle-fusing ATPase(LOC123140444)
TraesCS1B02G352200	A0A3B5Z248	Triticum	aestivum	vesicle-fusing ATPase(LOC123140444)
TraesCS5A02G093000	W5G3Y7 Tri	ticum aestiv	um rapi	d alkalinization factor-like(LOC123102618)
TraesCS5A02G131600	A0A3B6KFN2	Triticum	aestivum	two-component response regulator ORR9-like(LOC123103029)
TraesCS5A02G131600	A0A3B6KE53	Triticum	aestivum	two-component response regulator ORR9-like(LOC123103029)
TraesCS2A02G578200	A0A3B6B8W3	Triticum	aestivum	probable glutathione S-transferase(LOC123050745)
TraesCS2B02G357700	A0A3B6C8Q6	Triticum	aestivum	uncharacterized LOC123041543(LOC123041543)
TraesCS3A02G202500	A0A3B6FM44	Triticum	aestivum	NADP-specific glutamate dehydrogenase-like(LOC123061287)
TraesCS3A02G202500	A0A3B6GW19	Triticum	aestivum	NADP-specific glutamate dehydrogenase-like(LOC123061287)
TraesCS3A02G202500	A0A3B6EHD4	Triticum	aestivum	NADP-specific glutamate dehydrogenase-like(LOC123061287)
TraesCS3A02G202500	A0A3B6EJD3	Triticum	aestivum	NADP-specific glutamate dehydrogenase-like(LOC123061287)
TraesCS3A02G202500	A0A3B6EFG6	Triticum	aestivum	NADP-specific glutamate dehydrogenase-like(LOC123061287)
TraesCS3A02G202500	A0A3B6EG55	Triticum	aestivum	NADP-specific glutamate dehydrogenase-like(LOC123061287)
TraesCS5A02G479600	A0A3B6KSM7	Triticum	aestivum	protein phosphatase 2C 35-like(LOC123105669)
TraesCS5B02G160400	A0A3B6LKB3	Triticum	aestivum	protein IQ-DOMAIN 12-like(LOC123111502)
TraesCS7B02G353600	A0A3B6SQM0	Triticum	aestivum	uncharacterized LOC123148987(LOC123148987)
TraesCS7B02G353600	A0A3B6SRZ9	Triticum	aestivum	uncharacterized LOC123148987(LOC123148987)
TraesCS7B02G353600	A0A3B6RPZ4	Triticum	aestivum	uncharacterized LOC123148987(LOC123148987)
TraesCS5A02G454300	A0A3B6A0F0	Triticum	aestivum	chlorophyll a-b binding protein of LHCII type 1-like(LOC123105513)
TraesCS5A02G454300	A0A3B6KSA1	Triticum	aestivum	chlorophyll a-b binding protein of LHCII type 1-like(LOC123105513)
TraesCS6A02G216500	A0A3B6NRD7	Triticum	aestivum	glycine-rich RNA-binding protein-like(LOC123130667)
TraesCS3B02G248000	W5CUB3 Tri	ticum aestiv	um pent	atricopeptide repeat-containing protein At5g55740, chloroplastic-like(LOC123070087)
TraesCS3B02G275600	A0A3B6FS61	Triticum	aestivum	uncharacterized LOC123061694(LOC123061694)
TraesCS3B02G275600	A0A3B6FNV4	Triticum	aestivum	uncharacterized LOC123061694(LOC123061694)
TraesCS3B02G275600	A0A3B6EH09	Triticum	aestivum	uncharacterized LOC123061694(LOC123061694)
TraesCS1A02G221600	A0A3B5Y0V3	Triticum	aestivum	GATA transcription factor 2-like(LOC123052595)
TraesCS5D02G314100	A0A3B6MTS1	Triticum	aestivum	serine carboxypeptidase-like 2(LOC123122220)
TraesCS7D02G461600	A0A3B6TQE5	Triticum	aestivum	14 kDa zinc-binding protein-like(LOC123165700)
TraesCS1B02G289900	A0A3B5YZQ9	Triticum	aestivum	rop guanine nucleotide exchange factor 7-like(LOC123135647)
TraesCS1B02G289900	A0A3B5Y2U7	Triticum	aestivum	rop guanine nucleotide exchange factor 7-like(LOC123135647)
TraesCS1D02G288700	A0A3B5ZYU6	Triticum	aestivum	CFC21_012619
TraesCS6B02G222200	A0A3B6PMU4	Triticum	aestivum	RING-type E3 ubiquitin transferase(CFC21_088096)
TraesCS2B02G031200	A0A3B6BXG2	Triticum	aestivum	indole-2-monooxygenase-like(LOC123043138)
TraesCS4D02G086900	A0A3B6JE26	Triticum	aestivum	uncharacterized LOC123096218(LOC123096218)
TraesCS4D02G086900	A0A3B6HYD3	Triticum	aestivum	uncharacterized LOC123096218(LOC123096218)
TraesCS4D02G291700	A0A3B6JMN6	Triticum	aestivum	uncharacterized LOC123098634(LOC123098634)
TraesCS4D02G291700	A0A3B6JN70	Triticum	aestivum	uncharacterized LOC123098634(LOC123098634)
TraesCS4D02G291700	A0A3B6JLS2	Triticum	aestivum	uncharacterized LOC123098634(LOC123098634)
TraesCS4D02G291700	A0A3B6IX17	Triticum	aestivum	uncharacterized LOC123098634(LOC123098634)
TraesCS4D02G291700	A0A3B6ITN0	Triticum	aestivum	uncharacterized LOC123098634(LOC123098634)
TraesCS4D02G291700	A0A3B6IV94	Triticum	aestivum	uncharacterized LOC123098634(LOC123098634)
TraesCS7B02G366900	A0A3B6SSE4	Triticum	aestivum	CFC21_104816
TraesCS7A02G111200	A0A3B6R995	Triticum	aestivum	disease resistance protein RGA5-like(LOC123148659)
TraesCS3A02G328300	A0A3B6EK25	Triticum	aestivum	protein CHLOROPLAST ENHANCING STRESS TOLERANCE, chloroplastic-like(LOC123062302)
TraesCS3A02G328300	A0A3B6EJS3	Triticum	aestivum	protein CHLOROPLAST ENHANCING STRESS TOLERANCE, chloroplastic-like(LOC123062302)
TraesCS3A02G328300	A0A3B6EKZ4	Triticum	aestivum	protein CHLOROPLAST ENHANCING STRESS TOLERANCE, chloroplastic-like(LOC123062302)
TraesCS2D02G266600	A0A7H4LHD7	Triticum	aestivum	potassium transporter 22-like(LOC123052988)
TraesCS2D02G266600	A0A3B6DDI7	Triticum	aestivum	potassium transporter 22-like(LOC123052988)
TraesCS7D02G262500	A0A3B6TR03	Triticum	aestivum	non-specific lipid transfer protein GPI-anchored 1-like(LOC123164729)
TraesCS7D02G262500	A0A3B6TIX5	Triticum	aestivum	non-specific lipid transfer protein GPI-anchored 1-like(LOC123164729)
TraesCS5B02G532200	A0A3B6LXV9	Triticum	aestivum	pentatricopeptide repeat-containing protein At2g27610-like(LOC123114273)
TraesCS5B02G232600	A0A3B6MSL2	Triticum	aestivum	1-aminocyclopropane-1-carboxylate oxidase 1-like(LOC123112162)
TraesCS5B02G232600	A0A3B6LMX9	Triticum	aestivum	1-aminocyclopropane-1-carboxylate oxidase 1-like(LOC123112162)
TraesCS5B02G232600	A0A3B6MTV5	Triticum	aestivum	1-aminocyclopropane-1-carboxylate oxidase 1-like(LOC123112162)
TraesCS4B02G025700	A0A3B6IN23	Triticum	aestivum	protein SABRE-like(LOC123090670)
TraesCS4B02G025700	A0A3B6JDN6	Triticum	aestivum	protein SABRE-like(LOC123090670)
TraesCS4B02G025700	A0A3B6JEP9	Triticum	aestivum	protein SABRE-like(LOC123090670)
TraesCS4B02G025700	A0A3B6IM50	Triticum	aestivum	protein SABRE-like(LOC123090670)
TraesCS4B02G025700	A0A3B6JC74	Triticum	aestivum	protein SABRE-like(LOC123090670)
TraesCS4B02G025700	A0A3B6JCS1	Triticum	aestivum	protein SABRE-like(LOC123090670)
TraesCS2A02G380200	A0A3B6B1K2	Triticum	aestivum	endoplasmic reticulum metallopeptidase 1-like(LOC123189872)
TraesCS2A02G380200	A0A3B6B256	Triticum	aestivum	endoplasmic reticulum metallopeptidase 1-like(LOC123189872)
TraesCS2A02G380200	A0A3B6B3G1	Triticum	aestivum	endoplasmic reticulum metallopeptidase 1-like(LOC123189872)
TraesCS7B02G339300	A0A3B6SQ66	Triticum	aestivum	RNA polymerase I-specific transcription initiation factor RRN3-like(LOC123156457)
TraesCS7B02G339300	A0A3B6SRJ9	Triticum	aestivum	RNA polymerase I-specific transcription initiation factor RRN3-like(LOC123156457)
TraesCS7B02G339300	A0A3B6TJT1	Triticum	aestivum	RNA polymerase I-specific transcription initiation factor RRN3-like(LOC123156457)
TraesCS3D02G186800	A0A3B6EEL4	Triticum	aestivum	E3 ubiquitin-protein ligase RNF181 homolog(LOC123058268)
TraesCS3D02G186800	A0A3B6GS27	Triticum	aestivum	E3 ubiquitin-protein ligase RNF181 homolog(LOC123058268)
TraesCS3D02G186800	A0A3B6GQ27	Triticum	aestivum	E3 ubiquitin-protein ligase RNF181 homolog(LOC123058268)
TraesCS4A02G246200	A0A3B6HXK7	Triticum	aestivum	telomerase Cajal body protein 1-like(LOC123086930)
TraesCS4A02G246200	A0A3B6HVY6	Triticum	aestivum	telomerase Cajal body protein 1-like(LOC123086930)
TraesCS2B02G084000	A0A3B6BYY6	Triticum	aestivum	probable LRR receptor-like serine/threonine-protein kinase At3g47570(LOC123043431)
TraesCS7A02G309600	A0A3B6SFT3	Triticum	aestivum	purine-uracil permease NCS1-like(LOC123151312)
TraesCS7A02G309600	A0A3B6RG89	Triticum	aestivum	purine-uracil permease NCS1-like(LOC123151312)
TraesCS2B02G554500	A0A3B6CFC3	Triticum	aestivum	CFC21_026122
TraesCS5A02G143600	A0A3B6KG32	Triticum	aestivum	beta-galactosidase 15-like(LOC123103132)
TraesCS5A02G143600	A0A3B6KGS5	Triticum	aestivum	beta-galactosidase 15-like(LOC123103132)
TraesCS5A02G143600	A0A3B6KDI3	Triticum	aestivum	beta-galactosidase 15-like(LOC123103132)
TraesCS5A02G143600	A0A3B6KG18	Triticum	aestivum	beta-galactosidase 15-like(LOC123103132)
TraesCS5A02G143600	A0A3B6KEJ6	Triticum	aestivum	beta-galactosidase 15-like(LOC123103132)
TraesCS4D02G119400	A0A3B6JHZ8	Triticum	aestivum	vacuolar-sorting receptor 1-like(LOC123096495)
TraesCS4D02G119400	A0A3B6IQJ4	Triticum	aestivum	vacuolar-sorting receptor 1-like(LOC123096495)
TraesCS4D02G119400	A0A3B6IRH0	Triticum	aestivum	vacuolar-sorting receptor 1-like(LOC123096495)
TraesCS1D02G218000	A0A3B5ZW82	Triticum	aestivum	beta-amylase 3, chloroplastic-like(LOC123181646)
TraesCS7B02G142700	A0A3B6SCZ3	Triticum	aestivum	PsbP C-terminal domain-containing protein(CFC21_102447)
TraesCS2B02G344400	A0A3B6C8A5	Triticum	aestivum	CFC21_024045
TraesCS4D02G188700	A0A3B6JKV3	Triticum	aestivum	probable galacturonosyltransferase-like 7(LOC123097714)
TraesCS3D02G118700	A0A3B6GSN3	Triticum	aestivum	TSL-kinase interacting protein 1(CFC21_046334)
TraesCS3A02G185500	A0A3B6EII6	Triticum	aestivum	hydroxymethylglutaryl-CoA lyase, mitochondrial-like(LOC123061072)
TraesCS3A02G185500	A0A3B6EGM8	Triticum	aestivum	hydroxymethylglutaryl-CoA lyase, mitochondrial-like(LOC123061072)
TraesCS7A02G100500	A0A3B6R903	Triticum	aestivum	uncharacterized protein At3g49055-like(LOC123152684)
TraesCS7A02G100500	A0A3B6I105	Triticum	aestivum	uncharacterized protein At3g49055-like(LOC123152684)
TraesCS6D02G273900	A0A3B6NTK2	Triticum	aestivum	protein CURVATURE THYLAKOID 1A, chloroplastic-like(LOC123141756)
TraesCS6D02G273900	A0A3B6NU28	Triticum	aestivum	protein CURVATURE THYLAKOID 1A, chloroplastic-like(LOC123141756)
TraesCS6D02G273900	A0A3B6QHR9	Triticum	aestivum	protein CURVATURE THYLAKOID 1A, chloroplastic-like(LOC123141756)
TraesCS6D02G273900	A0A3B6QHF9	Triticum	aestivum	protein CURVATURE THYLAKOID 1A, chloroplastic-like(LOC123141756)
TraesCS7A02G039400	A0A3B6RB51	Triticum	aestivum	AAA+ ATPase domain-containing protein(CFC21_095355)
TraesCS3D02G514400	A0A3B6H433	Triticum	aestivum	3-oxo-Delta(4,5)-steroid 5-beta-reductase-like(LOC123080862)
TraesCS3B02G023700	D8L9R8 Tri	ticum aestiv	um beta	-1,2-xylosyltransferase XYXT1(LOC606318)
TraesCS3B02G023700	Q5QPY8 Tri	ticum aestiv	um beta	-1,2-xylosyltransferase XYXT1(LOC606318)
TraesCS3B02G023700	I0JTT7 Tri	ticum aestiv	um beta	-1,2-xylosyltransferase XYXT1(LOC606318)
TraesCS4D02G350500	A0A3B6JRS1	Triticum	aestivum	beta-fructofuranosidase, insoluble isoenzyme 1-like(LOC123099062)
TraesCS6A02G386400	A0A3B6NWI1	Triticum	aestivum	uncharacterized LOC123131326(LOC123131326)
TraesCS5A02G083600	A0A3B6KCL4	Triticum	aestivum	UNC93-like protein 3(LOC123102528)
TraesCS5A02G083600	A0A3B6KBB2	Triticum	aestivum	UNC93-like protein 3(LOC123102528)
TraesCS5D02G003500	A0A3B6MJ91	Triticum	aestivum	leucine-rich repeat receptor protein kinase EMS1-like(LOC123119022)
TraesCS2D02G253300	A0A3B6DCJ3	Triticum	aestivum	187-kDa microtubule-associated protein AIR9-like(LOC123052865)
TraesCS2D02G253300	A0A7H4LGZ6	Triticum	aestivum	187-kDa microtubule-associated protein AIR9-like(LOC123052865)
TraesCS2D02G423900	A0A3B6CBR6	Triticum	aestivum	cationic amino acid transporter 8, vacuolar-like(LOC123054330)
TraesCS2D02G423900	A0A3B6DIC9	Triticum	aestivum	cationic amino acid transporter 8, vacuolar-like(LOC123054330)
TraesCS2A02G451100	A0A3B6B440	Triticum	aestivum	chaperone protein DnaJ-like(LOC123190376)
TraesCS1B02G388200	A0A3B6A0F0	Triticum	aestivum	chlorophyll a-b binding protein of LHCII type 1-like(LOC123143417)
TraesCS1B02G388200	A0A3B5Z3B4	Triticum	aestivum	chlorophyll a-b binding protein of LHCII type 1-like(LOC123143417)
TraesCS3D02G496100	A0A3B6H1X6	Triticum	aestivum	brassinosteroid LRR receptor kinase BRI1-like(LOC123075711)
TraesCS3D02G496100	A0A3B6FXT7	Triticum	aestivum	brassinosteroid LRR receptor kinase BRI1-like(LOC123075711)
TraesCS5A02G100600	A0A3B6KBW9	Triticum	aestivum	dicarboxylate transporter 1, chloroplastic-like(LOC123102681)
TraesCS2D02G210300	A0A3B6DA44	Triticum	aestivum	CFC21_029140
TraesCS7D02G008700	Q8W430 Tri	ticum aestiv	um sucr	ose:sucrose 1-fructosyltransferase(LOC542774)
TraesCS7D02G008700	A0A165ZZC4	Triticum	aestivum	sucrose:sucrose 1-fructosyltransferase(LOC542774)
TraesCS2D02G325400	A0A3B6DF03	Triticum	aestivum	CFC21_030361
TraesCS3A02G513100	A0A3B6EQS6	Triticum	aestivum	DNA-directed RNA polymerase V subunit 1-like(LOC123063586)
TraesCS3A02G513100	A0A3B6H2R6	Triticum	aestivum	DNA-directed RNA polymerase V subunit 1-like(LOC123063586)
TraesCS1B02G309400	A0A3B5Z1G7	Triticum	aestivum	CBL-interacting protein kinase 28-like(LOC123136971)
TraesCS3A02G016700	A0A3B6E9T3	Triticum	aestivum	rust resistance kinase Lr10-like(LOC123059806)
TraesCS3D02G501100	A0A3B6H343	Triticum	aestivum	cysteine-rich receptor-like protein kinase 10(LOC123080768)
TraesCS3D02G501100	A0A3B6H3M7	Triticum	aestivum	cysteine-rich receptor-like protein kinase 10(LOC123080768)
TraesCS3D02G501100	A0A3B6H229	Triticum	aestivum	cysteine-rich receptor-like protein kinase 10(LOC123080768)
TraesCS1B02G323700	A0A3B5Z0U5	Triticum	aestivum	CFC21_007968
TraesCS1B02G323700	A0A3B5Z0V3	Triticum	aestivum	CFC21_007968
TraesCS4D02G210200	A0A3B6HPV1	Triticum	aestivum	uncharacterized LOC123085423(LOC123085423)
TraesCS4D02G210200	A0A3B6JKF9	Triticum	aestivum	uncharacterized LOC123085423(LOC123085423)
TraesCS3A02G045200	A0A3B6EDD2	Triticum	aestivum	putative receptor-like protein kinase At4g00960(LOC123057666)
TraesCS2A02G490700	A0A3B6B5X1	Triticum	aestivum	Agmatine coumaroyltransferase-2(CFC21_019292)
TraesCS3A02G084800	A0A3B6EC28	Triticum	aestivum	Cytochrome P450(CFC21_034092)
TraesCSU02G068000	A0A3B6UAE5	Triticum	aestivum	uncharacterized LOC123172608(LOC123172608)
TraesCS6A02G257000	A0A3B6NST4	Triticum	aestivum	uncharacterized LOC123130791(LOC123130791)
TraesCS1D02G047900	A0A3B5ZQ67	Triticum	aestivum	calcium-transporting ATPase 4, endoplasmic reticulum-type-like(LOC123180083)
TraesCS4B02G193200	A0A3B6HQX9	Triticum	aestivum	pyruvate decarboxylase 2-like(LOC123092445)
TraesCS4B02G193200	A0A3B6IU95	Triticum	aestivum	pyruvate decarboxylase 2-like(LOC123092445)
TraesCS4B02G193200	A0A3B6ITJ5	Triticum	aestivum	pyruvate decarboxylase 2-like(LOC123092445)
TraesCS5D02G394200	U3Q035 Tri	ticum aestiv	um Auto	phagy-related protein 16b(ATG16b)
TraesCS3D02G467600	Q53IQ2 Tri	ticum aestiv	um chit	inase CLP(LOC100037518)
TraesCS3D02G467600	Q53IQ3 Tri	ticum aestiv	um chit	inase CLP(LOC100037518)
TraesCS3D02G467600	Q5TMB2 Tri	ticum aestiv	um chit	inase CLP(LOC100037518)
TraesCS4D02G223500	A0A3B6JKX1	Triticum	aestivum	protein SPA, chloroplastic-like(LOC123098048)
TraesCS2A02G536400	A0A3B6B7T6	Triticum	aestivum	G-type lectin S-receptor-like serine/threonine-protein kinase B120(LOC123190909)
TraesCS2A02G536400	A0A3B6CFR7	Triticum	aestivum	G-type lectin S-receptor-like serine/threonine-protein kinase B120(LOC123190909)
TraesCS2A02G026800	A0A3B6APT6	Triticum	aestivum	1-aminocyclopropane-1-carboxylate oxidase homolog 2-like(LOC123184291)
TraesCS2A02G026800	A0A3B6D7Y3	Triticum	aestivum	1-aminocyclopropane-1-carboxylate oxidase homolog 2-like(LOC123184291)
TraesCS2D02G024500	A0A3B6D4E0	Triticum	aestivum	NB-ARC domain-containing protein (A0A3B6D4E0_WHEAT)
TraesCS4A02G012100	A0A3B6IX11	Triticum	aestivum	protein BIG GRAIN 1-like(LOC123084734)
TraesCS4A02G012100	A0A3B6HRC6	Triticum	aestivum	protein BIG GRAIN 1-like(LOC123084734)
TraesCS7A02G026100	A0A3B6RAQ8	Triticum	aestivum	2'-deoxymugineic-acid 2'-dioxygenase-like(LOC123152262)
TraesCS2D02G211600	A0A3B6C6C4	Triticum	aestivum	B3 domain-containing protein Os07g0563300-like(LOC123052404)
TraesCS2D02G211600	A0A1D5V002	Triticum	aestivum	B3 domain-containing protein Os07g0563300-like(LOC123052404)
TraesCS2D02G211600	A0A3B6DB46	Triticum	aestivum	B3 domain-containing protein Os07g0563300-like(LOC123052404)
TraesCS2D02G211600	A0A3B6DAP0	Triticum	aestivum	B3 domain-containing protein Os07g0563300-like(LOC123052404)
TraesCS4D02G121700	A0A3B6JIH3	Triticum	aestivum	uncharacterized LOC123096517(LOC123096517)
TraesCS1A02G220300	A0A097P9M1	Triticum	aestivum	transcription factor GHD7-like(LOC123052499)
TraesCS5D02G552800	A0A3B6N3F1	Triticum	aestivum	probable xyloglucan endotransglucosylase/hydrolase protein 27(LOC123126270)
TraesCS7B02G401800	A0A3B6STA9	Triticum	aestivum	pentatricopeptide repeat-containing protein 10, chloroplastic-like(LOC123156915)
TraesCS7B02G401800	A0A3B6SS04	Triticum	aestivum	pentatricopeptide repeat-containing protein 10, chloroplastic-like(LOC123156915)
TraesCS7A02G040400	A0A3B6RB59	Triticum	aestivum	acid phosphatase 1-like(LOC123150963)
TraesCS2D02G410600	A0A2X0SSY6	Triticum	aestivum	O-fucosyltransferase 29-like(LOC123054241)
TraesCS2D02G410600	A0A3B6DIV7	Triticum	aestivum	O-fucosyltransferase 29-like(LOC123054241)
TraesCS2A02G463100	A0A2X0SAY8	Triticum	aestivum	F-box/WD-40 repeat-containing protein At5g21040-like(LOC123190456)
TraesCS2A02G463100	A0A3B6B514	Triticum	aestivum	F-box/WD-40 repeat-containing protein At5g21040-like(LOC123190456)
TraesCS2B02G483400	A0A3B6CCV1	Triticum	aestivum	LRR receptor-like serine/threonine-protein kinase FLS2(LOC123046734)
TraesCS5A02G395200	A0A3B6KPU0	Triticum	aestivum	alpha-1,4 glucan phosphorylase L isozyme, chloroplastic/amyloplastic-like(LOC123105082)
TraesCS5A02G395200	A0A3B6LTI6	Triticum	aestivum	alpha-1,4 glucan phosphorylase L isozyme, chloroplastic/amyloplastic-like(LOC123105082)
TraesCS5A02G395200	A0A3B6KMY0	Triticum	aestivum	alpha-1,4 glucan phosphorylase L isozyme, chloroplastic/amyloplastic-like(LOC123105082)
TraesCS2B02G183700	A0A3B6C238	Triticum	aestivum	uncharacterized LOC123044115(LOC123044115)
TraesCS5A02G437800	A0A3B6KRP7	Triticum	aestivum	protein LIFEGUARD 2-like(LOC123105390)
TraesCS6B02G236800	A0A3B6PM13	Triticum	aestivum	protein JOKA2-like(LOC123137309)
TraesCS6B02G236800	A0A3B6PNH0	Triticum	aestivum	protein JOKA2-like(LOC123137309)
TraesCS6B02G236800	B8K1X5 Tri	ticum aestiv	um prot	ein JOKA2-like(LOC123137309)
TraesCS6B02G236800	A0A3B6PNI2	Triticum	aestivum	protein JOKA2-like(LOC123137309)
TraesCS2D02G192000	A0A7H4LET3	Triticum	aestivum	aspartic proteinase 36-like(LOC123052219)
TraesCS2D02G192000	A0A3B6DD72	Triticum	aestivum	aspartic proteinase 36-like(LOC123052219)
TraesCS2D02G588000	A0A3B6CJA4	Triticum	aestivum	vacuolar iron transporter homolog 5-like(LOC123047525)
TraesCS2D02G588000	A0A3B6DRN1	Triticum	aestivum	vacuolar iron transporter homolog 5-like(LOC123047525)
TraesCS2D02G236900	A0A3B6DEX2	Triticum	aestivum	Spindle and kinetochore-associated protein 1 homolog(CFC21_029426)
TraesCS4B02G326700	A0A3B6IY65	Triticum	aestivum	probable signal recognition particle 43 kDa protein, chloroplastic(LOC123093610)
TraesCS4A02G222200	A0A3B6HZ62	Triticum	aestivum	protein TPLATE-like(LOC123086714)
TraesCS5B02G256600	Q2L3V6 Tri	ticum aestiv	um cyan	ohydrin beta-glucosyltransferase-like(LOC123116363)
TraesCS6D02G061500	A0A3B6PI69	Triticum	aestivum	serine/threonine-protein kinase Nek3-like(LOC123143345)
TraesCS6D02G061500	A0A3B6PGG2	Triticum	aestivum	serine/threonine-protein kinase Nek3-like(LOC123143345)
TraesCS6D02G061500	A0A3B6QAB1	Triticum	aestivum	serine/threonine-protein kinase Nek3-like(LOC123143345)
TraesCS6D02G061500	A0A3B6PHW9	Triticum	aestivum	serine/threonine-protein kinase Nek3-like(LOC123143345)
TraesCS6D02G061500	A0A3B6QC08	Triticum	aestivum	serine/threonine-protein kinase Nek3-like(LOC123143345)
TraesCS6D02G061500	A0A3B6PEW9	Triticum	aestivum	serine/threonine-protein kinase Nek3-like(LOC123143345)
TraesCS2B02G228300	A0A3B6C3W2	Triticum	aestivum	cytochrome c6, chloroplastic-like(LOC123044516)
TraesCS6A02G145600	A0A3B6NNQ2	Triticum	aestivum	uncharacterized LOC123132458(LOC123132458)
TraesCS6A02G118000	A0A3B6NM01	Triticum	aestivum	protein CHLOROPLAST IMPORT APPARATUS 2-like(LOC123132249)
TraesCS6A02G118000	A0A3B6PIL6	Triticum	aestivum	protein CHLOROPLAST IMPORT APPARATUS 2-like(LOC123132249)
TraesCS6A02G118000	A0A3B6PIF4	Triticum	aestivum	protein CHLOROPLAST IMPORT APPARATUS 2-like(LOC123132249)
TraesCS7B02G127100	A0A3B6SF04	Triticum	aestivum	J domain-containing protein(CFC21_102267)
TraesCS5B02G059800	A0A3B6LGL7	Triticum	aestivum	tuliposide A-converting enzyme 2, chloroplastic-like(LOC123115694)
TraesCS2B02G415300	A0A3B6CAN4	Triticum	aestivum	rho GTPase-activating protein 5-like(LOC123046241)
TraesCS7D02G310600	A0A9R1N0I8	Triticum	aestivum	MA3 DOMAIN-CONTAINING TRANSLATION REGULATORY FACTOR 1-like(LOC123169343)
TraesCS7D02G310600	A0A3B6TSY3	Triticum	aestivum	MA3 DOMAIN-CONTAINING TRANSLATION REGULATORY FACTOR 1-like(LOC123169343)
TraesCS6A02G285900	A0A1D6A818	Triticum	aestivum	KH domain-containing protein At5g56140-like(LOC123128237)
TraesCS6A02G285900	A0A3B6NTT7	Triticum	aestivum	KH domain-containing protein At5g56140-like(LOC123128237)
TraesCS6A02G285900	A0A3B6NT37	Triticum	aestivum	KH domain-containing protein At5g56140-like(LOC123128237)
TraesCS4D02G107400	A0A0F7INH2	Triticum	aestivum	fructose-bisphosphate aldolase, chloroplastic(LOC100415821)
TraesCS4D02G107400	W5ETU1 Tri	ticum aestiv	um fruc	tose-bisphosphate aldolase, chloroplastic(LOC100415821)
TraesCS5D02G225619	A0A3B6MSE1	Triticum	aestivum	CBS domain-containing protein (A0A3B6MSE1_WHEAT)
TraesCS7A02G363100	A0A3B6RI89	Triticum	aestivum	protein CYTOKININ-RESPONSIVE GATA TRANSCRIPTION FACTOR 1-like(LOC123148045)
TraesCS7D02G051500	A0A3B6TC99	Triticum	aestivum	uncharacterized LOC123166478(LOC123166478)
TraesCS7A02G053700	A0A3B6RBK6	Triticum	aestivum	Oligopeptide transporter 7(CFC21_095508)
TraesCS5A02G082300	A0A3B6LHA2	Triticum	aestivum	uncharacterized LOC123102516(LOC123102516)
TraesCS5A02G082300	A0A3B6LFP9	Triticum	aestivum	uncharacterized LOC123102516(LOC123102516)
TraesCS5A02G082300	A0A3B6KB98	Triticum	aestivum	uncharacterized LOC123102516(LOC123102516)
TraesCS5A02G268200	A0A3B6KL60	Triticum	aestivum	cinnamoyl-CoA reductase 1-like(LOC123107257)
TraesCS5A02G268200	A0A3B6LPC6	Triticum	aestivum	cinnamoyl-CoA reductase 1-like(LOC123107257)
TraesCS2D02G409600	A0A3B6DH83	Triticum	aestivum	serine carboxypeptidase-like 18(LOC123054231)
TraesCS2D02G409600	A0A7H4LLL1	Triticum	aestivum	serine carboxypeptidase-like 18(LOC123054231)
TraesCS1A02G106600	Q2TN84 Tri	ticum aestiv	um univ	ersal stress protein PHOS34(LOC778414)
TraesCS1A02G106600	A0A9R1DLK3	Triticum	aestivum	universal stress protein PHOS34(LOC778414)
TraesCS4B02G067500	A0A3B6IKP0	Triticum	aestivum	uncharacterized LOC123091035(LOC123091035)
TraesCS2A02G200500	A0A3B6AWD0	Triticum	aestivum	exocyst complex component EXO84C-like(LOC123188216)
TraesCS7A02G462900	A0A3B6RQD2	Triticum	aestivum	probable 3-hydroxyisobutyrate dehydrogenase, mitochondrial(LOC123154424)
TraesCS7A02G462900	A0A3B6RM80	Triticum	aestivum	probable 3-hydroxyisobutyrate dehydrogenase, mitochondrial(LOC123154424)
TraesCS3D02G287800	A0A3B6GYT5	Triticum	aestivum	serine carboxypeptidase-like 2(LOC123079158)
TraesCS3D02G287800	A0A9R1FLQ6	Triticum	aestivum	serine carboxypeptidase-like 2(LOC123079158)
TraesCS4D02G236900	A0A3B6HP86	Triticum	aestivum	squalene monooxygenase SE1-like(LOC123085101)
TraesCS4D02G236900	A0A3B6JN15	Triticum	aestivum	squalene monooxygenase SE1-like(LOC123085101)
TraesCS3A02G533600	A0A3B6ET43	Triticum	aestivum	pectin acetylesterase 5-like(LOC123063723)
TraesCS3A02G533600	A0A3B6EVG2	Triticum	aestivum	pectin acetylesterase 5-like(LOC123063723)
TraesCS2D02G301500	A0A3B6DEZ3	Triticum	aestivum	probable receptor-like protein kinase At1g49730(LOC123045474)
TraesCS2D02G301500	A0A3B6DE03	Triticum	aestivum	probable receptor-like protein kinase At1g49730(LOC123045474)
TraesCS2D02G301500	A0A3B6C9R2	Triticum	aestivum	probable receptor-like protein kinase At1g49730(LOC123045474)
TraesCS2D02G301500	A0A3B6DHF7	Triticum	aestivum	probable receptor-like protein kinase At1g49730(LOC123045474)
TraesCS2D02G301500	A0A3B6C7E2	Triticum	aestivum	probable receptor-like protein kinase At1g49730(LOC123045474)
TraesCS2D02G301500	A0A3B6DDH9	Triticum	aestivum	probable receptor-like protein kinase At1g49730(LOC123045474)
TraesCS3D02G124500	A0A140KPV1	Triticum	aestivum	gibberellin 3-beta-dioxygenase 2-2-like(LOC780607)
TraesCS3D02G124500	Q3I410 Tri	ticum aestiv	um gibb	erellin 3-beta-dioxygenase 2-2-like(LOC780607)
TraesCS7D02G145000	A0A3B6TF88	Triticum	aestivum	CFC21_107836
TraesCS4D02G060200	A0A3B6JEU8	Triticum	aestivum	lecithin-cholesterol acyltransferase-like 1(LOC123096623)
TraesCS1D02G338100	A0A3B5Z1P1	Triticum	aestivum	O-methyltransferase ZRP4-like(LOC123182632)
TraesCS1D02G338100	A0A3B5ZZ82	Triticum	aestivum	O-methyltransferase ZRP4-like(LOC123182632)
TraesCS6A02G266700	A0A3B6NT47	Triticum	aestivum	4-coumarate--CoA ligase 2-like(LOC123128073)
TraesCS6B02G066300	A0A3B6PEE5	Triticum	aestivum	peptidyl-prolyl cis-trans isomerase FKBP18, chloroplastic-like(LOC123135679)
TraesCS4A02G484800	A0A3B6I3P5	Triticum	aestivum	sucrose:sucrose 1-fructosyltransferase-like(LOC123088581)
TraesCS4A02G484800	A0A3B6TB84	Triticum	aestivum	sucrose:sucrose 1-fructosyltransferase-like(LOC123088581)
TraesCS4A02G484800	A0A3B6THT6	Triticum	aestivum	sucrose:sucrose 1-fructosyltransferase-like(LOC123088581)
TraesCS3B02G346400	A0A3B6FUY7	Triticum	aestivum	Conserved oligomeric Golgi complex subunit 1 (A0A3B6FUY7_WHEAT)
TraesCS6D02G209300	A0A3B6QF61	Triticum	aestivum	long-chain-alcohol oxidase FAO2-like(LOC123144856)
TraesCS1B02G071400	A0A3B5YSX2	Triticum	aestivum	uncharacterized LOC123106861(LOC123106861)
TraesCS1B02G071400	A0A3B5XUF2	Triticum	aestivum	uncharacterized LOC123106861(LOC123106861)
TraesCS6A02G382900	A0A3B6NX31	Triticum	aestivum	germin-like protein 1-1(LOC123131311)
TraesCS4A02G002800	A0A3B6HR01	Triticum	aestivum	uroporphyrinogen-III synthase, chloroplastic-like(LOC123084682)
TraesCS4A02G002800	A0A3B6JPT8	Triticum	aestivum	uroporphyrinogen-III synthase, chloroplastic-like(LOC123084682)
TraesCS2A02G220900	A0A3B6AWA2	Triticum	aestivum	phospholipase A I-like(LOC123188415)
TraesCS2A02G220900	A0A3B6DEH1	Triticum	aestivum	phospholipase A I-like(LOC123188415)
TraesCS2A02G220900	A0A3B6DB50	Triticum	aestivum	phospholipase A I-like(LOC123188415)
TraesCS2A02G220900	A0A3B6DBT9	Triticum	aestivum	phospholipase A I-like(LOC123188415)
TraesCS2A02G220900	A0A3B6DAQ5	Triticum	aestivum	phospholipase A I-like(LOC123188415)
TraesCS4B02G028000	A0A3B6IKV8	Triticum	aestivum	uncharacterized LOC123090691(LOC123090691)
TraesCS4B02G028000	A0A3B6IJJ5	Triticum	aestivum	uncharacterized LOC123090691(LOC123090691)
TraesCS5D02G412600	A0A1D5Z7Q2	Triticum	aestivum	uncharacterized LOC123113433(LOC123113433)
TraesCS5B02G256500	A0A3B6LNR2	Triticum	aestivum	WPP domain-interacting protein 2-like(LOC123112336)
TraesCS2D02G109900	A0A7H4LCM7	Triticum	aestivum	probable acyl-CoA dehydrogenase IBR3(LOC123051574)
TraesCS2D02G109900	A0A3B6D6T0	Triticum	aestivum	probable acyl-CoA dehydrogenase IBR3(LOC123051574)
TraesCS7D02G335900	A0A3B6TLX0	Triticum	aestivum	plastid division protein PDV1-like(LOC123168437)
TraesCS7D02G335900	A0A3B6TT70	Triticum	aestivum	plastid division protein PDV1-like(LOC123168437)
TraesCS2B02G362300	A0A3B6C8T7	Triticum	aestivum	uncharacterized LOC123045805(LOC123045805)
TraesCS2B02G362300	A0A3B6DFT6	Triticum	aestivum	uncharacterized LOC123045805(LOC123045805)
TraesCS2B02G362300	A0A3B6DJ20	Triticum	aestivum	uncharacterized LOC123045805(LOC123045805)
TraesCS2B02G362300	A0A3B6DGH3	Triticum	aestivum	uncharacterized LOC123045805(LOC123045805)
TraesCS6B02G432200	A0A3B6NXP6	Triticum	aestivum	protein LUTEIN DEFICIENT 5, chloroplastic-like(LOC123139872)
TraesCS6B02G432200	A0A3B6NWU2	Triticum	aestivum	protein LUTEIN DEFICIENT 5, chloroplastic-like(LOC123139872)
TraesCS6B02G432200	A0A3B6PTQ2	Triticum	aestivum	protein LUTEIN DEFICIENT 5, chloroplastic-like(LOC123139872)
TraesCS1D02G137800	A0A3B5XYI4	Triticum	aestivum	beta-glucuronosyltransferase GlcAT14A-like(LOC123180913)
TraesCS1D02G137800	A0A3B5ZTE8	Triticum	aestivum	beta-glucuronosyltransferase GlcAT14A-like(LOC123180913)
TraesCS5D02G465000	A0A3B6MYT5	Triticum	aestivum	squalene synthase 1-like(LOC123123327)
TraesCS2A02G067300	Q9FRZ2 Tri	ticum aestiv	um ribu	lose bisphosphate carboxylase small subunit, chloroplastic 2-like(LOC123043397)
TraesCS2A02G067300	A0A3B6D5L2	Triticum	aestivum	ribulose bisphosphate carboxylase small subunit, chloroplastic 2-like(LOC123043397)
TraesCS2A02G067300	A0A3B6D5P6	Triticum	aestivum	ribulose bisphosphate carboxylase small subunit, chloroplastic 2-like(LOC123043397)
TraesCS2A02G067300	Q9FRZ3 Tri	ticum aestiv	um ribu	lose bisphosphate carboxylase small subunit, chloroplastic 2-like(LOC123043397)
TraesCS2A02G067300	A0A3B6ARH0	Triticum	aestivum	ribulose bisphosphate carboxylase small subunit, chloroplastic 2-like(LOC123043397)
TraesCS2A02G067300	A0A3B6BYS6	Triticum	aestivum	ribulose bisphosphate carboxylase small subunit, chloroplastic 2-like(LOC123043397)
TraesCS2A02G067300	Q9FRZ5 Tri	ticum aestiv	um ribu	lose bisphosphate carboxylase small subunit, chloroplastic 2-like(LOC123043397)
TraesCS2A02G067300	W5BKP3 Tri	ticum aestiv	um ribu	lose bisphosphate carboxylase small subunit, chloroplastic 2-like(LOC123043397)
TraesCS2A02G067300	Q9SAW5 Tri	ticum aestiv	um ribu	lose bisphosphate carboxylase small subunit, chloroplastic 2-like(LOC123043397)
TraesCS2A02G067300	Q9SAW6 Tri	ticum aestiv	um ribu	lose bisphosphate carboxylase small subunit, chloroplastic 2-like(LOC123043397)
TraesCS2A02G067300	A0A1D5U6W5	Triticum	aestivum	ribulose bisphosphate carboxylase small subunit, chloroplastic 2-like(LOC123043397)
TraesCS2A02G067300	A0A3B6ARZ4	Triticum	aestivum	ribulose bisphosphate carboxylase small subunit, chloroplastic 2-like(LOC123043397)
TraesCS2A02G067300	A0A3B6D693	Triticum	aestivum	ribulose bisphosphate carboxylase small subunit, chloroplastic 2-like(LOC123043397)
TraesCS2A02G067300	A0A3B6ARZ1	Triticum	aestivum	ribulose bisphosphate carboxylase small subunit, chloroplastic 2-like(LOC123043397)
TraesCS2A02G067300	A0A3B6ASA9	Triticum	aestivum	ribulose bisphosphate carboxylase small subunit, chloroplastic 2-like(LOC123043397)
TraesCS2A02G067300	A0A3B6BYN7	Triticum	aestivum	ribulose bisphosphate carboxylase small subunit, chloroplastic 2-like(LOC123043397)
TraesCS2A02G067300	A0A3B6C1D6	Triticum	aestivum	ribulose bisphosphate carboxylase small subunit, chloroplastic 2-like(LOC123043397)
TraesCS2A02G067300	Q9FEE4 Tri	ticum aestiv	um ribu	lose bisphosphate carboxylase small subunit, chloroplastic 2-like(LOC123043397)
TraesCS2A02G067300	A0A0U2V4D5	Triticum	aestivum	ribulose bisphosphate carboxylase small subunit, chloroplastic 2-like(LOC123043397)
TraesCS2A02G067300	A0A3B6D609	Triticum	aestivum	ribulose bisphosphate carboxylase small subunit, chloroplastic 2-like(LOC123043397)
TraesCS2A02G067300	W5C9Y4 Tri	ticum aestiv	um ribu	lose bisphosphate carboxylase small subunit, chloroplastic 2-like(LOC123043397)
TraesCS2A02G067300	A0A3B6BYP2	Triticum	aestivum	ribulose bisphosphate carboxylase small subunit, chloroplastic 2-like(LOC123043397)
TraesCS2A02G067300	A0A3B6BYT1	Triticum	aestivum	ribulose bisphosphate carboxylase small subunit, chloroplastic 2-like(LOC123043397)
TraesCS2A02G067300	Q9SAX6 Tri	ticum aestiv	um ribu	lose bisphosphate carboxylase small subunit, chloroplastic 2-like(LOC123043397)
TraesCS2A02G067300	W5F0E6 Tri	ticum aestiv	um ribu	lose bisphosphate carboxylase small subunit, chloroplastic 2-like(LOC123043397)
TraesCS2A02G067300	A0A9R1DW42	Triticum	aestivum	ribulose bisphosphate carboxylase small subunit, chloroplastic 2-like(LOC123043397)
TraesCS2A02G067300	A0A3B6AR41	Triticum	aestivum	ribulose bisphosphate carboxylase small subunit, chloroplastic 2-like(LOC123043397)
TraesCS6D02G359300	A0A3B6QMN1	Triticum	aestivum	protein SRG1-like(LOC123146035)
TraesCS6D02G359300	A0A3B6U1H4	Triticum	aestivum	protein SRG1-like(LOC123146035)
TraesCS2B02G272400	A0A3B6C5B7	Triticum	aestivum	187-kDa microtubule-associated protein AIR9-like(LOC123045004)
TraesCS2B02G272400	A0A9R1DZQ7	Triticum	aestivum	187-kDa microtubule-associated protein AIR9-like(LOC123045004)
TraesCS4B02G144200	A0A3B6INC2	Triticum	aestivum	translationally-controlled tumor protein homolog(LOC123091791)
TraesCS5B02G095400	A0A3B6LHY0	Triticum	aestivum	lysine histidine transporter-like 8(LOC123110769)
TraesCS3A02G408900	A0A3B6EN24	Triticum	aestivum	A0A3B6EN24_WHEAT
TraesCS2D02G566700	A0A3B6CHA0	Triticum	aestivum	germin-like protein 8-14(LOC123043011)
TraesCS2D02G566700	A0A3B6DND6	Triticum	aestivum	germin-like protein 8-14(LOC123043011)
TraesCS2A02G344600	A0A7H4LJ48	Triticum	aestivum	glyceraldehyde-3-phosphate dehydrogenase A, chloroplastic-like(LOC123189421)
TraesCS2A02G344600	A0A3B6B1C5	Triticum	aestivum	glyceraldehyde-3-phosphate dehydrogenase A, chloroplastic-like(LOC123189421)
TraesCS5A02G053700	A0A3B6MLC2	Triticum	aestivum	methylcrotonoyl-CoA carboxylase subunit alpha, mitochondrial-like(LOC123102270)
TraesCS5A02G053700	A0A3B6MME5	Triticum	aestivum	methylcrotonoyl-CoA carboxylase subunit alpha, mitochondrial-like(LOC123102270)
TraesCS5A02G053700	A0A3B6KDJ1	Triticum	aestivum	methylcrotonoyl-CoA carboxylase subunit alpha, mitochondrial-like(LOC123102270)
TraesCS5A02G053700	A0A3B6ML15	Triticum	aestivum	methylcrotonoyl-CoA carboxylase subunit alpha, mitochondrial-like(LOC123102270)
TraesCS1A02G083100	A0A3B5XVD0	Triticum	aestivum	transcription factor MYB61-like(LOC123190562)
TraesCS1A02G083100	A0A3B5XVE2	Triticum	aestivum	transcription factor MYB61-like(LOC123190562)
TraesCS3B02G005900	A0A3B6FF19	Triticum	aestivum	paired amphipathic helix protein Sin3-like 3(LOC123068176)
TraesCS3B02G005900	A0A3B6FGX6	Triticum	aestivum	paired amphipathic helix protein Sin3-like 3(LOC123068176)
TraesCS3B02G005900	A0A3B6FHX1	Triticum	aestivum	paired amphipathic helix protein Sin3-like 3(LOC123068176)
TraesCS7A02G178300	A0A3B6RBG0	Triticum	aestivum	germin-like protein 8-14(LOC123152637)
TraesCS7A02G178300	Q8L686 Tri	ticum aestiv	um germ	in-like protein 8-14(LOC123152637)
TraesCS5A02G545600	A0A3B6IZR5	Triticum	aestivum	putative casein kinase II subunit beta-4(LOC123106147)
TraesCS5A02G545600	A0A3B6KUE5	Triticum	aestivum	putative casein kinase II subunit beta-4(LOC123106147)
TraesCS4B02G321800	A0A3B6IWA5	Triticum	aestivum	calcium-dependent protein kinase 7-like(LOC123093573)
TraesCS4B02G321800	B2KT99 Tri	ticum aestiv	um calc	ium-dependent protein kinase 7-like(LOC123093573)
TraesCS5A02G193900	A0A3B6KGC2	Triticum	aestivum	alcohol dehydrogenase 2-like(LOC123103576)
TraesCS5A02G193900	A9U8G3 Tri	ticum aestiv	um alco	hol dehydrogenase 2-like(LOC123103576)
TraesCS1B02G275200	A0A3B5Z0K9	Triticum	aestivum	amino acid permease 4-like(LOC123133920)
TraesCS4B02G067600	A0A3B6INL0	Triticum	aestivum	CBS domain-containing protein (A0A3B6INL0_WHEAT)
TraesCS3A02G486400	A0A3B6ESF4	Triticum	aestivum	G-type lectin S-receptor-like serine/threonine-protein kinase SD1-13(LOC123063446)
TraesCS6A02G331300	A0A3B6NUQ8	Triticum	aestivum	7-deoxyloganetin glucosyltransferase-like(LOC123128571)
TraesCS6A02G331300	A0A3B6QIM7	Triticum	aestivum	7-deoxyloganetin glucosyltransferase-like(LOC123128571)
TraesCS6A02G331300	A0A3B6NT36	Triticum	aestivum	7-deoxyloganetin glucosyltransferase-like(LOC123128571)
TraesCS4D02G209300	A0A3B6JM08	Triticum	aestivum	E3 ubiquitin-protein ligase SDIR1-like(LOC123097917)
TraesCS4D02G209300	A0A3B6JJS2	Triticum	aestivum	E3 ubiquitin-protein ligase SDIR1-like(LOC123097917)
TraesCS4D02G209300	A0A5B9GB72	Triticum	aestivum	E3 ubiquitin-protein ligase SDIR1-like(LOC123097917)
TraesCS4D02G209300	A0A3B6JLM4	Triticum	aestivum	E3 ubiquitin-protein ligase SDIR1-like(LOC123097917)
TraesCS7A02G051100	A0A3B6RBH8	Triticum	aestivum	formimidoyltransferase-cyclodeaminase-like(LOC123148548)
TraesCS4A02G230700	A0A3B6ILA8	Triticum	aestivum	protein NLP2-like(LOC123086785)
TraesCS4A02G230700	A0A3B6HVG1	Triticum	aestivum	protein NLP2-like(LOC123086785)
TraesCS6D02G247600	A0A3B6QGU9	Triticum	aestivum	uncharacterized LOC123145170(LOC123145170)
TraesCS3A02G270500	A0A3B6EHX9	Triticum	aestivum	protein MALE DISCOVERER 1-like(LOC123061902)
TraesCS1D02G165000	A0A3B5ZT68	Triticum	aestivum	benzyl alcohol O-benzoyltransferase-like(LOC123181204)
TraesCS2A02G305000	A0A9R1EF91	Triticum	aestivum	uncharacterized LOC123189244(LOC123189244)
TraesCS2A02G305000	A0A3B6B0U4	Triticum	aestivum	uncharacterized LOC123189244(LOC123189244)
TraesCS7A02G506000	A0A3B6RNK8	Triticum	aestivum	chaperone protein dnaJ 8, chloroplastic-like(LOC123154937)
TraesCS3A02G143600	A0A3B6GNU7	Triticum	aestivum	uncharacterized LOC123060694(LOC123060694)
TraesCS3A02G143600	A0A3B6ED94	Triticum	aestivum	uncharacterized LOC123060694(LOC123060694)
TraesCS3A02G143600	A0A3B6GTD7	Triticum	aestivum	uncharacterized LOC123060694(LOC123060694)
TraesCS4A02G080300	A0A3B6HPX2	Triticum	aestivum	UDP-glucuronate 4-epimerase 3-like(LOC123085283)
TraesCS6A02G239100	A0A3B6NSJ0	Triticum	aestivum	kinesin-like protein KIN-7C(LOC123127860)
TraesCS6A02G239100	A0A3B6NRF4	Triticum	aestivum	kinesin-like protein KIN-7C(LOC123127860)
TraesCS6A02G239100	A0A3B6NRM0	Triticum	aestivum	kinesin-like protein KIN-7C(LOC123127860)
TraesCS7A02G100600	A0A3B6RD40	Triticum	aestivum	GDSL esterase/lipase APG-like(LOC123150847)
TraesCS7A02G100600	A0A3B6GZR6	Triticum	aestivum	GDSL esterase/lipase APG-like(LOC123150847)
TraesCS7A02G100600	A0A3B6RD03	Triticum	aestivum	GDSL esterase/lipase APG-like(LOC123150847)
TraesCS7A02G100600	A0A3B6H424	Triticum	aestivum	GDSL esterase/lipase APG-like(LOC123150847)
TraesCS2B02G007500	A0A3B6BWM3	Triticum	aestivum	CFC21_020534
TraesCS2B02G284400	A0A3B6C8D6	Triticum	aestivum	uncharacterized LOC123045145(LOC123045145)
TraesCS2B02G284400	A0A3B6C5Z7	Triticum	aestivum	uncharacterized LOC123045145(LOC123045145)
TraesCS2B02G284400	A0A3B6C5T2	Triticum	aestivum	uncharacterized LOC123045145(LOC123045145)
TraesCS1A02G258800	A0A2R3SYF0	Triticum	aestivum	tubulin beta-1 chain-like(LOC123055669)
[truncated: 16,992 more rows]
