# Supplementary material for: Wheat Yellow Mosaic Virus P1 Inhibits ROS Accumulation to Facilitate Viral Infection
Source: Int J Mol Sci. 2025 Feb 10;26(4):1455. doi: 10.3390/ijms26041455 (PMC11855546; doi:10.3390/ijms26041455)
Supplement: Supplementary file 1 [file ijms-26-01455-s001.zip › Table S6(The transcriptome and proteome intersect).xlsx]

## Sheet: Sheet1
	F_W_1	F_W_2	F_W_3	F_W_4	P1_2_1	P1_2_2	P1_2_3	P1_2_4	P1_3_1	P1_3_2	P1_3_3	P1_3_4	p.adjust.BH	P1_2 to F_W_FC	P1_3 to F_W_FC
A0A3B6TID0	9.3699	9.30655	9.2867	9.3787	9.76709	9.7433	9.75582	9.79459	9.83591	9.84821	9.85124	9.82565	2.6e-07	0.429738	0.504793
A0A3B6R8Q3	3.60473	3.84224	3.58149	3.53746	4.18536	4.44878	4.27035	4.25311	4.33468	4.31612	4.21282	3.9911	0.00062721	0.647918	0.572201
A0A3B6MID4	1.44471	1.58471	1.58516	1.98677	0.962109	1.13589	1.21603	1.21341	2.35971	2.44867	2.6846	2.68491	4.25e-05	-0.518475	0.894135
A0A3B6KC55	8.37255	8.37549	8.46606	8.53201	9.98578	10.0207	10.0031	9.9286	9.74829	10.0125	9.81886	9.80769	1.34e-07	1.54801	1.41031
A0A3B5Z298	9.72351	9.77137	9.69114	9.79588	10.2252	10.3286	10.2141	10.2611	10.1333	10.2095	10.1898	10.205	2.84e-06	0.511754	0.43893
W5DTC2	8.42687	8.43336	8.43618	8.37169	8.82027	8.8366	8.80273	8.67673	8.82804	8.76203	8.82058	8.77023	2.49e-05	0.367058	0.378194
A0A1D5TTT2	9.71762	9.73728	9.78827	9.97353	10.0231	10.1998	10.0831	10.2713	10.0465	10.2136	10.1841	10.1503	0.00357717	0.340171	0.344466
A0A3B6B1C5	3.65564	3.63001	3.86692	3.59174	4.04797	4.12645	3.84569	4.24388	3.79422	4.13755	4.11283	4.29395	0.0256546	0.379921	0.39856
A0A7H4LN53	2.27416	2.34484	2.37493	2.37861	2.73425	2.83643	2.75747	2.74527	2.96533	2.81737	2.81146	2.77214	2.59e-05	0.425222	0.498437
W5FL09	10.1451	9.88324	10.1675	10.046	10.5303	10.2932	10.5631	10.52	10.4535	10.4671	10.3018	10.4053	0.00299917	0.416192	0.346476
A0A3B6B7P9	4.54337	4.64195	4.574	4.49807	5.05181	4.91735	4.99003	4.98149	5.45438	5.33163	5.53942	5.37827	2.95e-06	0.420826	0.861579
A0A077RRA0	4.89182	5.05183	4.98942	5.15607	5.48908	5.64709	5.49621	5.69093	5.71747	5.79642	5.77194	5.82222	2.67e-05	0.558544	0.75473
A0A3B6BYP2	9.1965	9.27108	9.21534	9.25618	9.80841	9.80463	9.74661	9.7421	9.62274	9.52105	9.67428	9.69045	6.88e-06	0.540662	0.392354
A0A3B6PNC7	9.03371	9.08369	9.21771	9.30733	9.59574	9.59245	9.57216	9.66306	9.56289	9.66357	9.49507	9.51226	0.00039907	0.445245	0.397838
A0A3B6I483	-0.843299	-0.588922	-0.576326	-0.919404	-1.53472	-1.86623	-2.10193	-2.23878	-0.972896	-1.20213	-1.10762	-0.958737	0.000323338	-1.20342	-0.328357
A0A3B6TMY1	5.52816	5.61657	5.61284	5.67388	6.22122	6.43533	6.22214	6.10405	6.21793	6.24042	6.42548	6.49999	0.000122784	0.637822	0.738091
A0A3B6JIR3	3.44844	3.31289	3.54305	3.72944	4.13717	3.88656	4.11035	4.22304	4.01731	3.77588	4.00438	4.0367	0.00252001	0.580823	0.450111
A0A3B6RJK8	7.4028	7.36013	7.43943	7.28449	7.86223	7.88554	7.80867	7.85458	7.77625	7.75087	7.7773	7.78554	3.53e-06	0.481042	0.40078
P46285	8.31379	8.37999	8.30342	8.34556	8.71231	8.73832	8.77026	8.80967	8.84476	8.78819	8.96712	8.84742	7.79e-06	0.421948	0.526183
W5C050	6.10196	6.21413	6.18469	6.15549	6.5755	6.67337	6.54817	6.52027	6.62314	6.6635	6.7674	6.6334	2.15e-05	0.41526	0.507791
A0A3B6GYS8	3.86086	3.66871	3.86832	3.59981	4.45163	4.33748	4.59244	4.23387	4.48173	4.22491	4.27646	4.01306	0.00216725	0.654431	0.499614
A0A3B6LG11	7.90892	7.93498	7.91262	8.00347	8.26827	8.35615	8.30054	8.40052	8.36804	8.36837	8.40356	8.4465	7.72e-06	0.391372	0.456619
A0A3B6I0D3	5.96709	5.76618	5.85819	5.76455	5.06797	4.9139	5.08578	4.77385	5.06706	4.98505	4.95268	5.09988	1.97e-05	-0.878626	-0.812836
A0A3B5ZUP0	6.26207	6.25117	6.32632	6.3316	7.00044	6.85803	6.98898	7.1062	6.9628	6.96707	6.86642	6.91704	5.07e-06	0.695622	0.635545
A0A3B5ZZE4	4.48556	4.55879	4.33941	4.21403	6.58132	6.80869	6.75782	6.68757	6.76359	6.78327	6.8142	6.72751	4.78e-08	2.3094	2.3727
A0A3B5YX09	1.94305	2.08869	2.1881	1.95253	2.8011	3.25679	2.68507	2.60283	2.29718	2.77688	2.37347	2.45089	0.00500968	0.793351	0.431509
A0A3B6R6V9	6.7678	6.70381	6.73526	6.8994	7.28448	7.31062	7.38219	7.43251	7.3693	7.45569	7.2567	7.31905	3.21e-05	0.575881	0.573616
A0A3B6NJQ4	-0.799249	-0.596976	-0.771053	-0.984027	1.37026	1.63462	1.6439	1.60361	0.871346	0.893568	0.892357	1.07529	2.26e-07	2.35093	1.72097
A0A3B6I733	4.26205	4.3203	4.27043	4.56202	4.85443	5.01079	5.05599	5.11473	5.03331	5.10883	5.14162	5.02726	7.28e-05	0.655284	0.724055
A0A3B6SGH3	1.14794	0.906872	0.827653	1.48642	2.1214	2.04053	1.80126	2.60977	2.48896	2.68337	2.69157	3.21828	0.000511725	1.05102	1.67832
A0A3B6N401	1.42969	1.37607	1.70977	1.62668	0.801125	0.762605	0.973707	0.645554	1.08867	1.26849	0.182865	1.04728	0.0260847	-0.739803	-0.638724
A0A3B5XYP5	4.7192	4.67849	4.64526	4.8558	5.18168	5.25497	5.12656	5.40535	4.99057	5.46623	5.2711	5.15716	0.00274426	0.51745	0.496574
A0A3B6KSA1	5.44771	5.45203	5.33516	5.19719	7.59967	7.54277	7.6131	7.45723	7.331	7.25399	7.36075	7.19525	3.97e-08	2.19517	1.92722
A0A3B5XUT5	-0.821802	-0.761139	-0.657778	-0.412512	-0.183583	0.0323655	0.0295086	0.213912	0.0358446	0.437902	0.206578	0.130018	0.000530295	0.686359	0.865893
A0A3B5ZQM6	5.02965	4.98551	5.11344	5.06525	5.55524	5.53502	5.58089	5.51389	5.63225	5.614	5.73739	5.69666	1.54e-06	0.497795	0.621609
A0A3B5YTF6	-0.307287	-0.385365	-0.519059	-0.135564	-0.00417781	0.39431	0.402869	0.21993	0.150383	0.668618	0.568689	0.612881	0.00183463	0.590051	0.836961
A0A3B5Z4F2	7.00611	6.87731	7.14786	7.28436	9.8768	9.92417	9.88068	9.81779	9.30084	9.68847	9.40442	9.36074	1.28e-07	2.79595	2.35971
A0A3B6TGX4	1.21737	1.40892	1.36878	0.985248	3.24842	3.24589	3.3024	2.71428	2.95041	2.77353	2.97154	2.83271	9.24e-06	1.88267	1.63697
Q6EZE8	1.36614	1.45548	1.4626	1.59038	2.53425	2.12029	2.60139	2.46043	2.46176	2.49673	2.22172	2.34127	9.02e-05	0.960441	0.911722
A0A3B6PHQ9	5.00217	5.053	4.98377	4.78305	7.24047	7.24799	7.25125	7.19896	6.97053	6.86354	6.95671	6.8417	1.73e-08	2.27917	1.95262
A0A3B5Y7P0	4.06581	4.12322	4.44368	4.68875	6.67424	6.92389	6.83042	6.92664	6.58662	6.65782	6.40792	6.3533	1.51e-06	2.50843	2.17105
A0A3B6KRK2	1.93611	2.15362	2.02091	1.69187	4.5568	4.47404	4.50064	4.30521	4.39683	4.1862	4.19525	4.0103	3.4e-07	2.50854	2.24652
A0A3B6RHL2	0.838782	0.796968	0.694442	0.997007	3.03973	3.30425	3.08575	3.2377	3.03502	3.03972	3.13414	3.08885	4.81e-08	2.33506	2.24263
A0A3B6RGM5	5.14356	5.02596	5.02815	4.95301	5.63799	5.67896	5.69709	5.7226	5.45858	5.37077	5.46992	5.3497	6.78e-06	0.646489	0.374571
Q9SAU8	-0.140578	-0.160172	-0.253763	-0.415402	-3.17815	-2.87917	-2.79432	-2.54788	-4.46281	-4.11011	-3.54125	-4.01521	1.22e-06	-2.6074	-3.78987
A0A3B5YW66	5.64789	5.66469	5.63954	5.70296	4.87278	4.86858	4.91466	4.80913	5.36593	5.3031	5.21663	5.32508	3.9e-07	-0.797483	-0.361087
A0A3B6JIX7	5.2986	5.35225	5.47738	5.48099	5.74254	5.76487	5.72889	5.81885	5.82911	5.75503	5.94364	5.9189	0.000178821	0.361486	0.459365
A0A3B5XYS0	3.93767	3.98385	4.01223	4.0186	3.22155	3.33909	3.49252	3.47374	3.69353	3.44596	3.66506	3.66778	0.000247264	-0.606361	-0.370005
A0A3B6FSI1	3.84216	3.5997	4.0322	3.82574	4.4985	4.52516	4.54464	4.58263	4.19293	4.34587	4.3204	4.2752	0.000158293	0.712783	0.45865
A0A3B6FI94	1.95611	1.80876	1.96602	1.74003	0.993907	0.699974	0.928043	0.519644	1.32104	1.49555	1.15569	1.53074	0.000193356	-1.08234	-0.491978
A0A3B6PJG4	1.22696	1.1674	1.22525	1.54894	3.23233	3.39821	3.37574	3.58889	2.83719	3.15089	3.17894	3.02396	1.17e-06	2.10666	1.75561
A0A2X0S5H9	5.39656	5.45383	5.49586	5.50404	5.75445	5.7494	5.77338	5.8183	6.05174	6.00878	6.10955	6.10204	1.27e-06	0.311308	0.605455
A0A3B6C641	-1.13462	-1.00304	-0.925395	-0.951186	-0.691324	-0.778085	-0.229643	-0.331446	-0.691947	-0.512003	-0.35373	-0.136345	0.0151623	0.495936	0.580054
A0A3B6ELT6	-0.361224	-0.130759	0.0331113	0.0909571	0.546538	0.455484	0.458896	0.64311	0.524972	0.479898	0.611386	0.615721	0.000441514	0.617986	0.649973
A0A3B6GQZ6	5.16969	5.31383	5.34458	5.26022	5.65854	5.67689	5.72802	5.58107	5.62185	5.64282	5.68296	5.57712	0.000100346	0.389053	0.359107
A0A3B6U6V8	0.884734	1.06052	0.974072	0.995037	1.30915	1.18325	1.49379	1.24485	1.4304	1.34914	1.63129	1.60648	0.00149093	0.329169	0.525735
W5AY52	7.48367	7.55836	7.61331	7.73319	9.33017	9.48271	9.30892	9.43362	9.13427	9.22218	9.23098	9.13455	6.08e-08	1.79172	1.58336
A0A3B6N0I8	1.18645	0.986405	1.34297	1.10741	2.77413	2.90049	2.65503	2.69469	3.19547	2.90783	3.37175	3.50069	3.31e-06	1.60028	2.08813
A0A3B6DCQ0	3.62012	3.74687	3.69433	3.80099	4.53952	4.62593	4.51085	4.55811	4.1724	4.20736	4.34793	4.22783	2.68e-06	0.843025	0.523302
A0A1D5UQE8	0.550577	0.60652	0.586037	0.0247655	1.19791	1.39892	1.23077	1.33586	0.85885	1.2358	1.14169	0.918645	0.0017119	0.848889	0.596773
A0A3B6TEQ7	7.95419	7.94855	7.97595	8.0278	7.60771	7.45868	7.61847	7.69358	7.60146	7.579	7.30653	7.60125	0.00106285	-0.382013	-0.454562
A0A3B6CBG9	4.26425	4.32677	4.32524	4.25374	4.85703	4.85043	4.80405	4.9085	4.76172	4.74563	4.71396	4.68627	7.8e-07	0.562504	0.434395
A0A3B6I3M3	6.46234	6.44708	6.51692	6.55778	5.26889	5.32393	5.19487	5.29158	5.80673	5.87425	5.86015	5.71898	1.32e-07	-1.22621	-0.680999
A0A3B6IPB9	5.18111	4.85574	5.44226	5.51666	4.61435	4.10458	4.22761	4.51844	4.66521	5.02608	4.53223	4.61071	0.00619663	-0.882699	-0.540385
A0A3B6U5R3	3.67321	3.97562	4.27191	4.04558	4.55327	4.58856	4.66594	4.75861	5.00957	4.63307	4.84128	4.68801	0.0011121	0.650018	0.801407
A0A3B6C3T9	2.65103	2.54291	2.83863	2.6671	3.52376	3.24291	3.22931	3.22062	3.07239	3.13611	3.10256	3.14569	0.000326726	0.629231	0.439271
Q9AU61	0.684657	0.586321	0.595401	0.469352	1.31252	1.37727	1.22171	1.51469	1.04388	1.12424	0.994562	0.999245	3.42e-05	0.772613	0.456549
A0A3B6SJT3	3.1564	3.1688	3.1921	3.14849	4.20412	4.30888	4.05522	4.42921	3.74861	3.74388	3.72533	3.78232	4.01e-06	1.08291	0.583587
A0A3B6QCL7	4.36037	4.51888	4.53556	4.83246	5.87612	6.00767	5.89333	6.10654	5.0457	5.12084	5.21249	5.19926	8.07e-06	1.40909	0.582753
A0A3B6JPN4	4.59043	4.73633	4.75351	5.13472	5.39506	5.41004	5.42103	5.74555	5.30729	5.61303	5.22111	5.28011	0.00418525	0.689171	0.551637
P00228	6.49718	6.41956	6.43126	6.66177	6.94848	7.18674	7.12288	7.13364	6.7077	6.94421	6.92725	7.00694	0.000587004	0.595492	0.394083
A0A1B1QEI6	1.68739	1.55242	1.72834	1.93182	3.99149	4.05922	4.08364	4.08174	3.03311	2.87609	2.64493	2.94377	3.57e-07	2.32903	1.14949
A0A3B6LDJ7	4.40467	4.38339	4.39328	4.32052	4.70166	4.82495	4.89074	4.80761	4.88688	4.85818	4.8071	4.88058	1.2e-05	0.430774	0.482723
A0A3B5Y5J8	4.73241	4.77956	4.73358	4.37101	3.9233	3.89851	3.9364	3.79393	4.09508	4.10851	4.20726	4.13507	0.000151218	-0.766106	-0.517661
A0A3B6LJM8	4.38996	4.38031	4.60386	4.55123	5.20523	5.25451	5.33412	5.16875	5.18499	5.0829	5.05687	5.21463	1.71e-05	0.75931	0.653504
A0A3B6HV08	3.52181	3.43214	3.53663	3.80592	4.12611	3.9551	4.17912	4.0855	4.09662	4.14504	3.9267	3.91919	0.0017119	0.512333	0.447762
A0A3B6LFG4	-0.529461	-0.583924	-0.32629	-0.220758	0.50571	0.642882	0.783596	0.887633	0.42468	0.166608	0.155179	0.162638	8.57e-05	1.12006	0.642385
P38076	4.86807	4.84238	4.85896	4.81197	5.52314	5.67344	5.44821	5.75348	5.28014	5.35929	5.21355	5.34446	3e-05	0.754221	0.454014
A0A3B6TTM9	-0.217818	0.00816918	-0.0540469	0.041395	0.611855	0.383119	-0.0749516	0.170555	0.320083	0.288518	0.562818	0.417929	0.0393164	0.32822	0.452912
A0A3B6GUD0	8.13623	8.21635	8.14101	8.28385	7.37441	7.4513	7.35249	7.34276	7.57864	7.54999	7.72579	7.61294	2.41e-06	-0.814122	-0.577519
A0A3B6PKU0	2.79968	2.705	2.65457	2.59235	1.789	1.87667	1.96777	1.81683	1.96376	1.8144	2.09332	2.11583	3.02e-05	-0.825334	-0.691072
A0A3B6B8F0	2.84115	2.81947	2.6936	2.87913	1.39344	1.58782	1.23766	1.70498	1.76379	1.84559	2.07798	1.82671	1.94e-05	-1.32736	-0.92982
W5D048	3.55568	3.54967	3.48621	3.73349	2.25595	2.21206	2.30345	2.51084	2.42162	2.52551	2.75987	2.6416	8.36e-06	-1.26069	-0.994111
W5D4R0	7.31889	7.41692	7.50546	7.44727	8.06901	8.05191	8.16624	8.06438	8.0078	7.98335	8.14909	8.01107	6.72e-06	0.66575	0.615691
A0A3B6PH99	2.21655	2.19358	2.06653	2.29392	3.36454	3.61954	3.54223	3.46583	2.68468	2.78447	2.83529	2.75399	1.07e-06	1.30539	0.571966
A0A3B6ED01	4.07312	4.08755	3.86257	4.09342	4.65628	4.76647	4.68945	4.66224	4.66687	4.61437	4.63773	4.50089	2.31e-05	0.664446	0.5758
A0A3B6INW1	6.64338	6.66282	6.59245	6.66157	5.66038	5.69422	5.7397	5.67748	6.21828	6.14321	6.25365	6.26145	6.9e-08	-0.947109	-0.420909
A0A3B6NN83	-0.695714	0.141432	-0.262992	0.0155304	0.221481	0.305401	0.275083	0.406945	0.435526	0.240397	0.677576	0.250011	0.0279081	0.502664	0.601314
A0A3B6C4N3	7.59526	7.33288	7.58807	7.7279	5.35993	5.38202	5.54926	5.66705	6.22153	6.57939	6.10205	6.31414	3.16e-06	-2.07146	-1.25675
A0A3B5ZNM2	2.7811	2.73722	2.85054	3.07423	3.24012	3.33569	3.33927	3.3197	3.22248	3.17506	3.1758	3.27364	0.000787057	0.44792	0.350972
A0A3B6ER11	5.17674	5.24216	5.39767	4.98842	5.8527	5.9455	6.17591	5.60277	5.88948	5.56255	5.72446	5.63353	0.00373449	0.692972	0.501259
A0A3B6JR02	3.27678	3.18917	3.28111	3.18544	1.72987	2.45701	2.32829	1.63561	2.90673	2.83625	2.9427	2.8331	0.000733029	-1.19543	-0.353428
A0A3B6IQC9	1.52755	1.39526	1.57538	1.98301	1.8305	1.88457	1.97072	2.23652	2.11191	2.36166	2.21622	2.2434	0.00902304	0.360273	0.612996
A0A3B5XUE4	-1.49091	-1.37829	-1.02813	-0.907109	-0.451851	-0.241346	-0.322818	-0.131562	-0.374679	-0.556211	-0.379089	-0.474641	0.000561394	0.914216	0.754955
A0A3B6I0G2	2.93565	2.924	3.17654	3.25347	3.68033	3.65985	3.72423	3.73511	3.6096	3.63383	3.57999	3.54202	0.000143961	0.627463	0.518945
A0A3B6A1Y0	1.91116	1.86348	1.97288	1.7445	2.75371	2.85608	2.61515	2.62504	2.60691	2.66146	2.60316	2.59618	7.72e-06	0.83949	0.743922
A0A3B6SD14	2.72219	2.62749	2.73751	3.01257	3.37073	3.33831	3.28722	3.15168	3.39042	3.08736	3.35079	3.4419	0.00204528	0.512047	0.542676
A0A3B6JJY9	5.63465	5.73713	5.60531	5.66518	4.72295	4.74191	4.55176	4.56483	5.07138	5.11176	5.31985	5.24207	6.29e-06	-1.0152	-0.474299
A0A3B6ECJ1	2.11982	2.18886	2.13866	2.22438	2.57963	2.67907	2.65508	2.88403	2.76577	2.68004	2.81077	2.8683	8.06e-05	0.531521	0.613289
A0A3B6SF84	-1.86779	-1.93132	-1.72701	-1.70248	-0.86149	-0.584949	-1.25637	-1.01477	-1.50781	-1.53952	-1.36659	-1.16627	0.0017069	0.877756	0.412106
A0A3B5YTC1	4.00692	4.01233	4.04642	3.98987	5.22271	5.27945	5.23263	5.25666	5.00847	4.93438	4.93971	4.94272	2.33e-09	1.23398	0.942436
I3RN54	4.10416	3.93586	4.12212	4.26746	4.74315	4.57725	4.70559	4.70629	4.54516	4.45904	4.43906	4.51169	0.00019121	0.575672	0.381334
A0A3B6LWY9	3.84426	3.87055	3.81239	3.66701	3.10894	3.13379	2.91631	2.8022	3.51055	3.47553	3.51242	3.49507	5.34e-05	-0.808246	-0.300162
A0A3B6MKV7	0.28028	0.281731	0.14761	0.387467	0.725645	1.03618	0.944943	1.11816	0.953	1.31895	1.34974	1.03622	0.000324178	0.68196	0.890204
A0A3B6RE01	3.44076	3.45255	3.5502	3.52191	5.08011	5.06696	5.1232	4.9778	4.90138	4.80546	4.98574	4.79871	5.05e-08	1.57066	1.38147
A0A3B5YQ67	-2.29093	-1.86085	-2.1511	-2.61696	-0.328376	-0.178367	-0.432468	-1.1603	-1.05951	-1.07475	-1.16056	-1.29681	0.00046155	1.70508	1.08205
A0A3B6NR67	2.93629	2.98289	3.02035	3.27846	2.64168	2.50555	2.92899	2.7752	2.41237	2.07201	2.21768	2.64916	0.00523202	-0.341636	-0.716688
A0A3B6GX61	3.39121	3.53896	3.43572	3.71939	2.50917	2.62021	2.41266	2.59793	2.60407	2.58215	2.51366	2.5974	6.15e-06	-0.986327	-0.947001
Q38J50	3.59515	3.2439	3.62844	3.63103	2.41065	2.40725	2.53895	2.24681	2.6458	3.02184	2.68897	2.82428	9.26e-05	-1.12372	-0.729408
A0A3B6HSR9	4.269	4.55646	4.57987	4.13765	4.27087	4.16167	3.89417	3.99011	3.96299	3.78327	4.02817	3.96903	0.0230564	-0.306538	-0.449878
A0A3B6NUB9	-0.8192	-0.764184	-0.804312	-0.624565	0.0620536	-0.0768583	0.120095	-0.226838	0.0965026	0.0688144	-0.101135	0.178159	8.02e-05	0.722678	0.81365
A0A3B6KHY8	3.10247	3.21415	3.03866	3.13289	2.49072	2.5321	2.52807	2.85308	2.54269	2.53995	2.41598	2.48846	0.000257986	-0.521046	-0.625269
A0A3B5Y128	3.94425	3.97778	4.02347	3.86018	4.58742	4.55238	4.48224	4.5748	4.28804	4.26434	4.44451	4.27921	2.26e-05	0.597788	0.367604
A0A3B6R9V6	-0.599957	-0.299501	-0.572098	-0.356489	0.665821	0.855466	0.57744	0.552682	0.03461	0.111941	0.170148	-0.0671228	2.85e-05	1.11986	0.519405
A0A3B6KV33	1.81947	1.7873	1.65218	1.79266	-0.0904613	0.0858838	-0.124758	-0.0155957	1.42559	1.44921	1.49825	1.25977	1.28e-07	-1.79914	-0.354698
A0A3B6N1M2	-1.76177	-1.63945	-1.78989	-1.91354	-2.54962	-2.77481	-2.56203	-2.83216	-1.75608	-2.26283	-2.25137	-2.22668	0.00064887	-0.903496	-0.348081
A0A3B5Y079	1.52006	1.40602	1.32257	1.7537	2.02495	2.25827	2.09614	2.23281	1.81175	2.09971	1.95957	1.95356	0.00115281	0.652458	0.455561
A0A3B6QKW7	3.39752	3.20761	3.44629	3.40218	3.15967	2.72812	2.99933	3.01241	2.57875	2.63888	2.33863	2.5384	0.000280004	-0.388518	-0.839739
A0A3B6DBP2	4.29657	4.3268	4.35284	4.15926	2.43943	2.48767	2.47734	2.37041	3.39735	3.34257	3.25106	3.39012	3.97e-08	-1.84016	-0.938593
A0A3B6A350	3.12559	3.13459	3.21147	3.33406	4.71086	4.71341	4.81801	4.83716	4.82169	4.76618	4.96267	4.87247	7.86e-08	1.56843	1.65433
A0A3B6LKT1	-3.62259	-3.64615	-3.72389	-3.64561	-4.45239	-4.28603	-4.14954	-4.33764	-4.02055	-4.02	-4.5112	-3.6957	0.0111545	-0.64684	-0.402301
A0A3B5ZU90	4.52212	4.59316	4.61742	4.69735	4.81697	5.00691	4.94431	4.96091	4.92697	4.88586	4.98775	4.99754	0.000428401	0.324765	0.342016
A0A3B5YYN5	5.08785	5.17827	5.10741	5.12454	5.77111	5.8412	5.81401	5.95362	5.76391	5.76902	5.93757	5.83054	3.31e-06	0.720466	0.700746
A0A3B6PPU5	1.25346	1.04719	1.15136	1.38593	1.95445	1.84379	2.01499	1.94731	1.90721	1.82223	1.63013	1.96202	0.000190612	0.730647	0.620909
A0A3B6JRS1	1.52543	1.58602	1.5601	1.37645	2.46253	2.4865	2.45576	2.31509	1.80942	1.76658	1.80611	2.00783	1.11e-05	0.917969	0.335485
W5HCG9	2.50967	2.6714	2.53464	2.5354	1.8155	1.67131	1.90099	1.97033	1.87384	1.87096	1.30226	1.7439	0.000602292	-0.723247	-0.86504
A0A3B6EC21	3.31349	3.31588	3.3627	3.2831	3.85546	3.87358	3.86448	3.89889	3.78887	3.79793	3.79101	3.67504	1.04e-06	0.554305	0.444416
A0A3B6QHV5	4.50027	4.55356	4.60497	4.41697	4.23564	4.23786	4.18247	4.20699	3.87541	3.77812	4.01949	3.87014	3.08e-05	-0.3032	-0.63315
A0A3B6PKS7	5.20149	5.25212	5.23585	5.04031	4.32136	4.2997	4.3273	4.29315	4.67585	4.64423	4.77719	4.75508	2.11e-06	-0.872065	-0.469356
A0A3B6LWC1	1.53257	1.46009	1.42981	1.57159	2.06862	2.24039	2.19998	2.23478	2.0077	1.93475	1.94639	1.825	1.54e-05	0.687427	0.429944
A0A3B6QHV2	-1.13694	-1.49023	-1.33812	-1.67508	-3.14545	-2.57469	-3.35442	-2.70906	-1.81175	-2.07086	-1.71583	-1.95698	0.000273672	-1.53581	-0.478759
A0A3B6IUJ0	2.79297	2.90598	2.76185	2.64576	2.42515	2.40371	2.24837	2.01325	2.00049	1.97722	2.20599	2.20057	0.000909609	-0.50402	-0.680572
A0A3B6QCS8	2.48834	2.40144	2.68509	2.73855	2.96679	2.9781	3.01868	2.96798	2.83588	3.04552	3.02991	2.93785	0.00221623	0.404531	0.383934
A0A3B6MXY0	1.59286	1.64802	1.8213	1.91852	0.0604297	-0.282524	0.0437375	0.0357004	1.04732	1.05307	0.790499	0.863339	3.44e-06	-1.78084	-0.806621
W5CY74	2.50457	2.59489	2.59923	2.39039	1.71808	1.60641	1.51496	1.60051	2.14038	2.13309	1.8827	2.09395	2.12e-05	-0.912282	-0.459738
A0A3B6KD97	1.97159	1.72492	1.78378	2.07779	2.0876	2.12355	2.30371	2.28923	2.33425	2.31544	2.36628	2.07198	0.015196	0.311499	0.382466
A0A3B6SNK2	-1.06161	-1.02607	-1.19256	-0.981945	-2.38308	-2.13262	-1.90181	-2.05749	-1.81771	-1.78827	-1.89971	-1.7737	3.38e-05	-1.0532	-0.7543
A0A3B5ZUE5	-3.45186	-3.27021	-2.98896	-2.67584	-2.21986	-1.86299	-2.20237	-2.00288	-2.63781	-2.07794	-2.31438	-2.37909	0.00241261	1.02469	0.74441
W5C237	5.95732	5.60224	5.91635	5.72309	7.1882	6.70031	7.23723	7.07334	4.35043	4.28643	3.55412	4.24344	6.32e-06	1.25002	-1.69114
A0A3B5ZXF0	-1.86116	-1.80824	-1.96326	-2.42849	-1.31132	-1.44113	-1.40683	-1.24879	-1.60994	-1.83155	-1.63699	-1.3035	0.0106519	0.66327	0.419791
A0A3B6BXY3	6.02272	6.00307	5.99513	6.0534	4.01682	4.04687	4.08069	3.97178	4.90221	4.87612	4.94594	4.93478	7.13e-10	-1.98954	-1.10381
A0A3B6JHH7	-2.84702	-3.13206	-3.28731	-2.92941	-3.50117	-3.52526	-3.77505	-3.54134	-4.19553	-4.35083	-4.19293	-4.47172	4.1e-05	-0.536753	-1.2538
A0A3B5ZXZ8	2.76714	2.87404	2.82585	3.15669	1.66827	1.72428	1.56691	2.37353	2.55624	2.09975	2.67383	2.11092	0.00456418	-1.07268	-0.545745
A0A3B6RE90	0.323476	0.203193	0.173456	0.244216	0.735595	0.615412	0.735663	0.753614	-1.29414	-0.649304	-1.08927	-0.49267	7.17e-05	0.473986	-1.11743
A0A3B6IJP9	2.17944	2.11512	2.34246	2.73838	1.49558	1.80849	1.59338	1.79149	0.742617	0.822293	0.85656	0.979065	5.05e-05	-0.671612	-1.49372
A0A3B6KAD9	-1.54759	-1.88986	-1.68094	-1.07818	-0.74326	-0.652528	-0.563962	-0.659721	-1.12272	-0.764499	-0.804861	-1.06225	0.00288874	0.894272	0.610556
A0A3B6QPH2	6.10023	6.03229	6.14305	6.17745	5.21207	4.96502	5.1618	5.12627	5.59601	5.5938	5.36513	5.58447	8.07e-06	-0.996965	-0.578398
Q9SDV6	5.10085	4.93516	5.02442	4.77227	5.96329	5.94375	5.97924	5.85573	3.62179	3.46938	3.54779	3.40863	5.93e-08	0.977325	-1.44628
A0A3B6MSH8	2.11098	2.14621	1.96566	2.02682	1.89335	1.69979	1.74087	1.69604	2.4145	2.31045	2.45383	2.36995	4.5e-05	-0.304904	0.324767
A0A3B6FKL0	3.27456	3.28679	3.26942	3.14108	3.19505	2.83475	2.87694	2.85295	2.5641	2.19134	2.47918	2.24469	0.000266015	-0.303041	-0.87314
A0A3B6RLA5	2.71586	2.72957	2.67186	2.35428	3.04615	3.07879	3.17198	3.17135	2.92608	2.7844	3.18489	3.14722	0.00711899	0.499171	0.392755
A0A3B5Y1R4	-2.09166	-2.08853	-2.12334	-2.0196	-1.61504	-1.37389	-1.56665	-1.65524	-1.42655	-1.72587	-1.77943	-1.79519	0.00170782	0.528078	0.399019
A0A3B6LUP3	0.991812	1.00726	0.975772	1.09875	1.46966	1.45067	1.38982	1.50626	1.36932	1.35939	1.55361	1.50022	8.83e-05	0.435706	0.427238
A0A3B5ZXW7	1.10821	1.17899	1.12865	0.998915	0.365513	0.377629	-0.0314119	0.478109	0.584943	0.587616	0.589539	0.423372	0.000355999	-0.806232	-0.557325
A0A3B6RLD6	5.90663	5.87531	5.86366	5.69916	4.73477	4.65098	4.67052	4.45641	4.67076	4.5115	4.776	4.58524	2.36e-06	-1.20802	-1.20032
A0A3B6LR88	0.4854	0.364305	0.411513	0.596523	1.09851	0.846074	1.51257	1.17819	0.738484	0.804461	0.847669	0.730046	0.00275233	0.694399	0.31573
A0A3B6QL98	0.82309	0.7926	0.846005	0.772741	-0.127948	-0.361497	-0.175532	-0.360388	0.183214	0.635442	-0.289412	0.454587	0.00173531	-1.06495	-0.562651
A0A3B6KG55	2.25098	2.54403	2.38773	2.32949	1.57306	1.70629	1.12138	1.37611	1.94747	1.86982	1.80647	1.89391	0.000397388	-0.933848	-0.498639
W5QKZ0	2.36047	2.41624	1.9757	2.40196	0.688776	0.55127	0.208035	0.980807	1.90643	1.94233	1.9322	1.82426	4.56e-05	-1.68137	-0.387288
A0A3B6LKS5	6.4507	6.5592	6.45069	6.51948	5.63423	5.68362	5.60045	5.56207	5.86541	5.92736	5.87353	5.9017	1.83e-07	-0.874925	-0.603018
A0A3B6EDE3	2.9469	2.69742	2.83789	2.87729	1.92432	1.64412	2.01526	2.00663	1.44642	1.34057	1.17902	1.25046	4.27e-06	-0.94229	-1.53576
A0A3B5Y452	2.89203	2.82228	2.99382	3.08385	3.37381	3.5899	3.48149	3.5428	3.37855	3.42432	3.39619	3.45947	0.00012656	0.549006	0.46664
A0A3B6RI93	1.79774	1.1405	1.41233	1.5853	-0.779985	-0.883089	-0.829936	-0.674518	0.975316	0.939622	1.01952	1.19017	1.72e-06	-2.27585	-0.45281
A0A3B6DIR2	0.512874	0.680668	0.569229	0.892502	-0.363117	-0.194342	-0.0735587	-0.0980839	0.316551	0.0768946	0.171843	0.0981903	0.000217484	-0.846094	-0.497949
A0A3B5Y244	0.825833	0.875426	0.774593	0.58163	0.0644165	-0.550865	-0.0845574	-0.0652855	0.528906	-0.0442596	0.37072	0.78948	0.00601145	-0.923443	-0.353159
A0A3B6KC03	-1.71109	-1.57599	-1.59668	-1.42679	-0.936197	-0.690161	-0.308458	-1.16591	-0.464091	-0.924347	-0.387277	-0.463356	0.00263787	0.802458	1.01787
A0A3B6QG71	4.5291	4.52893	4.50709	4.31867	3.61216	3.84874	3.6927	3.60577	3.87067	3.9045	3.98925	3.93443	2.52e-05	-0.781105	-0.546237
A0A3B6QMN1	1.55801	1.897	1.58387	1.75592	2.53221	2.4443	2.44339	2.28656	2.07483	1.91376	2.0838	2.41312	0.00149402	0.727914	0.422678
A0A3B5ZXS3	1.28301	1.74654	1.7275	1.46089	1.15884	1.17811	0.635033	0.770141	0.872535	1.00622	1.03067	1.05865	0.00895976	-0.618955	-0.562466
A0A3B6RS39	0.976469	0.948273	1.18717	1.14158	1.7615	1.65079	1.7799	1.8677	1.05412	1.48972	1.74707	1.70341	0.0060765	0.701601	0.435209
A0A3B6EEU1	1.11532	1.3949	1.49911	1.34877	0.93318	1.04317	0.896323	1.00964	1.09199	0.682673	1.16414	0.98947	0.0256546	-0.368947	-0.357459
A0A2X0TNC4	4.94098	4.91915	4.85541	5.00219	3.90958	3.71982	3.88383	3.86887	3.97495	4.13034	4.06144	4.15813	9.31e-07	-1.08391	-0.848219
A0A3B6AX99	2.19108	2.32044	2.2888	2.29032	2.49568	2.72588	2.46816	2.7623	2.73205	2.88526	2.84572	3.01534	0.000623281	0.340344	0.596933
B9VUA8	5.84742	5.74361	5.77969	5.69811	6.93851	6.89664	7.02086	6.77939	4.2615	4.27421	4.23043	4.21615	7.51e-09	1.14164	-1.52164
A0A3B6E9W4	1.1764	1.13808	1.12588	1.24901	0.3835	-0.408179	0.2137	0.44117	0.175029	0.59848	-0.488025	0.311611	0.00760743	-1.0148	-1.02307
A0A3B6PQC1	1.48961	1.91045	1.84092	2.15743	0.777395	0.733855	0.242449	0.778947	1.16282	0.911217	1.09896	1.13137	0.000498222	-1.21644	-0.773509
A0A3B6PJD0	1.60168	1.40607	1.46914	1.90632	1.83926	1.80962	1.74848	2.28694	2.28416	1.90973	2.12009	2.01469	0.0443291	0.325268	0.486364
A0A3B6NV21	3.41231	2.89261	3.31057	3.31619	1.78024	1.15645	1.66037	1.62526	2.46666	2.57627	2.1117	2.39811	9.07e-05	-1.67734	-0.844739
Q6T484	0.00260033	0.845106	0.72367	0.794964	-0.28991	-0.0592184	-0.981963	-0.0940785	-2.35891	-2.10378	-2.29263	-1.73339	7.17e-05	-0.947878	-2.71376
A0A3B6IR50	0.598932	0.977277	1.23355	0.878151	-0.63903	-0.858612	-1.20564	-1.07116	-0.848701	-0.874394	-0.885505	-1.17686	1.4e-05	-1.86559	-1.86834
A0A3B6JHQ6	1.61039	1.76648	1.63313	1.56634	2.40277	2.45234	2.23678	2.09141	2.09376	1.91455	2.04578	1.95562	0.000409709	0.651739	0.358342
A0A3B6LM32	-3.04428	-3.39729	-3.37992	-3.60817	-2.6947	-2.8874	-2.75529	-2.4321	-2.51758	-2.53478	-1.80071	-2.4559	0.00337246	0.665039	1.03017
A0A1D5UUP9	4.44201	4.51152	4.35773	4.29478	4.12359	4.06868	4.04396	3.86273	3.54497	3.59919	3.5178	3.54132	1.2e-05	-0.376769	-0.850687
A0A3B6B8T0	5.56614	5.64439	5.47628	5.47514	4.62025	4.53833	4.535	4.51942	4.94786	4.91466	4.87972	4.96314	3.66e-07	-0.987238	-0.614142
A0A3B6RF62	2.34111	2.65307	2.93755	2.73774	1.92449	2.15954	1.85424	1.71974	2.0705	1.96677	2.07654	2.15145	0.00182927	-0.752866	-0.601054
A0A3B6LS01	-1.89203	-1.74508	-2.12012	-1.86618	-3.18134	-3.57685	-3.6713	-3.44179	-2.77599	-2.95152	-2.46247	-2.70716	3.76e-05	-1.56197	-0.818437
A0A3B5Y2F2	0.829685	0.579234	0.802516	0.923222	1.48332	1.29082	1.47901	1.54328	1.58665	1.13055	1.20995	1.45017	0.00158275	0.665445	0.560666
A0A3B6KH94	2.55644	2.74689	2.83986	1.92612	1.69109	1.68536	2.17889	1.33716	1.54214	1.74986	1.70739	1.96138	0.0198021	-0.794202	-0.777134
A0A3B6QH72	-2.73091	-2.27894	-1.98502	-2.20217	-1.55157	-2.30339	-2.13348	-1.97689	-2.9222	-2.6453	-2.69871	-2.649	0.0214682	0.307929	-0.429542
A0A3B6NSZ8	2.82222	2.99955	3.0402	3.1758	2.18369	2.0989	2.0997	2.28176	2.38713	2.52302	2.62295	2.66352	0.000100782	-0.84343	-0.460289
A0A3B6FFH0	2.32433	2.30297	2.29678	2.20904	2.75141	2.90349	2.7693	2.59264	2.71798	2.951	2.74521	2.89891	0.000337855	0.470932	0.545
A0A3B5Z1N5	0.808047	0.967001	1.03534	0.249831	1.31694	1.09462	1.16981	1.03027	0.109553	0.340928	-0.127876	-0.0700263	0.00161151	0.387855	-0.701911
A0A3B6JKX1	1.99106	2.58197	2.1344	2.25012	2.86172	2.8079	2.73481	2.50137	2.43261	2.61435	2.83971	2.34679	0.0448305	0.487061	0.318976
A0A3B5Z5A3	0.984171	1.05223	1.00463	1.08581	1.60466	1.75875	1.85704	1.6962	1.65928	1.76988	1.8029	1.79139	6.65e-06	0.697452	0.724154
A0A3B6ML84	-2.10191	-1.86111	-2.00479	-2.2636	-3.14339	-2.66327	-2.49483	-3.04366	-2.45111	-2.68014	-2.25963	-2.80223	0.009932	-0.778433	-0.490423
Q9XEN5	3.04742	2.90844	3.23942	3.29461	4.36296	4.25875	4.20558	4.32928	3.69364	3.71515	3.67606	3.31029	6.47e-05	1.16667	0.476315
A0A3B6A2M8	4.48833	4.41184	4.25696	3.71846	3.37892	3.27	3.50668	3.08152	3.41052	3.22498	3.91103	3.71826	0.00889873	-0.909621	-0.652701
A0A3B5Y4U6	-0.290556	-0.237907	-0.204325	-0.0475955	0.0203947	0.47648	0.655421	0.57816	0.359506	0.115573	0.181985	0.606903	0.0118483	0.62771	0.511088
A0A3B6C4X6	3.1055	3.12701	3.40685	3.25672	3.83382	3.73962	3.88862	3.86332	3.62375	3.53401	3.72557	3.58701	0.000219733	0.607326	0.393566
A0A3B6IS50	2.21649	2.37892	2.14904	2.44134	2.70472	2.83372	2.7786	2.81511	2.71457	2.65146	2.64086	2.59952	0.000392991	0.486589	0.355152
A0A3B6JHM7	0.370853	0.229223	0.310394	0.634287	1.15749	1.26093	1.20529	1.23302	0.88274	0.387195	1.02016	0.942369	0.00208334	0.827992	0.421926
A0A3B6AVN9	2.8992	3.02064	3.06423	3.16883	1.21807	0.987211	0.753095	0.956226	2.01332	1.68753	2.04582	1.94557	2e-06	-2.05957	-1.11516
C6ETB1	0.50113	0.791244	0.626528	0.372234	0.366755	0.242123	0.432211	-0.053862	0.0532296	-0.129856	-0.305099	-0.224027	0.00322699	-0.325977	-0.724222
A0A3B6AUI7	0.586412	0.862657	0.694357	0.924599	1.27364	1.43753	1.09276	1.38193	1.33614	1.27635	1.51926	1.40432	0.000989269	0.529458	0.617011
A0A3B6HWR3	-1.34689	-1.34191	-1.36215	-1.44323	-0.836505	-0.943093	-0.847216	-1.02458	-0.574535	-0.887453	-0.717431	-0.800587	0.000124843	0.460695	0.628544
A0A3B6NMB1	2.01723	1.97831	2.06158	1.89759	2.51313	2.43221	2.31779	2.36435	2.27934	2.35785	2.63366	2.42601	0.00136728	0.418193	0.435539
A0A3B5Y6D5	-0.967524	-1.19362	-1.01839	-1.19572	-0.267875	-0.251914	-0.16479	-0.514294	-0.292823	-0.336879	-0.0711857	-0.303222	7.94e-05	0.794094	0.842785
A0A3B6NK97	-1.72394	-1.70336	-1.76907	-1.62859	-1.0396	-0.60504	-1.39787	-0.544673	-0.904701	-0.467846	-1.06677	-0.517771	0.00525094	0.809446	0.966971
A0A3B6PGJ8	-0.00358472	0.211413	0.19268	0.0970008	0.988227	0.78269	0.979749	0.710126	0.937389	1.07978	0.203428	1.03996	0.00976395	0.740821	0.690761
A0A3B6MQI4	1.71998	1.74755	1.68069	1.93854	2.3738	2.49402	2.48301	2.28457	2.40384	2.41669	2.47042	2.60236	5.82e-05	0.637164	0.701637
A0A3B6U690	2.36713	2.37008	2.3514	2.6298	2.96232	2.74322	3.05168	3.01155	3.45729	3.3298	2.96284	3.39899	0.00069366	0.512591	0.85763
A0A3B6EQH4	1.38981	1.44404	1.52296	1.51587	2.56024	2.65121	2.56692	2.71009	2.14562	1.92923	2.12222	1.99012	1.19e-06	1.15394	0.578626
A0A3B6H402	-0.675397	-0.350436	-0.46725	-0.281729	-1.53858	-1.71521	-1.7869	-1.71522	-1.50427	-1.84195	-1.82639	-1.48108	2.42e-05	-1.24527	-1.21972
A0A3B6C3A6	-0.718667	-0.493457	-0.692503	-1.20336	-0.293566	0.132879	-0.144295	-0.369891	-0.280171	-0.18109	-0.00413185	-0.598212	0.0316831	0.608278	0.511095
A0A077RU93	1.14658	1.19569	1.08301	0.711213	1.78192	1.68755	1.57137	1.60986	1.47353	1.32053	1.72754	1.47725	0.00355429	0.628551	0.465586
A0A3B5YV69	1.55715	1.58404	1.13604	1.3801	0.498565	0.160963	0.44455	0.37301	-0.190733	-0.325099	-0.000178829	0.0888478	2.73e-05	-1.04506	-1.52112
A0A3B6QF84	0.569676	0.394331	0.639571	0.416521	0.370497	-0.112564	-0.133648	0.0787066	-0.331179	0.00866615	-0.243115	0.0684689	0.00657737	-0.454277	-0.629314
A0A3B6LH78	0.242719	0.252847	-0.218337	0.491707	1.2245	1.24845	0.82714	0.895899	1.06407	1.1142	0.628254	0.542532	0.00872632	0.856764	0.64503
A0A3B6IK32	2.5576	2.15541	2.64255	2.60084	2.1109	1.83264	2.18746	2.24628	1.97154	2.12154	1.61193	1.93357	0.0178435	-0.394781	-0.579458
A0A3B6PJX6	1.56805	1.53281	1.63951	1.80388	2.28584	2.2394	2.25893	2.1809	2.26846	2.0584	2.21081	2.28806	8.77e-05	0.605205	0.570367
A0A3B6LSV5	-0.394801	-0.326889	-0.445424	-0.247142	-0.93537	-1.57322	-0.794821	-0.936453	-0.48731	-0.659955	-0.807403	-0.99098	0.0155063	-0.706402	-0.382848
A0A3B6HR60	-0.605347	-0.679607	-0.807954	-0.949178	0.995841	0.873253	1.17269	1.12065	0.0988312	0.349866	0.43212	0.174476	2.77e-06	1.80113	1.02434
A0A481S232	1.72299	1.65095	1.58092	1.54298	0.816808	1.23034	1.22495	1.59649	1.13857	1.17124	1.24641	1.21357	0.0308677	-0.407312	-0.432014
A0A3B6QH92	1.7251	1.80497	1.81936	1.41835	2.40845	2.2575	2.35673	2.39304	2.52068	2.50997	2.64937	2.42779	0.000101562	0.661983	0.835006
A0A3B6RNB6	1.14731	1.27043	1.24908	1.39798	-1.22366	-1.01112	-1.12202	-0.453471	0.355627	0.0483901	0.78464	-0.0158824	6.28e-05	-2.21877	-0.973003
A0A3B6GVV5	0.697991	0.224768	0.339721	0.573184	1.33255	1.39846	1.16261	1.51057	-1.29981	-1.10751	-1.90291	-1.4389	4.11e-06	0.892131	-1.8962
A0A3B6KHD5	0.801135	0.715181	0.589154	0.70503	1.35114	1.22116	1.31709	1.40752	1.38961	1.33661	1.46076	1.46922	9.38e-06	0.621602	0.711424
A0A3B6AVC4	0.801519	0.924893	0.848344	0.920928	1.21542	1.19455	1.18439	1.28741	1.38818	1.30143	1.30069	1.91002	0.00658947	0.346523	0.60116
A0A3B6B2L4	1.31037	1.27989	1.09334	0.890091	-0.99156	-1.08251	-0.878357	-1.11735	0.581019	0.707959	0.574132	0.702805	4.29e-07	-2.16087	-0.501944
A0A3B6EN15	0.432947	0.37324	0.411581	0.269692	-0.636282	-0.499106	-0.378431	-0.513494	-0.625772	-0.806741	-0.651851	-0.640002	2.27e-06	-0.878693	-1.05296
A0A3B6HQK0	-0.299173	-0.278063	-0.427963	-0.37834	-0.064763	0.291113	0.376999	0.202486	0.531369	0.544526	0.505656	0.477429	7.31e-05	0.547343	0.86063
A0A3B6LKK1	1.27459	1.02909	1.00768	0.986934	0.936032	0.37715	0.585935	0.484579	0.188834	0.563925	0.0325471	0.299438	0.00322819	-0.478649	-0.803387
A0A3B6TQT1	4.75206	4.80808	4.63601	4.47662	5.36413	5.49904	5.38788	5.13631	5.21835	4.95083	5.06296	5.04093	0.000825259	0.678649	0.400074
A0A3B6ECD1	2.34361	2.39336	2.4693	2.66261	-0.737667	-0.36341	-0.633623	-0.453661	-2.02195	-1.56923	-1.90949	-1.52206	7.02e-08	-3.01431	-4.2229
A0A3B6NJR6	-1.62717	-1.49377	-1.62117	-0.921733	-0.847299	-0.701422	-1.09472	-0.75674	-1.18543	-0.73578	-0.969199	-0.868748	0.0330745	0.565915	0.476171
A0A3B6ARH8	2.20789	2.31514	2.19825	1.95422	1.86481	2.00871	1.80311	1.68753	1.6593	1.5173	1.60175	1.72207	0.00192808	-0.327838	-0.543769
A0A3B6KR72	1.36466	1.55935	1.40489	0.783847	3.37632	3.32574	3.32368	2.86385	2.71642	2.82569	3.00893	3.55958	0.000141689	1.94421	1.74947
A0A3B6N011	3.83806	3.98903	3.89866	3.78304	2.87202	2.78478	3.03392	2.86939	3.48934	3.27474	3.34218	3.33553	7.7e-06	-0.987169	-0.516751
A0A3B6NSS2	-0.239368	-0.177816	-0.376172	-0.318807	-1.06038	-0.566817	-0.730476	-0.517816	-0.605599	-0.414661	-0.893717	-0.903941	0.0349569	-0.44083	-0.426438
A0A3B6KSW1	-0.558923	-0.209605	-0.595103	-0.341921	-0.694694	-0.829997	-0.955052	-1.21545	-1.30079	-0.938552	-1.0793	-0.729522	0.0156832	-0.497411	-0.585653
D8L9Q1	-2.15624	-2.49908	-2.47465	-1.87022	-1.15088	-0.549956	-0.784158	-0.832741	-1.83821	-1.28167	-2.21429	-1.66106	0.00136597	1.42061	0.501236
A0A3B5ZUE2	2.51387	2.44236	2.52325	2.45209	2.81956	2.98618	2.92437	2.81447	2.8002	2.8663	2.89651	3.00342	0.000166917	0.403251	0.408713
A0A1D5V337	-1.45174	-1.13876	-1.57283	-1.11109	-0.172215	-0.69269	-0.740928	-1.08207	-0.988311	-0.758416	-0.729535	-0.566095	0.0291457	0.646627	0.558015
A0A3B6TNF4	0.0409664	0.0919068	-0.155228	0.136235	-1.84012	-2.48732	-2.48179	-2.07608	-1.8144	-1.79226	-1.52562	-1.75114	5.2e-06	-2.2498	-1.74933
A0A3B6SNX9	0.396525	0.487794	0.645126	0.316838	-1.41889	-1.14769	-1.3489	-1.29653	-0.656806	0.00579748	-0.438087	-0.31128	1.71e-05	-1.76457	-0.811665
A0A3B6KJW2	-1.62562	-1.38116	-1.67534	-1.03663	-0.0834074	0.130847	0.16091	0.242202	-0.578611	-0.502485	-0.63339	-0.621291	3.74e-05	1.54233	0.845744
A0A3B6ASG6	2.16203	2.09224	1.97693	1.79764	1.68143	1.74264	1.90833	1.47973	1.60352	1.60714	1.59673	1.39723	0.011621	-0.304179	-0.456055
A0A3B6KGH8	-4.2648	-4.07436	-4.18233	-3.50814	-3.64771	-3.14043	-3.14085	-2.75235	-3.33462	-3.11534	-3.18011	-3.24113	0.0100715	0.837075	0.789611
A0A3B6DQH0	0.746114	0.71608	0.509377	0.63723	1.67936	1.77004	1.89904	1.65429	1.16427	1.14679	1.21225	1.29102	4.32e-06	1.09848	0.551383
A0A3B6LKP4	0.174413	0.125578	0.124992	0.0467535	1.23379	1.33538	1.19545	1.04518	0.770212	0.629608	0.397936	0.473918	2.12e-05	1.08452	0.449985
D2KPG7	-1.27916	-1.33485	-1.36628	-1.16406	-0.499644	-0.163001	-0.426096	-0.329389	-0.924559	-0.891904	-0.8856	-1.12175	4.07e-05	0.931556	0.330134
A0A3B6RLW5	-0.151808	-0.0682041	-0.110479	0.0115593	-3.02284	-3.11611	-3.22549	-3.33244	-1.20204	-1.31315	-1.12343	-0.817943	1.28e-07	-3.09449	-1.03441
D8L9Q2	0.502628	0.659235	0.121893	0.292251	1.62208	1.4552	1.65507	1.62109	0.58257	0.562203	0.786792	0.991325	0.000143005	1.19436	0.336721
A0A3B6D681	-1.68934	-2.12061	-1.92088	-1.90664	-2.91516	-2.38956	-2.50401	-2.91219	-2.55294	-2.31631	-3.28813	-2.24739	0.0301736	-0.770863	-0.691821
A0A077RFQ1	1.47701	1.66148	1.57634	1.96216	-1.04955	-0.656962	-0.915443	-0.606626	-1.55458	-1.42705	-1.42624	-1.53881	2.17e-07	-2.47639	-3.15592
A0A3B6MNI6	1.26363	1.49282	1.34794	1.32974	1.02211	0.651721	0.422337	0.435822	0.0299818	-0.327103	-0.0229292	-0.669909	0.000177323	-0.725537	-1.60602
A0A3B6GTR5	1.93737	1.75055	2.04847	1.92646	0.460304	0.15222	0.644429	0.400209	1.63271	1.4036	1.67191	1.64812	8.87e-06	-1.50142	-0.326628
A0A3B6HW56	-0.777092	-0.159089	0.249734	0.188109	0.785961	1.13238	0.855795	1.2453	0.711604	0.724822	0.63975	0.551258	0.00380621	1.12945	0.781443
A0A3B6JIS4	-2.65466	-3.45528	-3.00499	-3.15804	-3.02441	-2.4743	-2.53033	-2.60142	-2.28986	-2.56237	-2.57608	-2.51437	0.0408886	0.410628	0.582569
O64393	1.67289	1.46593	1.7127	1.54182	0.650078	0.678315	0.707443	0.616986	-0.309333	-0.313756	-0.031926	-1.0257	4.4e-05	-0.935129	-2.01851
A0A3B6TAT1	0.168862	0.207182	0.168252	0.150863	-2.29079	-1.94872	-1.93051	-1.92577	-0.532969	-0.682958	-0.548698	-0.654228	1.63e-07	-2.19774	-0.778503
A0A3B5Z1F6	-0.609683	-0.511925	-0.561014	-0.994586	0.170234	0.527379	0.270386	0.273248	-0.396871	0.070374	-0.307519	-0.304324	0.000763648	0.979614	0.434717
A0A3B6TH67	0.251803	0.297181	-0.0580397	-0.00638247	-1.19145	-0.920841	-0.973478	-0.78773	-0.676871	-1.10895	-0.438578	-1.03102	0.000657946	-1.08952	-0.934996
A0A2X0SKH4	-0.755605	-0.894328	-1.0039	-1.08332	-0.28632	-0.385707	-0.285394	-0.476215	-0.617307	-0.735609	-0.496882	-0.659085	0.000696346	0.575879	0.307067
A0A3B6SFH6	-1.1287	-0.812233	-1.08401	-0.804589	-2.52989	-2.45326	-2.24181	-2.105	-1.60824	-1.33636	-1.14728	-1.53703	7.55e-05	-1.37511	-0.449844
A0A3B6IKB3	2.40011	2.35589	2.24449	2.54968	1.51245	1.90502	1.83586	1.57551	2.68162	3.31117	2.65262	3.09254	0.000495023	-0.680328	0.546946
A0A3B6JBX2	1.19194	1.15596	1.03671	1.08827	-0.569413	-0.49378	-0.565556	-0.591043	0.15951	-0.0578386	0.241962	-0.171068	1.18e-06	-1.67317	-1.07508
A0A080YUA6	0.82862	0.533266	0.398164	0.533721	-1.04302	-0.700065	-0.997076	-1.26313	-2.02201	-2.26263	-2.34367	-2.16923	9.46e-07	-1.57426	-2.77283
A0A3B6LNS5	0.488396	0.498231	0.690306	0.660652	-0.953293	-0.928538	-0.80624	-0.633427	0.17475	-0.102497	0.163649	-0.0368823	6.15e-06	-1.41477	-0.534642
A0A3B6JCY6	-0.626541	-1.07665	-1.25997	-0.893535	-1.75601	-1.5423	-1.82987	-1.34334	-1.87739	-1.58671	-1.7771	-1.93687	0.00299917	-0.653708	-0.830346
A0A077RTT0	-0.787439	-0.705652	-0.594361	-0.719309	-1.75543	-1.73479	-2.06505	-1.33494	-1.74771	-2.15809	-2.03478	-2.60633	0.000481062	-1.02086	-1.43504
A0A3B5XUG0	-0.730259	-0.711064	-0.590996	-0.631933	-0.168862	-0.222321	-0.315246	0.107098	-0.0248766	-0.159062	-0.1194	-0.0540254	0.000476696	0.516231	0.576722
A0A3B6MRR2	0.174914	0.113895	0.426406	-0.676415	0.614234	0.528812	0.780858	-0.102287	-0.298134	-0.700606	-0.661163	-0.713599	0.0183608	0.445704	-0.603076
A0A3B6NLN1	0.297327	0.323474	0.290423	0.232378	0.951559	0.0993156	0.944793	0.948337	0.977449	0.971996	0.914433	1.17383	0.0170269	0.450101	0.723527
A0A3B5XZ66	0.556565	-0.480797	0.621282	0.490934	-0.0286724	-0.959956	0.0615754	0.104805	-1.23796	-0.857107	-1.93354	-1.07572	0.00954712	-0.502558	-1.57308
A0A3B6GQJ0	0.0358349	0.127762	0.214149	0.309109	-1.17611	-1.11029	-1.23061	-0.831438	-0.359232	-0.457936	-0.156209	-0.226703	2.36e-05	-1.25883	-0.471734
A0A3B6FG70	1.34096	1.46298	1.5273	1.40412	0.949016	1.01783	0.64841	0.675704	1.10432	1.01424	1.09279	1.00503	0.000706859	-0.611103	-0.379749
A0A3B6MVY3	-3.28708	-3.3738	-3.93837	-3.7111	-4.10299	-4.18919	-4.44926	-4.67794	-5.02003	-4.03242	-4.52568	-4.64865	0.0109858	-0.777257	-0.979108
A0A3B6B4T8	0.104979	0.0799743	-0.217387	-0.106547	0.574338	0.767057	0.672766	0.987071	0.831526	1.03199	0.388342	1.16982	0.00262269	0.785053	0.890165
A0A3B6KBW9	1.69251	1.36709	1.75924	2.16154	2.28909	2.14839	2.47202	2.59257	2.37045	2.40248	2.23915	2.54613	0.0102646	0.630421	0.644456
A0A3B6JPN7	-1.54049	-1.29278	-1.30458	-1.14321	-0.612476	-0.778051	-0.27606	0.0448375	-0.287263	-0.510519	-0.361464	-0.414774	0.00152223	0.914826	0.926758
A0A3B6QIX6	-1.82039	-1.42259	-1.60576	-1.28669	-1.17206	-0.926458	-1.17311	-0.995271	-1.79702	-1.6653	-2.27521	-1.80888	0.00389126	0.467133	-0.352746
A0A3B6HUD8	1.08382	1.40576	1.10184	0.60141	2.3524	2.1586	2.45065	1.95272	2.55514	2.15095	2.59864	2.37086	0.000337209	1.18039	1.37069
A0A3B6HND6	0.207699	0.180374	0.243511	0.461363	-0.0959525	0.11985	-0.305505	-0.218954	-0.250338	-0.492326	0.164927	-0.315253	0.0301736	-0.398377	-0.496484
A0A3B6U7G0	-0.156842	-0.390216	-0.281063	-0.461837	-0.904186	-1.0901	-0.714713	-1.2022	-1.34323	-1.32809	-1.57614	-1.88054	0.000315277	-0.65531	-1.20951
A0A3B6LW11	1.25149	1.14688	1.27686	1.48765	2.25037	2.2186	2.29611	2.52629	2.70917	2.75014	2.95896	2.83278	3.57e-06	1.03213	1.52204
A0A3B6HT61	0.278003	0.46016	0.379374	0.566372	1.59939	1.69544	1.62908	0.759385	0.991398	1.06228	0.820748	0.843853	0.00483596	0.999845	0.508592
A0A3B5Z326	1.09628	1.17797	0.938545	1.12504	1.3607	1.30486	1.51461	1.42214	1.59432	1.35191	1.81609	1.57068	0.00428255	0.316121	0.498792
A0A3B6LI86	-0.757449	-0.738472	-1.17899	-1.34176	-0.414989	-0.514773	-0.297849	-0.614408	-0.327785	-0.643662	-0.23044	-0.32241	0.0115355	0.543662	0.623093
A0A3B6TRH0	-3.02038	-3.05816	-3.03604	-3.36184	-2.25121	-1.98172	-2.21398	-1.93673	-2.60926	-2.23266	-3.22449	-2.52523	0.00430958	1.0232	0.471193
A0A3B5Z296	-0.687696	-0.820894	-0.652304	-0.650565	0.0946191	0.34687	-0.0426603	-0.236555	-0.592219	-0.189327	-0.313549	-0.295378	0.00234473	0.743433	0.355247
A0A3B5Y6U1	3.12062	2.88763	2.80636	2.70505	4.30385	4.36788	4.30023	4.17296	3.3287	3.45507	3.54486	3.15346	1.36e-05	1.40632	0.49061
A0A3B6JDW0	-1.24437	-1.01545	-1.22826	-0.892241	-2.32569	-2.47827	-2.63992	-2.5614	-1.61814	-1.35205	-1.95461	-1.86073	9.32e-05	-1.40624	-0.601302
A0A3B6IWM3	0.482137	0.0294279	0.185599	0.0740989	0.486505	0.461563	0.538466	0.541783	1.16862	1.07467	1.0499	0.747913	0.000629634	0.314264	0.817458
A0A3B6HYW7	-0.0469425	0.231905	-0.53204	0.0683581	0.553782	0.346938	0.258821	0.729702	0.54742	0.49078	0.0908259	0.424021	0.0475592	0.541991	0.457941
A0A3B6LSU0	1.71909	1.94829	1.79426	2.31649	1.17161	1.30096	0.770669	1.3716	1.61569	1.56076	1.46756	1.46585	0.00554714	-0.790825	-0.41707
A0A3B6MW29	-1.73036	-1.62972	-1.90402	-1.79158	-1.30882	-0.913897	-1.09124	-0.908145	-1.58587	-1.26322	-1.42414	-1.45508	0.00104717	0.708396	0.331845
A0A3B6JM14	0.343463	0.495105	0.446362	0.690382	-0.807348	-0.721153	-0.942321	-1.37033	-0.946621	-1.13219	-0.82233	-1.08029	3.12e-05	-1.45412	-1.48919
A0A3B6AV72	-1.67572	-1.5242	-1.79174	-1.64223	-2.10333	-2.15865	-1.89393	-2.1409	-2.29266	-2.52528	-2.44465	-2.12771	0.000779068	-0.415729	-0.689103
A0A3B6QIR9	1.11478	1.14672	1.1001	1.35282	-0.332857	-0.457554	-0.651681	-0.413848	-0.846479	-1.03156	-1.30134	-0.772112	1.84e-06	-1.64259	-2.16648
A0A3B6HU78	-4.44158	-4.61644	-4.5707	-4.16894	-4.10412	-4.09573	-4.20152	-3.91942	-3.87989	-3.9606	-3.83112	-3.75164	0.00227798	0.369219	0.593605
A0A3B5Y5A5	-3.97601	-3.53198	-3.34322	-3.16965	-2.35212	-2.73832	-2.47493	-2.90959	-3.03433	-2.65232	-2.76819	-2.97099	0.00692393	0.886477	0.648758
A0A3B6IP13	-0.171955	0.0398311	-0.032293	-0.316146	-0.619421	-0.702292	-0.554334	-0.842288	-0.988933	-0.977617	-0.878137	-1.07211	9.86e-05	-0.559443	-0.859059
A0A3B6PUK0	-1.36099	-1.27679	-0.864311	-1.11728	0.442229	-0.0169429	-0.105254	0.666134	-0.76647	-0.955105	-0.812155	-0.579321	0.000431458	1.40138	0.376579
A0A3B6HT98	-0.595749	-0.608042	-0.851718	-1.1239	-2.42178	-1.75251	-1.68444	-2.32685	-1.24971	-1.53569	-1.00948	-1.04705	0.00195768	-1.25154	-0.415632
A0A3B6CHN3	-3.04021	-3.15454	-2.56779	-2.63907	-3.30225	-3.27837	-3.28595	-3.45087	-3.95432	-3.69945	-3.70845	-3.93368	0.000704131	-0.478958	-0.973574
A0A3B6SUC0	-1.17856	-0.912	-1.03525	-1.21262	-0.130467	-0.132579	-0.126175	0.0612284	-0.312778	-0.304855	-0.668258	-0.835593	0.00042106	1.00261	0.554238
O04437	0.734853	0.513592	0.402588	0.31185	1.11761	1.43686	1.13336	1.11209	0.923849	0.864606	1.37059	1.14753	0.00322819	0.709258	0.585922
A0A3B6PQQ1	-1.73231	-1.72813	-2.37165	-2.01622	-1.33815	-0.91759	-0.846955	-0.331345	-1.68201	-1.51668	-1.36695	-1.15931	0.00699594	1.10357	0.530843
A0A3B6C8A5	-2.09942	-2.40591	-2.52066	-2.93974	-2.28703	-1.16996	-1.57888	-1.51611	-1.23361	-1.2696	-1.20691	-1.02271	0.00349665	0.853439	1.30823
A0A3B6RIB4	0.964	1.20604	0.897309	0.61253	0.000872631	-0.15031	0.201338	0.132846	0.365743	0.630744	0.212806	0.606768	0.00190973	-0.873783	-0.465954
A0A3B6TB16	1.72945	1.7789	1.87099	1.88749	2.98858	3.09143	2.67974	2.6102	2.55615	2.65223	2.61305	2.61464	6.42e-05	1.02578	0.792308
A0A3B6I3W2	-1.77866	-1.54022	-2.0259	-1.98549	-0.384266	-0.195554	-0.556977	-0.320863	-0.481097	-0.868718	-0.512753	-0.402957	3.76e-05	1.46815	1.26619
Q06I91	-0.657522	-0.512453	-0.642516	-0.44849	-1.9779	-2.39799	-2.81521	-2.5622	-1.72038	-1.61531	-1.93262	-1.8217	3.01e-05	-1.87308	-1.20726
A0A3B6H337	-2.98764	-3.13565	-3.13259	-3.36369	-3.37192	-3.64106	-3.50027	-3.57014	-3.35924	-3.82373	-3.3092	-3.7334	0.0404502	-0.365954	-0.401497
Q43665	2.62758	2.67239	2.56555	2.73472	1.6018	1.52487	1.70845	1.67792	1.14004	0.871763	1.04054	0.647725	2.61e-06	-1.0218	-1.72504
A0A3B6LKD0	-0.683063	-0.716285	-1.24173	-1.10336	-2.40649	-2.19136	-2.15573	-2.35582	-2.53974	-2.62451	-2.37079	-2.50123	1.86e-05	-1.34124	-1.57296
A0A3B6C046	-3.53136	-3.63117	-4.04807	-3.87745	-2.8017	-2.99286	-2.7396	-3.08377	-3.18283	-3.58302	-3.39435	-3.45616	0.00134438	0.867532	0.367924
Q06I93	-0.857001	-0.697931	-0.657159	-1.06037	-3.29921	-3.25947	-3.21953	-3.88499	-2.20917	-2.22308	-2.0936	-2.27268	3.12e-06	-2.59769	-1.38152
A0A3B6LG01	1.14294	1.13697	1.2289	1.06566	0.183479	0.146807	0.16845	0.0177643	0.0144173	0.453812	0.457759	0.608019	0.000139537	-1.01449	-0.760117
A0A3B6EDG0	0.932774	0.71062	0.570005	0.117413	0.136219	0.0108932	0.143754	-0.201227	0.00142183	-0.0343105	0.129434	-0.197473	0.0160986	-0.560293	-0.607935
A0A3B6MND7	3.41365	3.52498	3.36793	3.35836	3.95445	4.1155	4.05643	3.97826	4.00787	3.89128	3.93284	3.843	2.2e-05	0.609928	0.502518
A0A3B6RJF9	0.678987	0.725875	0.775595	0.88589	1.70735	1.89463	1.53373	1.68837	1.38948	1.47022	1.48917	1.36862	1.78e-05	0.939434	0.662785
A0A3B6KLQ9	-2.3114	-2.39639	-1.92326	-2.07801	-3.34966	-3.87309	-4.12475	-4.01791	-2.94848	-3.35018	-3.54437	-3.20465	0.000224418	-1.66408	-1.08466
A0A3B6KKD4	-1.39424	-1.55044	-1.11765	-1.63011	-0.707111	-0.390758	-0.897321	-0.967849	-0.680091	-0.797183	-0.871314	-0.751779	0.00400178	0.682349	0.648017
A0A3B6A2M7	0.79663	0.690199	0.717821	0.456713	-2.11592	-1.64021	-1.77763	-2.15231	-0.901514	-0.86373	-1.15458	-0.94161	1.17e-06	-2.58686	-1.6307
A0A3B6B4R9	1.64244	1.56977	1.58275	1.94331	2.40098	2.66252	2.36363	2.4881	2.37142	1.55445	2.35705	2.18844	0.0115174	0.794242	0.433272
H9C8A5	0.664413	0.536649	0.916617	1.03543	1.3406	1.48296	1.52829	1.53182	1.2046	1.39623	1.53927	0.954783	0.00660094	0.68264	0.485443
A0A3B6EQH9	-0.735439	-0.510483	-0.890584	-0.947937	-2.22777	-3.05651	-2.5454	-2.93318	-1.04442	-1.0118	-1.31117	-1.46155	7.44e-05	-1.9196	-0.436125
A0A3B6MTY8	-2.13634	-2.27205	-2.25508	-2.6048	-2.86055	-2.72279	-2.65361	-2.96305	-2.96073	-3.43021	-3.30249	-3.32119	0.000679352	-0.482932	-0.936586
A0A3B6EK99	-3.6948	-3.85597	-3.6525	-3.67774	-4.21443	-4.44517	-4.4767	-4.09947	-4.1329	-4.07906	-3.72845	-4.14331	0.00526848	-0.588691	-0.300678
A0A3B6MIT1	-0.335917	-0.730876	-0.717473	-0.344025	-0.844422	-0.927727	-0.711173	-1.12459	-1.32053	-0.996246	-0.889126	-0.889639	0.0299224	-0.369904	-0.491813
A0A3B5Y6G1	-3.34379	-4.0504	-3.91782	-3.67343	-1.8546	-1.92978	-2.01936	-1.9847	-2.88626	-2.83515	-2.59299	-2.83459	1.94e-05	1.79925	0.959112
A0A0C4BKB7	-0.250051	-0.170393	-0.158454	-0.881888	0.361418	0.543061	0.620299	-0.369704	-0.886476	-1.14674	-1.12955	-0.759928	0.00478987	0.653965	-0.615476
A0A3B6TJH0	1.38602	1.245	1.21151	0.987896	0.561553	0.524627	0.468186	0.320293	0.593401	0.34064	0.315583	0.251442	0.000173458	-0.738943	-0.832341
A0A3B6LTG1	-5.36403	-4.72892	-5.23033	-5.00226	-4.11921	-3.81655	-3.86924	-3.53917	-3.71078	-4.22724	-4.38458	-3.68421	0.00133096	1.24535	1.07968
A0A3B5ZU94	-3.50645	-3.04382	-2.76394	-3.5015	-3.87318	-3.72273	-3.47221	-4.07936	-3.87967	-3.83706	-3.64489	-4.15423	0.0287601	-0.582943	-0.675034
A0A077RRV3	0.0826743	0.155014	0.0642373	-0.0450139	-0.745332	-0.707206	-0.752946	-0.627289	-2.32462	-2.5801	-2.6324	-1.9313	2.22e-06	-0.772421	-2.43133
A0A3B6HYQ2	-1.00857	-1.16661	-1.04765	-0.651328	-0.34983	-0.423302	-0.200101	0.297952	0.336344	0.293947	-0.0341322	0.368539	0.000887401	0.799719	1.20971
A0A3B6ML85	3.08011	3.0114	2.7807	3.03926	2.46252	2.69057	2.40211	2.44872	3.83274	3.80319	3.62655	3.8988	8.36e-06	-0.476886	0.812454
A0A3B6EHT0	0.568222	0.647451	0.529951	0.841591	-1.9562	-1.36367	-1.68204	-1.41018	-0.638658	-0.536486	-0.731514	-0.783318	3.27e-06	-2.24983	-1.3193
A0A3B6B0Z7	-5.91912	-5.37671	-5.07804	-5.53376	-3.99922	-3.70101	-3.71513	-3.82812	-5.23488	-4.62528	-5.08731	-4.60141	0.00028254	1.66604	0.589687
A0A7H4LP24	-2.81737	-3.15525	-2.26541	-2.61676	-1.72034	-1.95159	-1.94837	-2.06356	-2.41349	-2.1361	-2.56412	-2.42117	0.0107518	0.792732	0.329977
A0A3B6CEW9	-2.05042	-2.13668	-2.14643	-2.06614	-1.51004	-1.34671	-1.30207	-1.33574	-1.51822	-1.78345	-1.54125	-1.66981	4.52e-05	0.726276	0.471732
Q06I92	-1.10194	-0.931631	-1.32223	-0.749888	-3.42079	-3.38609	-3.70721	-2.78487	-1.978	-2.61845	-2.33654	-2.43435	6.28e-05	-2.29831	-1.31542
A0A341VIT6	0.287825	0.456196	0.119383	0.441848	1.21869	1.00054	0.953989	1.13834	0.321751	1.03952	1.3155	0.930919	0.0154191	0.751578	0.575608
Q0KIW1	-2.84699	-2.78834	-2.73573	-2.81745	-3.19306	-3.18909	-3.12303	-3.03158	-4.4878	-4.24436	-4.46682	-3.74559	7.41e-05	-0.337062	-1.43902
A0A3B6MZ85	0.55795	0.680354	0.554461	0.400738	0.994549	1.01359	1.17373	1.18677	1.54635	1.17003	1.19893	1.10987	0.00065099	0.543783	0.70792
A0A3B6RLC9	-3.7161	-3.57137	-3.79233	-4.13462	-3.71723	-3.49763	-3.26911	-3.11379	-3.05804	-3.21276	-3.42666	-3.28168	0.028565	0.404164	0.558824
A0A077RWX6	-1.8528	-1.53456	-1.56262	-2.09388	-3.90015	-3.33946	-3.52694	-3.85716	-2.22934	-2.27691	-2.28547	-2.37747	2.21e-05	-1.89497	-0.531338
A0A3B6KKN2	-1.50237	-1.03482	-1.37443	-1.41423	-1.86751	-1.72124	-1.67839	-1.38631	-1.84144	-1.92784	-1.50399	-2.021	0.0401969	-0.331902	-0.492105
A0A3B6H0U4	-2.70155	-2.33669	-2.61887	-2.28415	-3.79697	-3.93749	-3.78626	-3.29538	-3.19919	-3.12379	-3.31987	-3.24133	0.000272936	-1.21871	-0.735732
A0A3B6SPB0	-4.88842	-4.317	-4.66127	-4.31805	-4.23268	-4.35635	-4.16457	-3.52935	-3.83644	-3.83521	-3.7605	-4.1247	0.0392258	0.475445	0.656971
A0A3B6FR16	-3.80103	-3.90227	-3.935	-3.37445	-4.49414	-5.02487	-4.54121	-4.70979	-4.48736	-4.95211	-4.15313	-4.5363	0.00515241	-0.939314	-0.779038
A0A3B6MVP8	-2.07029	-1.9079	-1.8596	-1.80474	-3.03145	-2.87634	-3.28801	-3.23618	-3.39463	-3.54617	-3.41224	-3.57254	3.5e-06	-1.19736	-1.57076
A0A3B5ZQD6	-3.05979	-3.01346	-2.91545	-2.89996	-4.2666	-3.70101	-3.47641	-3.33253	-3.77409	-3.98389	-3.72926	-4.12177	0.00450919	-0.721972	-0.930088
A0A3B6JNM5	-3.1674	-3.45877	-3.78082	-3.83646	-2.09672	-2.28126	-2.50058	-2.66009	-2.84093	-2.90958	-2.65218	-2.53049	0.000959777	1.1762	0.827566
A0A3B6MLH1	3.43698	3.51367	3.4441	3.22689	3.99603	3.66459	3.59637	3.95036	3.87063	3.87572	3.86803	3.64006	0.0124096	0.396429	0.408202
A0A3B6PKM7	-2.19723	-1.96104	-2.27893	-2.36075	-1.86369	-1.96175	-1.72748	-1.7748	-1.37606	-1.6742	-1.56917	-1.74939	0.00250926	0.367554	0.607283
A0A3B6RKK8	-1.65513	-1.95126	-1.89329	-1.98619	-1.26827	-0.867456	-1.17537	-0.784725	-1.16464	-1.0886	-0.940821	-1.11759	0.000400332	0.84751	0.793552
A0A3B6GPT4	-3.94238	-3.9517	-3.78701	-4.20551	-5.0758	-5.04287	-4.77171	-4.81977	-5.33388	-4.84972	-5.33877	-5.24274	0.000122784	-0.955888	-1.21963
A0A3B6DKF5	-3.88362	-4.47898	-4.07676	-4.60154	-5.57425	-5.90834	-5.7691	-5.46066	-5.0559	-4.92374	-4.99961	-5.0559	0.000208083	-1.41786	-0.748557
A0A3B6CA03	-3.4094	-3.66572	-3.79851	-3.51597	-3.18783	-2.84968	-2.86833	-2.77384	-3.6854	-2.98962	-2.67693	-2.97534	0.0342183	0.67748	0.515578
A0A3B6JN54	-0.36867	-0.485541	-0.627423	-0.845695	-0.892551	-0.90951	-0.6028	-1.21907	-2.81264	-3.1292	-2.88825	-3.0678	2.41e-06	-0.32415	-2.39264
A0A3B6CA39	1.61262	1.70186	1.67358	1.5939	1.95782	2.08779	1.87608	2.2688	2.26415	2.05888	2.21468	2.11943	0.00115123	0.402137	0.518799
A0A3B6AVB5	-0.0166098	0.0305693	-0.141025	-0.32439	2.27268	2.2945	2.55179	2.48025	2.3948	2.23934	2.42825	2.38506	8.65e-08	2.51267	2.47473
A0A3B6KI01	-0.666904	-0.758028	-0.615267	-0.423172	-2.28644	-2.31894	-2.2037	-2.42363	-1.59503	-1.75639	-1.68143	-1.5848	6.43e-07	-1.69233	-1.03857
A0A3B5Y0C3	-2.01067	-1.56417	-2.08003	-2.20581	-0.645596	-0.937214	-1.14895	-1.55442	-1.50738	-1.25757	-1.85143	-1.58526	0.0160363	0.893625	0.414762
A0A3B6KQ82	-2.76469	-2.66298	-2.73317	-3.05449	-2.43218	-2.08039	-2.24259	-2.39363	-2.33339	-2.44871	-2.40399	-2.02205	0.00782689	0.516635	0.501798
A0A3B6HYQ9	0.804471	0.806233	0.940926	1.27896	1.45608	1.49726	1.34566	1.78985	1.45568	1.62974	1.67644	1.24711	0.0107376	0.564565	0.544597
A0A3B6LVP3	-1.68874	-1.75822	-1.82486	-1.82978	-2.65628	-2.50458	-2.6036	-2.37287	-2.30199	-2.48313	-2.37944	-2.25443	4.35e-05	-0.758931	-0.579346
A0A3B6R8A7	-1.55766	-1.49432	-1.63376	-1.55772	-2.04277	-2.00861	-2.00744	-1.66698	-2.0062	-1.9879	-2.08228	-2.06384	0.00144915	-0.370586	-0.474187
A0A3B6RG82	4.26486	4.46509	4.07096	4.30901	5.44332	5.32799	5.37175	5.44704	5.53191	5.39855	5.82989	5.84512	1.97e-05	1.12005	1.37389
