# Supplementary material for: Wheat Yellow Mosaic Virus P1 Inhibits ROS Accumulation to Facilitate Viral Infection
Source: Int J Mol Sci. 2025 Feb 10;26(4):1455. doi: 10.3390/ijms26041455 (PMC11855546; doi:10.3390/ijms26041455)
Supplement: Supplementary file 1 [file ijms-26-01455-s001.zip › Table S7 (373 DEGs and DEPs converted to gene numbers).xlsx]

## Sheet: Sheet1
From	To	Species	Gene	Name
A0A3B6JPN4	TraesCS4D02G283800	Triticum	aestivum	ribulose-phosphate	3-epimerase,	chloroplastic(LOC123098569)
A0A3B6H0U4	TraesCS3D02G464800	Triticum	aestivum	cytosolic	sulfotransferase	17-like(LOC123080570)
A0A3B6JPN7	TraesCS4D02G348300	Triticum	aestivum	protein-ribulosamine	3-kinase,	chloroplastic-like(LOC123099049)
A0A1D5V337	TraesCS2D02G190900	Triticum	aestivum	uncharacterized	LOC123052208(LOC123052208)
A0A3B6QH92	TraesCS6D02G187800	Triticum	aestivum	photosynthetic	NDH	subunit	of	lumenal	location	2,	chloroplastic-like(LOC123141478)
A0A3B6QG71	TraesCS6D02G162200	Triticum	aestivum	30S	ribosomal	protein	S21,	chloroplastic-like(LOC123144299)
A0A3B6RNB6	TraesCS7A02G400100	Triticum	aestivum	berberine	bridge	enzyme-like	Cyn	d	4(LOC123148444)
A0A3B6MW29	TraesCS5D02G340300	Triticum	aestivum	aspartyl	protease	family	protein	1-like(LOC123122423)
A0A3B6DIR2	TraesCS2D02G434600	Triticum	aestivum	multiple	organellar	RNA	editing	factor	2,	chloroplastic-like(LOC123054410)
A0A3B6JDW0	TraesCS4D02G030000	Triticum	aestivum	uncharacterized	LOC123095751(LOC123095751)
A0A3B6B8F0	TraesCS2A02G562400	Triticum	aestivum	amidase	1-like(LOC123191225)
A0A3B5ZXZ8	TraesCS1D02G268500	Triticum	aestivum	isoflavone	reductase	homolog	IRL-like(LOC123182113)
A0A3B6RE01	TraesCS7B02G103300	Triticum	aestivum	chlorophyll	a-b	binding	protein	of	LHCII	type	1-like(LOC123163221)
A0A3B6RE01	TraesCS7B02G103400	Triticum	aestivum	chlorophyll	a-b	binding	protein	of	LHCII	type	1-like(LOC123160302)
A0A3B6RE01	TraesCS7A02G237100	Triticum	aestivum	chlorophyll	a-b	binding	protein	of	LHCII	type	1-like(LOC123160302)
A0A3B6RE01	TraesCS7D02G199400	Triticum	aestivum	chlorophyll	a-b	binding	protein	of	LHCII	type	1-like(LOC123168972)
A0A3B6A2M8	TraesCS1B02G436700	Triticum	aestivum	50S	ribosomal	protein	L12,	chloroplastic-like(LOC123146908)
A0A3B6A2M8	TraesCS1A02G406500	Triticum	aestivum	50S	ribosomal	protein	L12,	chloroplastic-like(LOC123068809)
A0A3B6A2M8	TraesCS1D02G414900	Triticum	aestivum	50S	ribosomal	protein	L12,	chloroplastic-like(LOC123068809)
A0A3B6A2M7	TraesCS1D02G404700	Triticum	aestivum	fasciclin-like	arabinogalactan	protein	12(LOC123183097)
A0A3B6KSA1	TraesCS5A02G454300	Triticum	aestivum	chlorophyll	a-b	binding	protein	of	LHCII	type	1-like(LOC123105513)
A0A3B6EC21	TraesCS3B02G008100	Triticum	aestivum	peptidyl-prolyl	cis-trans	isomerase	CYP26-2,	chloroplastic-like(LOC123057458)
A0A3B6EC21	TraesCS3A02G005900	Triticum	aestivum	peptidyl-prolyl	cis-trans	isomerase	CYP26-2,	chloroplastic-like(LOC123057458)
A0A3B6FG70	TraesCS3B02G095400	Triticum	aestivum	dirigent	protein	21-like(LOC123064848)
W5CY74	TraesCS3B02G252600	Triticum	aestivum	DEAD-box	ATP-dependent	RNA	helicase	25-like(LOC123070145)
A0A3B5Y452	TraesCS1A02G319400	Triticum	aestivum	uncharacterized	LOC123061428(LOC123061428)
A0A3B5Y452	TraesCS1D02G319200	Triticum	aestivum	uncharacterized	LOC123061428(LOC123061428)
A0A2X0TNC4	TraesCS2D02G324900	Triticum	aestivum	30S	ribosomal	protein	3,	chloroplastic-like(LOC123045673)
A0A2X0TNC4	TraesCS2B02G343900	Triticum	aestivum	30S	ribosomal	protein	3,	chloroplastic-like(LOC123045673)
Q0KIW1	TraesCS7D02G549900	Triticum	aestivum	cold-shock	protein	CS120-like(LOC100037562)
A0A3B6PKS7	TraesCS6B02G219700	Triticum	aestivum	50S	ribosomal	protein	L21,	chloroplastic-like(LOC123137054)
A0A3B6NR67	TraesCS6A02G231900	Triticum	aestivum	protein	GrpE-like(LOC123127798)
A0A3B6RJK8	TraesCS7B02G283000	Triticum	aestivum	fructose-bisphosphate	aldolase	5,	cytosolic-like(LOC123157039)
A0A3B6RJK8	TraesCS7D02G377400	Triticum	aestivum	fructose-bisphosphate	aldolase	5,	cytosolic-like(LOC123165514)
A0A3B6RJK8	TraesCS7A02G381100	Triticum	aestivum	fructose-bisphosphate	aldolase	5,	cytosolic-like(LOC123148234)
W5C050	TraesCS2D02G346900	Triticum	aestivum	phosphoglycolate	phosphatase	1A,	chloroplastic-like(LOC123053736)
A0A3B6JRS1	TraesCS4D02G350500	Triticum	aestivum	beta-fructofuranosidase,	insoluble	isoenzyme	1-like(LOC123099062)
A0A3B6TAT1	TraesCS7D02G149200	Triticum	aestivum	protein	GOS9-like(LOC123166933)
A0A3B6LJM8	TraesCS5B02G182500	Triticum	aestivum	putative	glucose-6-phosphate	1-epimerase(LOC123111728)
A0A3B6ELT6	TraesCS3A02G265900	Triticum	aestivum	D-glycerate	3-kinase,	chloroplastic-like(LOC123061860)
A0A3B5YYN5	TraesCS1B02G261800	Triticum	aestivum	UPF0603	protein	OsI_019212,	chloroplastic-like(LOC123132131)
A0A3B6I483	TraesCS4A02G452700	Triticum	aestivum	RuBisCO	large	subunit-binding	protein	subunit	beta,	chloroplastic(CFC21_055380)
A0A3B6RI93	TraesCS7A02G363600	Triticum	aestivum	beta-galactosidase	9-like(LOC123148048)
A0A3B6IS50	TraesCS4B02G203100	Triticum	aestivum	photosynthetic	NDH	subunit	of	lumenal	location	1,	chloroplastic-like(LOC123092559)
A0A3B6CA39	TraesCS2B02G328500	Triticum	aestivum	ruBisCO	large	subunit-binding	protein	subunit	beta,	chloroplastic-like(LOC123045560)
A0A3B6CA39	TraesCS2D02G310000	Triticum	aestivum	ruBisCO	large	subunit-binding	protein	subunit	beta,	chloroplastic-like(LOC123045560)
A0A3B6I3W2	TraesCS4A02G389900	Triticum	aestivum	Cysteine-rich	transmembrane	CYSTM	domain-containing	protein(CFC21_054695)
B9VUA8	TraesCS2A02G427100	Triticum	aestivum	uncharacterized	LOC123185927(LOC123185927)
B9VUA8	TraesCS2B02G447500	Triticum	aestivum	cytosolic-abundant	heat	soluble	protein	68135(LOC100125679)
A0A3B6HR60	TraesCS4B02G173100	Triticum	aestivum	leucine-rich	repeat	receptor	protein	kinase	HPCA1-like(LOC123092242)
A0A3B6HR60	TraesCS4A02G131500	Triticum	aestivum	leucine-rich	repeat	receptor	protein	kinase	HPCA1-like(LOC123085757)
A0A3B6HR60	TraesCS4D02G175200	Triticum	aestivum	leucine-rich	repeat	receptor	protein	kinase	HPCA1-like(LOC123097581)
A0A3B6AVC4	TraesCS2A02G183100	Triticum	aestivum	uncharacterized	LOC123188070(LOC123188070)
A0A3B5Y4U6	TraesCS1A02G355200	Triticum	aestivum	hexokinase-2-like(LOC123064602)
A0A080YUA6	TraesCLE_scaffold_038497_01G000100	Triticum	aestivum	wheatwin-2(LOC123080931)
A0A080YUA6	TraesCAD_scaffold_092477_01G000100	Triticum	aestivum	wheatwin-2(LOC123080931)
A0A080YUA6	TraesLDM3D03G01998580	Triticum	aestivum	wheatwin-2(LOC123080931)
A0A080YUA6	TraesNOR3D03G02024780	Triticum	aestivum	wheatwin-2(LOC123080931)
A0A080YUA6	TraesMAC3D03G01996890	Triticum	aestivum	wheatwin-2(LOC123080931)
A0A080YUA6	TraesCS3D02G524700	Triticum	aestivum	wheatwin-2(LOC123080931)
A0A080YUA6	TraesRN3D0101211800	Triticum	aestivum	wheatwin-2(LOC123080931)
A0A080YUA6	TraesPAR_scaffold_130615_01G000100	Triticum	aestivum	wheatwin-2(LOC123080931)
A0A080YUA6	TraesWEE_scaffold_112963_01G000100	Triticum	aestivum	wheatwin-2(LOC123080931)
A0A080YUA6	TraesARI3D03G02032980	Triticum	aestivum	wheatwin-2(LOC123080931)
A0A080YUA6	TraesSYM3D03G02023480	Triticum	aestivum	wheatwin-2(LOC123080931)
A0A080YUA6	TraesCS3D03G1160600	Triticum	aestivum	wheatwin-2(LOC123080931)
A0A080YUA6	TraesROB_scaffold_012445_01G001200	Triticum	aestivum	wheatwin-2(LOC123080931)
A0A080YUA6	TraesKAR3D01G0438480	Triticum	aestivum	wheatwin-2(LOC123080931)
A0A080YUA6	TraesJAG3D03G02005310	Triticum	aestivum	wheatwin-2(LOC123080931)
A0A080YUA6	TraesSTA3D03G01993420	Triticum	aestivum	wheatwin-2(LOC123080931)
A0A080YUA6	TraesCS3B02G584700	Triticum	aestivum	wheatwin-2-like(LOC123072755)
A0A3B6TQT1	TraesCS7D02G475300	Triticum	aestivum	aspartyl	protease	family	protein	At5g10770-like(LOC123170330)
A0A077RFQ1	TraesCS3D02G094200	Triticum	aestivum	CFC21_046060
W5D048	TraesCS3B02G363500	Triticum	aestivum	tubulin	beta	chain(LOC123071115)
A0A3B6TID0	TraesCS7D02G066500	Triticum	aestivum	transketolase,	chloroplastic-like(LOC123165497)
A0A3B6NK97	TraesCS6A02G066100	Triticum	aestivum	uncharacterized	LOC123130189(LOC123130189)
A0A3B6LM32	TraesCS5D02G205300	Triticum	aestivum	probable	acyl-activating	enzyme	17,	peroxisomal(LOC123121422)
A0A3B6LM32	TraesCS5A02G199700	Triticum	aestivum	probable	acyl-activating	enzyme	17,	peroxisomal(LOC123103646)
A0A3B6LM32	TraesCS5B02G198000	Triticum	aestivum	probable	acyl-activating	enzyme	17,	peroxisomal(LOC123103646)
A0A3B6JIR3	TraesCS4D02G207500	Triticum	aestivum	heat	shock	cognate	70	kDa	protein	2-like(LOC123097895)
A0A3B6LKP4	TraesCS5B02G211700	Triticum	aestivum	hypersensitive-induced	response	protein-like	protein	1(LOC123111986)
A0A3B6NSZ8	TraesCS6A02G283700	Triticum	aestivum	aspartyl	protease	family	protein	At5g10770-like(LOC123128217)
A0A3B6HT98	TraesCS4A02G069000	Triticum	aestivum	probable	4-hydroxy-tetrahydrodipicolinate	reductase	2,	chloroplastic(LOC123085178)
A0A3B6EDG0	TraesCS3A02G158100	Triticum	aestivum	uncharacterized	LOC123060826(LOC123060826)
A0A3B6LUP3	TraesCS5D02G442000	Triticum	aestivum	glutamate	dehydrogenase	1,	mitochondrial(LOC100682519)
A0A3B6LUP3	TraesCS5B02G437100	Triticum	aestivum	glutamate	dehydrogenase	1,	mitochondrial(LOC100682519)
A0A3B6LUP3	TraesCS5A02G434100	Triticum	aestivum	glutamate	dehydrogenase	1,	mitochondrial(LOC100682519)
A0A077RRV3	TraesCS3B02G037000	Triticum	aestivum	Bowman-Birk	type	trypsin	inhibitor-like(LOC123068331)
A0A3B6TMY1	TraesCS7D02G377400	Triticum	aestivum	fructose-bisphosphate	aldolase	5,	cytosolic-like(LOC123165514)
A0A3B6FFH0	TraesCS3B02G047300	Triticum	aestivum	plastidic	glucose	transporter	4-like(LOC123068385)
A0A3B6FFH0	TraesCS3D02G043500	Triticum	aestivum	plastidic	glucose	transporter	4-like(LOC123068385)
A0A3B6QH72	TraesCS6D02G257400	Triticum	aestivum	uncharacterized	protein	At1g26090,	chloroplastic-like(LOC123145263)
A0A3B5Y5J8	TraesCS1D02G385000	Triticum	aestivum	guanine	nucleotide-binding	protein	subunit	beta-like	protein	A(LOC123066768)
A0A3B5Y5J8	TraesCS1A02G378000	Triticum	aestivum	guanine	nucleotide-binding	protein	subunit	beta-like	protein	A(LOC123066768)
A0A3B5Z326	TraesCS1B02G379800	Triticum	aestivum	probable	homogentisate	phytyltransferase	2,	chloroplastic(LOC123142883)
A0A3B6IWM3	TraesCS4B02G281200	Triticum	aestivum	protein	PAM68,	chloroplastic-like(LOC123093266)
A0A3B6IPB9	TraesCS4B02G168300	Triticum	aestivum	uroporphyrinogen	decarboxylase-like(LOC123092198)
A0A3B6KH94	TraesCS5D02G179900	Triticum	aestivum	protein	FLUORESCENT	IN	BLUE	LIGHT,	chloroplastic-like(LOC123103422)
A0A3B6KH94	TraesCS5A02G175200	Triticum	aestivum	protein	FLUORESCENT	IN	BLUE	LIGHT,	chloroplastic-like(LOC123103422)
A0A3B6AX99	TraesCS2A02G234900	Triticum	aestivum	probable	ribose-5-phosphate	isomerase	3,	chloroplastic(LOC123188559)
A0A3B6LI86	TraesCS5B02G146700	Triticum	aestivum	phosphoglucan	phosphatase	LSF2,	chloroplastic-like(LOC123111368)
A0A3B6B2L4	TraesCS2A02G391600	Triticum	aestivum	Pentacotripeptide-repeat	region	of	PRORP	domain-containing	protein(CFC21_018269)
A0A3B6HV08	TraesCS4A02G235500	Triticum	aestivum	protein	tas-like(LOC123086831)
A0A3B6HV08	TraesCS4D02G078200	Triticum	aestivum	protein	tas-like(LOC123086831)
A0A3B6N011	TraesCS5D02G504600	Triticum	aestivum	50S	ribosomal	protein	L18,	chloroplastic-like(LOC123123574)
A0A3B5Y1R4	TraesCS1A02G262100	Triticum	aestivum	pheophytinase,	chloroplastic-like(LOC123056208)
A0A3B5Y1R4	TraesCS1D02G262100	Triticum	aestivum	pheophytinase,	chloroplastic-like(LOC123056208)
A0A3B6C046	TraesCS2B02G118900	Triticum	aestivum	ricin	B-like	lectin	R40G3(LOC778384)
A0A3B6LNS5	TraesCS5B02G260100	Triticum	aestivum	fasciclin-like	arabinogalactan	protein	7(LOC100037572)
A0A3B6RKK8	TraesCSU02G097100	Triticum	aestivum	beta-carotene	isomerase	D27,	chloroplastic-like(LOC123147575)
A0A3B6RKK8	TraesCS7A02G317900	Triticum	aestivum	beta-carotene	isomerase	D27,	chloroplastic-like(LOC123147575)
A0A3B6HYW7	TraesCS4A02G347700	Triticum	aestivum	uncharacterized	LOC123087711(LOC123087711)
A0A3B6GQJ0	TraesCS3D02G059900	Triticum	aestivum	uncharacterized	protein	At2g39795,	mitochondrial-like(LOC123077046)
A0A3B6ER11	TraesCS3A02G381000	Triticum	aestivum	photosystem	II	22	kDa	protein	1,	chloroplastic-like(LOC123062743)
A0A3B6ECD1	TraesCS3A02G093900	Triticum	aestivum	Subtilisin-chymotrypsin	inhibitor-2A(CFC21_034186)
A0A3B6JHM7	TraesCS4D02G179500	Triticum	aestivum	alpha-L-arabinofuranosidase	1-like(LOC123097626)
A0A3B6QPH2	TraesCS6D02G390000	Triticum	aestivum	50S	ribosomal	protein	L9,	chloroplastic-like(LOC123146264)
A0A3B6JR02	TraesCS4D02G323400	Triticum	aestivum	probable	signal	recognition	particle	43	kDa	protein,	chloroplastic(LOC123098881)
A0A3B6KGH8	TraesCS1A02G344000	Triticum	aestivum	ATP-dependent	6-phosphofructokinase	pseudogene(PFK)
A0A3B6KGH8	TraesCS1D02G346200	Triticum	aestivum	ATP-dependent	6-phosphofructokinase	pseudogene(PFK)
A0A3B6KGH8	TraesCS5D02G104900	Triticum	aestivum	ATP-dependent	6-phosphofructokinase	pseudogene(PFK)
A0A3B6KGH8	TraesCS7B02G005500	Triticum	aestivum	ATP-dependent	6-phosphofructokinase	pseudogene(PFK)
A0A3B6KGH8	TraesCS1B02G357000	Triticum	aestivum	ATP-dependent	6-phosphofructokinase	pseudogene(PFK)
A0A3B6KGH8	TraesCS3B02G126400	Triticum	aestivum	ATP-dependent	6-phosphofructokinase	pseudogene(PFK)
A0A3B6KGH8	TraesCS5A02G226600	Triticum	aestivum	ATP-dependent	6-phosphofructokinase	pseudogene(PFK)
A0A3B6KGH8	TraesCS3A02G277700	Triticum	aestivum	ATP-dependent	6-phosphofructokinase	pseudogene(PFK)
A0A3B6KGH8	TraesCS3A02G107600	Triticum	aestivum	ATP-dependent	6-phosphofructokinase	pseudogene(PFK)
A0A3B6KGH8	TraesCS3B02G311900	Triticum	aestivum	ATP-dependent	6-phosphofructokinase	pseudogene(PFK)
A0A3B6KGH8	TraesCS4A02G387000	Triticum	aestivum	ATP-dependent	6-phosphofructokinase	pseudogene(PFK)
A0A3B6KGH8	TraesCS5D02G234000	Triticum	aestivum	ATP-dependent	6-phosphofructokinase	pseudogene(PFK)
A0A3B6KGH8	TraesCS5A02G092600	Triticum	aestivum	ATP-dependent	6-phosphofructokinase	pseudogene(PFK)
A0A3B6KGH8	TraesCS5B02G225200	Triticum	aestivum	ATP-dependent	6-phosphofructokinase	pseudogene(PFK)
A0A3B6KGH8	TraesCS7A02G106800	Triticum	aestivum	ATP-dependent	6-phosphofructokinase	pseudogene(PFK)
A0A3B6KGH8	TraesCS2B02G350500	Triticum	aestivum	ATP-dependent	6-phosphofructokinase	pseudogene(PFK)
A0A3B6KGH8	TraesCS2D02G331200	Triticum	aestivum	ATP-dependent	6-phosphofructokinase	pseudogene(PFK)
A0A3B6KGH8	TraesCS7A02G088100	Triticum	aestivum	ATP-dependent	6-phosphofructokinase	pseudogene(PFK)
A0A3B6KGH8	TraesCS3D02G109600	Triticum	aestivum	ATP-dependent	6-phosphofructokinase	pseudogene(PFK)
A0A3B6KGH8	TraesCS7D02G083200	Triticum	aestivum	ATP-dependent	6-phosphofructokinase	pseudogene(PFK)
A0A3B6KGH8	TraesCS3D02G278000	Triticum	aestivum	ATP-dependent	6-phosphofructokinase	pseudogene(PFK)
A0A3B6KGH8	TraesCS7D02G101300	Triticum	aestivum	ATP-dependent	6-phosphofructokinase	pseudogene(PFK)
A0A3B6KGH8	TraesCS2A02G331700	Triticum	aestivum	ATP-dependent	6-phosphofructokinase	pseudogene(PFK)
A0A3B6IP13	TraesCS4B02G122400	Triticum	aestivum	uncharacterized	LOC123091551(LOC123091551)
I3RN54	TraesCS6A02G272300	Triticum	aestivum	soluble	inorganic	pyrophosphatase(LOC101290593)
I3RN54	TraesCS6D02G252400	Triticum	aestivum	soluble	inorganic	pyrophosphatase(LOC101290593)
A0A3B6GQZ6	TraesCS3D02G073000	Triticum	aestivum	triosephosphate	isomerase,	cytosolic(LOC542987)
A0A3B6SPB0	TraesCS7B02G440000	Triticum	aestivum	E3	ubiquitin-protein	ligase	KEG-like(LOC123157205)
A0A3B5ZUE2	TraesCS1D02G200000	Triticum	aestivum	LrgB-like	protein(CFC21_011723)
A0A3B5YTF6	TraesCS1B02G084700	Triticum	aestivum	dihydrolipoyl	dehydrogenase	1,	mitochondrial-like(LOC123108104)
A0A3B5ZUE5	TraesCS1B02G224100	Triticum	aestivum	altered	inheritance	of	mitochondria	protein	32-like(LOC123127706)
A0A3B5ZUE5	TraesCS1D02G213500	Triticum	aestivum	altered	inheritance	of	mitochondria	protein	32-like(LOC123127706)
A0A3B6IR50	TraesCS4B02G112000	Triticum	aestivum	abscisic	stress-ripening	protein	5-like(LOC123091437)
A0A3B6IUJ0	TraesCS4B02G200000	Triticum	aestivum	protein	IN2-1	homolog	B-like(LOC123092522)
A0A3B6MVP8	TraesCS5D02G372300	Triticum	aestivum	fatty	acyl-CoA	reductase	1-like(LOC123125450)
A0A3B6U690	TraesCSU02G117800	Triticum	aestivum	uncharacterized	LOC123143370(LOC123143370)
A0A3B5XYS0	TraesCS1A02G142000	Triticum	aestivum	rubisco	accumulation	factor	1,	chloroplastic-like(LOC123044329)
A0A3B5Z1N5	TraesCS1B02G338500	Triticum	aestivum	CFC21_008118
A0A3B6IQC9	TraesCS4B02G089000	Triticum	aestivum	uncharacterized	LOC123091223(LOC123091223)
A0A3B5ZQM6	TraesCS1D02G067500	Triticum	aestivum	dihydrolipoyl	dehydrogenase	1,	mitochondrial-like(LOC123180227)
A0A3B6KC03	TraesCS5A02G031100	Triticum	aestivum	protease	Do-like	5,	chloroplastic(LOC123102109)
A0A3B6LH78	TraesCS5D02G126600	Triticum	aestivum	histone	deacetylase	14-like(LOC123120047)
A0A3B6LH78	TraesCS5A02G119300	Triticum	aestivum	histone	deacetylase	14-like(LOC123102904)
A0A3B6LH78	TraesCS5B02G121300	Triticum	aestivum	histone	deacetylase	14-like(LOC123102904)
A0A3B6DKF5	TraesCS2D02G512000	Triticum	aestivum	probable	isoaspartyl	peptidase/L-asparaginase	2(LOC123054912)
A0A3B6PGJ8	TraesCS6B02G089400	Triticum	aestivum	uncharacterized	LOC123135847(LOC123135847)
A0A2X0S5H9	TraesCS2D02G267800	Triticum	aestivum	probable	pyridoxal	5'-phosphate	synthase	subunit	PDX1.1(LOC123053005)
A0A3B6CBG9	TraesCS2B02G369600	Triticum	aestivum	haloacid	dehalogenase-like	hydrolase	domain-containing	protein	At4g39970(LOC123045886)
A0A3B6HWR3	TraesCS4A02G270400	Triticum	aestivum	peptidyl-prolyl	cis-trans	isomerase	FKBP17-2,	chloroplastic-like(LOC123087132)
A0A3B6GX61	TraesCS3D02G328300	Triticum	aestivum	calmodulin-3-like(LOC123079499)
A0A3B6MZ85	TraesCS5D02G440700	Triticum	aestivum	probable	glutathione	S-transferase	GSTF1(LOC123125718)
A0A3B6EDE3	TraesCS3D02G034200	Triticum	aestivum	Bowman-Birk	type	trypsin	inhibitor(LOC123076882)
A0A3B6EDE3	TraesCS3A02G046000	Triticum	aestivum	Bowman-Birk	type	trypsin	inhibitor(LOC123076882)
A0A3B5Y2F2	TraesCS1D02G268700	Triticum	aestivum	carboxymethylenebutenolidase	homolog(LOC123056985)
A0A3B5Y2F2	TraesCS1A02G268600	Triticum	aestivum	carboxymethylenebutenolidase	homolog(LOC123056985)
A0A077RU93	TraesCS3B02G278300	Triticum	aestivum	uncharacterized	LOC123070367(LOC123070367)
A0A3B5YX09	TraesCS1B02G182400	Triticum	aestivum	protein	TIC110,	chloroplastic-like(LOC123122431)
A0A3B6RF62	TraesCS7A02G267900	Triticum	aestivum	50S	ribosomal	protein	6,	chloroplastic-like(LOC123152248)
A0A3B6RG82	TraesCS7A02G197300	Triticum	aestivum	CFC21_096985
A0A3B5Y7P0	TraesCS1A02G403800	Triticum	aestivum	chlorophyll	a-b	binding	protein,	chloroplastic-like(LOC123068673)
A0A3B6JCY6	TraesCS4D02G047700	Triticum	aestivum	uncharacterized	LOC123095884(LOC123095884)
W5FL09	TraesCS5B02G115300	Triticum	aestivum	fructose-bisphosphate	aldolase,	chloroplastic-like(LOC123111000)
A0A3B6KC55	TraesCS5A02G007900	Triticum	aestivum	lipoxygenase	2.1,	chloroplastic(LOC123101959)
Q9AU61	TraesCS2B02G297800	Triticum	aestivum	violaxanthin	de-epoxidase,	chloroplastic(LOC542859)
Q9AU61	TraesCS2A02G280500	Triticum	aestivum	violaxanthin	de-epoxidase,	chloroplastic-like(LOC123189027)
D2KPG7	TraesCS2B02G040600	Triticum	aestivum	UDP-glucose	flavonoid	3-O-glucosyltransferase	7(LOC100682432)
D2KPG7	TraesCS2B02G040500	Triticum	aestivum	UDP-glucose	flavonoid	3-O-glucosyltransferase	7-like(LOC123043185)
A0A3B6GUD0	TraesCS3D02G240800	Triticum	aestivum	50S	ribosomal	protein	L12-2,	chloroplastic(LOC123078726)
A0A3B6B4R9	TraesCS2A02G432900	Triticum	aestivum	putative	peptidyl-tRNA	hydrolase	PTRHD1(LOC123190264)
P00228	TraesSTA7B03G04152830	Triticum	aestivum	ferredoxin,	chloroplastic(LOC123156955)
P00228	TraesARI7B03G04135010	Triticum	aestivum	ferredoxin,	chloroplastic(LOC123156955)
P00228	TraesCAD_scaffold_002919_01G000100	Triticum	aestivum	ferredoxin,	chloroplastic(LOC123156955)
P00228	TraesPAR_scaffold_187407_01G000100	Triticum	aestivum	ferredoxin,	chloroplastic(LOC123156955)
P00228	TraesROB_scaffold_003895_01G000100	Triticum	aestivum	ferredoxin,	chloroplastic(LOC123156955)
P00228	TraesJUL7B03G04195920	Triticum	aestivum	ferredoxin,	chloroplastic(LOC123156955)
P00228	TraesLAC7A03G03896490	Triticum	aestivum	ferredoxin,	chloroplastic(LOC123156955)
P00228	TraesCAD_scaffold_166582_01G000100	Triticum	aestivum	ferredoxin,	chloroplastic(LOC123156955)
P00228	TraesLDM7B03G04160390	Triticum	aestivum	ferredoxin,	chloroplastic(LOC123156955)
P00228	TraesCLE_scaffold_165303_01G000100	Triticum	aestivum	ferredoxin,	chloroplastic(LOC123156955)
P00228	TraesNOR7B03G04203140	Triticum	aestivum	ferredoxin,	chloroplastic(LOC123156955)
P00228	TraesCLE_scaffold_001556_01G000100	Triticum	aestivum	ferredoxin,	chloroplastic(LOC123156955)
P00228	TraesJAG7A03G03925070	Triticum	aestivum	ferredoxin,	chloroplastic(LOC123156955)
P00228	TraesKAR7B01G0280140	Triticum	aestivum	ferredoxin,	chloroplastic(LOC123156955)
P00228	TraesWEE_scaffold_000640_01G000600	Triticum	aestivum	ferredoxin,	chloroplastic(LOC123156955)
P00228	TraesPAR_scaffold_002487_01G000400	Triticum	aestivum	ferredoxin,	chloroplastic(LOC123156955)
P00228	TraesCS7B03G0641200	Triticum	aestivum	ferredoxin,	chloroplastic(LOC123156955)
P00228	TraesMAC7B03G04151940	Triticum	aestivum	ferredoxin,	chloroplastic(LOC123156955)
P00228	TraesLAC7B03G04102490	Triticum	aestivum	ferredoxin,	chloroplastic(LOC123156955)
P00228	TraesRN7D0100787400	Triticum	aestivum	ferredoxin,	chloroplastic(LOC123156955)
P00228	TraesROB_scaffold_166817_01G000100	Triticum	aestivum	ferredoxin,	chloroplastic(LOC123156955)
P00228	TraesCS7A03G0804400	Triticum	aestivum	ferredoxin,	chloroplastic(LOC123156955)
P00228	TraesRN7A0100786100	Triticum	aestivum	ferredoxin,	chloroplastic(LOC123156955)
P00228	TraesARI7A03G03916460	Triticum	aestivum	ferredoxin,	chloroplastic(LOC123156955)
P00228	TraesJUL7A03G03979760	Triticum	aestivum	ferredoxin,	chloroplastic(LOC123156955)
P00228	TraesCS7A02G325400	Triticum	aestivum	ferredoxin,	chloroplastic(LOC123156955)
P00228	TraesMAC7A03G03942580	Triticum	aestivum	ferredoxin,	chloroplastic(LOC123156955)
P00228	TraesSYM7A03G03896470	Triticum	aestivum	ferredoxin,	chloroplastic(LOC123156955)
P00228	TraesKAR7A01G0304380	Triticum	aestivum	ferredoxin,	chloroplastic(LOC123156955)
P00228	TraesNOR7A03G03986750	Triticum	aestivum	ferredoxin,	chloroplastic(LOC123156955)
P00228	TraesCS7B02G226100	Triticum	aestivum	ferredoxin,	chloroplastic(LOC123156955)
P00228	TraesRN7B0100643600	Triticum	aestivum	ferredoxin,	chloroplastic(LOC123156955)
P00228	TraesSYM7B03G04205950	Triticum	aestivum	ferredoxin,	chloroplastic(LOC123156955)
P00228	TraesLDM7A03G03946750	Triticum	aestivum	ferredoxin,	chloroplastic(LOC123156955)
P00228	TraesCAD_scaffold_134402_01G000100	Triticum	aestivum	ferredoxin,	chloroplastic(LOC123156955)
P00228	TraesWEE_scaffold_120293_01G000100	Triticum	aestivum	ferredoxin,	chloroplastic(LOC123156955)
P00228	TraesJAG7B03G04139430	Triticum	aestivum	ferredoxin,	chloroplastic(LOC123156955)
A0A3B6PHQ9	TraesCSU02G250000	Triticum	aestivum	chlorophyll	a-b	binding	protein	of	LHCII	type	1-like(LOC123136085)
A0A3B6PHQ9	TraesCS6A02G094100	Triticum	aestivum	chlorophyll	a-b	binding	protein	of	LHCII	type	1-like(LOC123132051)
A0A3B6PHQ9	TraesCS6A02G093700	Triticum	aestivum	chlorophyll	a-b	binding	protein	of	LHCII	type	1-like(LOC123132049)
A0A3B6PHQ9	TraesCS7A02G238400	Triticum	aestivum	chlorophyll	a-b	binding	protein	of	LHCII	type	1-like(LOC123151167)
A0A3B6PHQ9	TraesCS5D02G464900	Triticum	aestivum	chlorophyll	a-b	binding	protein	of	LHCII	type	1-like(LOC123123326)
A0A3B6PHQ9	TraesCS7D02G199500	Triticum	aestivum	chlorophyll	a-b	binding	protein	of	LHCII	type	1-like(LOC123164159)
A0A3B6PHQ9	TraesCS5D02G464700	Triticum	aestivum	chlorophyll	a-b	binding	protein	of	LHCII	type	1(LOC123123325)
A0A3B6PHQ9	TraesCS5B02G463100	Triticum	aestivum	chlorophyll	a-b	binding	protein	of	LHCII	type	1-like(LOC123113821)
A0A3B6PHQ9	TraesCS6B02G122800	Triticum	aestivum	chlorophyll	a-b	binding	protein	of	LHCII	type	1(LOC543256)
A0A3B6PHQ9	TraesCS6D02G088600	Triticum	aestivum	chlorophyll	a-b	binding	protein	of	LHCII	type	1-like(LOC123143591)
A0A3B6PHQ9	TraesCS6D02G088800	Triticum	aestivum	chlorophyll	a-b	binding	protein	of	LHCII	type	1-like(LOC123143588)
A0A3B6PHQ9	TraesCS7B02G103400	Triticum	aestivum	chlorophyll	a-b	binding	protein	of	LHCII	type	1-like(LOC123160302)
A0A3B6PHQ9	TraesCS7A02G237100	Triticum	aestivum	chlorophyll	a-b	binding	protein	of	LHCII	type	1-like(LOC123160302)
A0A3B6PHQ9	TraesCS5A02G454200	Triticum	aestivum	chlorophyll	a-b	binding	protein	of	LHCII	type	1-like(LOC123105512)
A0A3B6LKS5	TraesCS5B02G171200	Triticum	aestivum	30S	ribosomal	protein	2,	chloroplastic-like(LOC123111608)
A0A3B6AV72	TraesCS2A02G179783	Triticum	aestivum	pentatricopeptide	repeat-containing	protein	At1g26460,	mitochondrial-like(LOC123044307)
A0A3B6BXY3	TraesCS2B02G050600	Triticum	aestivum	uncharacterized	LOC123043248(LOC123043248)
A0A3B6GTR5	TraesCS3D02G148900	Triticum	aestivum	uncharacterized	LOC123074302(LOC123074302)
A0A3B6GVV5	TraesCS3D02G280500	Triticum	aestivum	probable	peroxygenase	4(LOC100682421)
A0A3B6B0Z7	TraesCS2A02G348200	Triticum	aestivum	PTI1-like	tyrosine-protein	kinase	3(LOC123189611)
A0A3B6PUK0	TraesCS6B02G415600	Triticum	aestivum	ABC	transporter	I	family	member	19-like(LOC123139468)
A0A3B6NV21	TraesCS6A02G340300	Triticum	aestivum	20	kDa	chaperonin,	chloroplastic-like(LOC123128637)
C6ETB1	TraesCS2B02G125200	Triticum	aestivum	peroxidase	1(LOC543287)
A0A3B5Z4F2	TraesCS1B02G433300	Triticum	aestivum	chlorophyll	a-b	binding	protein,	chloroplastic(LOC123146452)
A0A3B6TTM9	TraesCS7D02G543800	Triticum	aestivum	uncharacterized	LOC123162262(LOC123162262)
A0A3B6RLC9	TraesCS7D02G447500	Triticum	aestivum	uncharacterized	LOC123169676(LOC123169676)
A0A3B6RLC9	TraesCS7A02G459700	Triticum	aestivum	uncharacterized	LOC123149051(LOC123149051)
A0A3B6RLC9	TraesCS7B02G360200	Triticum	aestivum	uncharacterized	LOC123162251(LOC123162251)
A0A3B6JBX2	TraesCS4D02G014200	Triticum	aestivum	ferredoxin	C	1,	chloroplastic-like(LOC123095623)
A0A3B6PQC1	TraesCS6B02G371500	Triticum	aestivum	20	kDa	chaperonin,	chloroplastic-like(LOC123138530)
A0A3B5Y128	TraesCS1A02G242600	Triticum	aestivum	protein	RETICULATA-RELATED	4,	chloroplastic-like(LOC123054251)
A0A7H4LP24	TraesCS2A02G501700	Triticum	aestivum	uncharacterized	LOC123186300(LOC123186300)
A0A7H4LP24	TraesCS2D02G502200	Triticum	aestivum	uncharacterized	LOC123186300(LOC123186300)
A0A7H4LP24	TraesCS2B02G529900	Triticum	aestivum	uncharacterized	LOC123042347(LOC123042347)
A0A3B5XZ66	TraesCS1A02G186100	Triticum	aestivum	probable	glutathione	S-transferase	GSTU6(LOC123049405)
A0A3B6LKT1	TraesCS5B02G173300	Triticum	aestivum	grpE	protein	homolog	2,	mitochondrial-like(LOC123111628)
A0A3B6RHL2	TraesCS7A02G238400	Triticum	aestivum	chlorophyll	a-b	binding	protein	of	LHCII	type	1-like(LOC123151167)
A0A3B6I0D3	TraesCS4A02G328600	Triticum	aestivum	ankyrin	repeat	domain-containing	protein	2A-like(LOC123087562)
A0A3B5Y244	TraesCS1A02G259700	Triticum	aestivum	uncharacterized	LOC123055942(LOC123055942)
A0A3B6C4N3	TraesCS2B02G181600	Triticum	aestivum	29	kDa	ribonucleoprotein	A,	chloroplastic-like(LOC123044103)
A0A3B6C4N3	TraesCS2A02G156100	Triticum	aestivum	29	kDa	ribonucleoprotein	A,	chloroplastic-like(LOC123044103)
A0A3B6KSW1	TraesCS5A02G487100	Triticum	aestivum	transcription	termination/antitermination	protein	NusG-like(LOC123105727)
A0A3B6N401	TraesCS5D02G545200	Triticum	aestivum	ankyrin	repeat	domain-containing	protein	2A-like(LOC123123864)
A0A3B6MQI4	TraesCS5D02G219100	Triticum	aestivum	photosystem	I	chlorophyll	a/b-binding	protein	6,	chloroplastic-like(LOC123121545)
A0A3B6PKU0	TraesCS6B02G169300	Triticum	aestivum	tubulin	beta-3	chain-like(LOC123136498)
A0A3B5ZU94	TraesCS1D02G163800	Triticum	aestivum	low-temperature-induced	65	kDa	protein-like(LOC123181190)
A0A3B6JIS4	TraesCS4D02G166200	Triticum	aestivum	sanguinarine	reductase-like(LOC123097471)
A0A3B6PQQ1	TraesCS6B02G298300	Triticum	aestivum	uncharacterized	methyltransferase	At1g78140,	chloroplastic-like(LOC123134387)
A0A077RRA0	TraesCS3B02G168000	Triticum	aestivum	phosphoenolpyruvate	carboxylase	1-like(LOC123069256)
A0A3B6B4T8	TraesCS2A02G434800	Triticum	aestivum	probable	plastid-lipid-associated	protein	12,	chloroplastic(LOC123191858)
A0A3B6JHQ6	TraesCS4D02G099100	Triticum	aestivum	FAD-binding	domain-containing	protein	(A0A3B6JHQ6_WHEAT)
Q9XEN5	TraesCS3D02G476500	Triticum	aestivum	glucan	endo-1,3-beta-glucosidase	GIII-like(LOC123080643)
Q9XEN5	TraesCS3B02G526700	Triticum	aestivum	glucan	endo-1,3-beta-glucosidase	GIII-like(LOC123072410)
Q9XEN5	TraesCS3A02G481500	Triticum	aestivum	glucan	endo-1,3-beta-glucosidase	GIII-like(LOC123072410)
A0A3B6I0G2	TraesCS4A02G260800	Triticum	aestivum	cyclase-associated	protein	1-like(LOC123087052)
A0A3B6C641	TraesCS2A02G268800	Triticum	aestivum	probable	pyridoxal	5'-phosphate	synthase	subunit	PDX1.1(LOC123045174)
A0A3B6C641	TraesCS2B02G287600	Triticum	aestivum	probable	pyridoxal	5'-phosphate	synthase	subunit	PDX1.1(LOC123045174)
A0A3B6I3M3	TraesCSU02G092300	Triticum	aestivum	acid	phosphatase	1-like(LOC123150066)
A0A3B6I3M3	TraesCS4A02G431300	Triticum	aestivum	acid	phosphatase	1-like(LOC123088251)
Q9SAU8	TraesCS1D02G284000	Triticum	aestivum	heat	shock	70	kDa	protein	4(LOC542820)
A0A3B6LS01	TraesCS5B02G394200	Triticum	aestivum	beta-glucosidase	BoGH3B-like(LOC123113326)
A0A3B6LS01	TraesCS5D02G399000	Triticum	aestivum	beta-glucosidase	BoGH3B-like(LOC123113326)
A0A3B6HQK0	TraesCS4A02G016700	Triticum	aestivum	uncharacterized	LOC123084767(LOC123084767)
A0A3B6LFG4	TraesLAC5A03G02525570	Triticum	aestivum	cysteine	synthase-like(LOC543181)
A0A3B6LFG4	TraesLDM5A03G02574480	Triticum	aestivum	cysteine	synthase-like(LOC543181)
A0A3B6LFG4	TraesARI5A03G02611930	Triticum	aestivum	cysteine	synthase-like(LOC543181)
A0A3B6LFG4	TraesWEE_scaffold_078045_01G000100	Triticum	aestivum	cysteine	synthase-like(LOC543181)
A0A3B6LFG4	TraesJAG5A03G02572720	Triticum	aestivum	cysteine	synthase-like(LOC543181)
A0A3B6LFG4	TraesROB_scaffold_078535_01G000300	Triticum	aestivum	cysteine	synthase-like(LOC543181)
A0A3B6LFG4	TraesCLE_scaffold_118677_01G000300	Triticum	aestivum	cysteine	synthase-like(LOC543181)
A0A3B6LFG4	TraesNOR5A03G02590430	Triticum	aestivum	cysteine	synthase-like(LOC543181)
A0A3B6LFG4	TraesSYM5A03G02599300	Triticum	aestivum	cysteine	synthase-like(LOC543181)
A0A3B6LFG4	TraesMAC5A03G02569780	Triticum	aestivum	cysteine	synthase-like(LOC543181)
A0A3B6LFG4	TraesCAD_scaffold_028245_01G000300	Triticum	aestivum	cysteine	synthase-like(LOC543181)
A0A3B6LFG4	TraesCS5B02G018700	Triticum	aestivum	cysteine	synthase-like(LOC543181)
A0A3B6LFG4	TraesJUL5A03G02590480	Triticum	aestivum	cysteine	synthase-like(LOC543181)
A0A3B6LFG4	TraesSTA5A03G02562440	Triticum	aestivum	cysteine	synthase-like(LOC543181)
A0A3B6LFG4	TraesKAR5A01G0013370	Triticum	aestivum	cysteine	synthase-like(LOC543181)
A0A3B6LFG4	TraesPAR_scaffold_031629_01G000200	Triticum	aestivum	cysteine	synthase-like(LOC543181)
A0A3B6R6V9	TraesCS7A02G020500	Triticum	aestivum	ferredoxin--NADP	reductase,	leaf	isozyme	1,	chloroplastic-like(LOC123148043)
Q6EZE8	TraesCS4D02G088200	Triticum	aestivum	probable	sucrose-phosphate	synthase	5(LOC542867)
A0A3B5ZU90	TraesCS1B02G206800	Triticum	aestivum	mitochondrial	carnitine/acylcarnitine	carrier-like	protein(LOC123125742)
A0A3B5ZU90	TraesCS1D02G195400	Triticum	aestivum	mitochondrial	carnitine/acylcarnitine	carrier-like	protein(LOC123050089)
A0A3B5ZU90	TraesCS1A02G191800	Triticum	aestivum	mitochondrial	carnitine/acylcarnitine	carrier-like	protein(LOC123050089)
A0A1B1QEI6	TraesCS6A02G271600	Triticum	aestivum	9-cis-epoxycarotenoid	dioxygenase	NCED1,	chloroplastic-like(LOC123128116)
A0A3B6RLA5	TraesCS7A02G338800	Triticum	aestivum	uncharacterized	protein	At2g34460,	chloroplastic-like(LOC123151401)
A0A3B6LWY9	TraesCS5B02G504900	Triticum	aestivum	DEAD-box	ATP-dependent	RNA	helicase	3,	chloroplastic-like(LOC123087836)
A0A3B6JNM5	TraesCS4A02G406100	Triticum	aestivum	alcohol	dehydrogenase-like	7(LOC123088096)
A0A3B6JNM5	TraesCS4D02G303800	Triticum	aestivum	alcohol	dehydrogenase-like	7(LOC123088096)
A0A3B6JNM5	TraesCS4B02G305600	Triticum	aestivum	alcohol	dehydrogenase-like	2(LOC123093448)
A0A3B5Y0C3	TraesCS1D02G187800	Triticum	aestivum	protein	COFACTOR	ASSEMBLY	OF	COMPLEX	C	SUBUNIT	B	CCB2,
A0A3B5Y0C3	TraesCS1A02G188600	Triticum	aestivum	protein	COFACTOR	ASSEMBLY	OF	COMPLEX	C	SUBUNIT	B	CCB2,
A0A3B5Y0C3	TraesCS1B02G196300	Triticum	aestivum	protein	COFACTOR	ASSEMBLY	OF	COMPLEX	C	SUBUNIT	B	CCB2,
A0A3B6QF84	TraesCS6D02G203000	Triticum	aestivum	hydroxycinnamoyltransferase	2-like(LOC123144794)
A0A3B6KKD4	TraesCS5A02G340500	Triticum	aestivum	anthocyanidin	3-O-glucosyltransferase	2-like(LOC123104663)
A0A341VIT6	TraesCS5B02G150300	Triticum	aestivum	macrophage	migration	inhibitory	factor	homolog(LOC123111397)
A0A341VIT6	TraesCS5D02G156900	Triticum	aestivum	macrophage	migration	inhibitory	factor	homolog(LOC123111397)
A0A3B6MND7	TraesCS5D02G090700	Triticum	aestivum	uncharacterized	LOC123119670(LOC123119670)
A0A481S232	TraesCS4B02G070300	Triticum	aestivum	dormancy-associated	protein	1-like(LOC123086913)
A0A481S232	TraesCS4D02G069100	Triticum	aestivum	dormancy-associated	protein	1-like(LOC123086913)
A0A481S232	TraesCS4A02G245100	Triticum	aestivum	dormancy-associated	protein	1-like(LOC123086913)
A0A3B6QCS8	TraesCS6D02G147900	Triticum	aestivum	phosphatase	IMPL1,	chloroplastic-like(LOC123144155)
A0A3B6JKX1	TraesCS4D02G223500	Triticum	aestivum	protein	SPA,	chloroplastic-like(LOC123098048)
A0A3B6HND6	TraesCS4D02G251900	Triticum	aestivum	uncharacterized	LOC123098303(LOC123098303)
A0A3B6HND6	TraesCS4A02G052600	Triticum	aestivum	uncharacterized	LOC123085037(LOC123085037)
A0A3B6HND6	TraesCS4B02G251700	Triticum	aestivum	uncharacterized	LOC123095083(LOC123095083)
A0A3B6KI01	TraesCS5A02G194900	Triticum	aestivum	uncharacterized	LOC123103568(LOC123103568)
A0A3B6NLN1	TraesCS6A02G082300	Triticum	aestivum	protein	LPA2-like(LOC123131960)
A0A3B6MXY0	TraesCS5D02G399100	Triticum	aestivum	beta-glucosidase	BoGH3B-like(LOC123122838)
A0A3B6MXY0	TraesCS5B02G394300	Triticum	aestivum	beta-glucosidase	BoGH3B-like(LOC123113328)
A0A3B6MXY0	TraesCS5B02G394200	Triticum	aestivum	beta-glucosidase	BoGH3B-like(LOC123113326)
A0A3B6MXY0	TraesCS5D02G399000	Triticum	aestivum	beta-glucosidase	BoGH3B-like(LOC123113326)
A0A3B6TJH0	TraesCS7D02G419700	Triticum	aestivum	uncharacterized	LOC123165980(LOC123165980)
A0A3B6PJD0	TraesCS6A02G149800	Triticum	aestivum	5'-deoxynucleotidase	HDDC2-like(LOC123132495)
A0A3B6PJD0	TraesCS6B02G177700	Triticum	aestivum	5'-deoxynucleotidase	HDDC2-like(LOC123132495)
A0A3B6PJD0	TraesCS6D02G139100	Triticum	aestivum	5'-deoxynucleotidase	HDDC2-like(LOC123144073)
A0A3B6FR16	TraesCS3B02G260400	Triticum	aestivum	CFC21_041563
A0A3B6HW56	TraesCS4A02G266500	Triticum	aestivum	uncharacterized	LOC123087097(LOC123087097)
A0A3B6H402	TraesCS3D02G417800	Triticum	aestivum	glycine-rich	RNA-binding	protein	2,	mitochondrial-like(LOC123080264)
A0A3B6I733	TraesCS4A02G472500	Triticum	aestivum	ferredoxin--NADP	reductase,	leaf	isozyme	1,	chloroplastic-like(LOC123088498)
A0A3B6TRH0	TraesCS7D02G499500	Triticum	aestivum	lysosomal	Pro-X	carboxypeptidase-like(LOC123166363)
A0A3B6MNI6	TraesCS5D02G165000	Triticum	aestivum	CFC21_077102
A0A3B5ZQD6	TraesCS1D02G054200	Triticum	aestivum	GDSL	esterase/lipase	LIP-4-like(LOC123106661)
A0A3B5ZQD6	TraesCS1B02G069200	Triticum	aestivum	GDSL	esterase/lipase	LIP-4-like(LOC123106661)
A0A077RTT0	TraesCS3A02G280600	Triticum	aestivum	BURP	domain-containing	protein	3-like(LOC123061990)
A0A077RTT0	TraesCS3D02G280400	Triticum	aestivum	BURP	domain-containing	protein	3-like(LOC123079100)
A0A077RTT0	TraesCS3B02G314300	Triticum	aestivum	BURP	domain-containing	protein	3-like(LOC123070687)
A0A3B6C3A6	TraesCS2B02G209700	Triticum	aestivum	uncharacterized	LOC123044343(LOC123044343)
A0A3B6QL98	TraesCS6D02G291500	Triticum	aestivum	DExH-box	ATP-dependent	RNA	helicase	DExH15	chloroplastic-like(LOC123145542)
Q38J50	TraesCS3B02G612000	Triticum	aestivum	tricetin	3',4',5'-O-trimethyltransferase-like(LOC780608)
A0A3B6RLW5	TraesCS7A02G452100	Triticum	aestivum	Bifunctional	inhibitor/plant	lipid	transfer	protein/seed	storage	helical	domain-containing	protein(CFC21_099641)
A0A3B6RGM5	TraesCS7A02G210100	Triticum	aestivum	benzaldehyde	dehydrogenase,	mitochondrial-like(LOC123150072)
A0A3B6RGM5	TraesCS7B02G116800	Triticum	aestivum	benzaldehyde	dehydrogenase,	mitochondrial-like(LOC123150072)
A0A3B6SFH6	TraesCS7D02G347600	Triticum	aestivum	cytochrome	P450	93G2-like(LOC123169858)
A0A3B6SFH6	TraesCS7A02G339900	Triticum	aestivum	cytochrome	P450	93G2-like(LOC123147834)
A0A3B6SFH6	TraesCS7B02G251600	Triticum	aestivum	cytochrome	P450	93G2-like(LOC123147834)
A0A3B5YQ67	TraesCS1B02G017800	Triticum	aestivum	methionine	S-methyltransferase-like(LOC123103256)
A0A3B5YQ67	TraesCS1D02G011700	Triticum	aestivum	methionine	S-methyltransferase-like(LOC123103256)
A0A3B5YQ67	TraesCS1A02G013800	Triticum	aestivum	methionine	S-methyltransferase-like(LOC123103256)
A0A3B6SNX9	TraesCS7B02G300200	Triticum	aestivum	berberine	bridge	enzyme-like	Cyn	d	4(LOC123157946)
A0A3B6PPU5	TraesCS6B02G319000	Triticum	aestivum	serine	protease	SPPA,	chloroplastic-like(LOC123138108)
A0A3B6KR72	TraesCS5A02G443800	Triticum	aestivum	histone	H1-like(LOC606310)
A0A3B5ZZE4	TraesCS1A02G306600	Triticum	aestivum	chlorophyll	a-b	binding	protein	of	LHCII	type	1-like(LOC123060502)
A0A3B5ZZE4	TraesCS1D02G306200	Triticum	aestivum	chlorophyll	a-b	binding	protein	of	LHCII	type	1-like(LOC123060502)
A0A3B5ZZE4	TraesCS7D02G276300	Triticum	aestivum	chlorophyll	a-b	binding	protein	of	LHCII	type	1-like(LOC123169666)
A0A3B5ZZE4	TraesCS5D02G357600	Triticum	aestivum	chlorophyll	a-b	binding	protein	of	LHCII	type	1-like(LOC123122527)
A0A3B5ZZE4	TraesCS5A02G350600	Triticum	aestivum	chlorophyll	a-b	binding	protein	of	LHCII	type	1-like(LOC123122527)
A0A3B5ZZE4	TraesCS7A02G276400	Triticum	aestivum	chlorophyll	a-b	binding	protein	of	LHCII	type	1-like(LOC123152634)
A0A3B5ZZE4	TraesCS5B02G353200	Triticum	aestivum	chlorophyll	a-b	binding	protein	of	LHCII	type	1-like(LOC123113017)
A0A3B6MRR2	TraesCS5B02G207200	Triticum	aestivum	probable	aspartyl	aminopeptidase(LOC123111946)
A0A3B6MRR2	TraesCS5D02G215200	Triticum	aestivum	probable	aspartyl	aminopeptidase(LOC123111946)
A0A3B6E9W4	TraesCS3A02G046100	Triticum	aestivum	Bowman-Birk	type	trypsin	inhibitor-like(LOC123059970)
A0A3B6RE90	TraesCS7A02G137000	Triticum	aestivum	protochlorophyllide-dependent	translocon	component	52,	chloroplastic-like(LOC123150165)
W5DTC2	TraesCS4A02G206400	Triticum	aestivum	fructose-bisphosphate	aldolase,	chloroplastic-like(LOC123086572)
A0A3B6SF84	TraesCS7B02G077600	Triticum	aestivum	alternative	NAD(P)H-ubiquinone	oxidoreductase	C1,	chloroplastic/mitochondrial-like(LOC123161869)
A0A3B6TGX4	TraesCS7D02G199400	Triticum	aestivum	chlorophyll	a-b	binding	protein	of	LHCII	type	1-like(LOC123168972)
A0A3B6KHD5	TraesCS5A02G178100	Triticum	aestivum	Sugar	phosphate	transporter	domain-containing	protein(CFC21_065549)
A0A3B6EK99	TraesCS3A02G342900	Triticum	aestivum	trans-cinnamate	4-monooxygenase-like(LOC123062435)
A0A3B6EK99	TraesCS3D02G336900	Triticum	aestivum	trans-cinnamate	4-monooxygenase-like(LOC123062435)
A0A3B6ECJ1	TraesCS3B02G166900	Triticum	aestivum	heme-binding	protein	2-like(LOC123069244)
A0A3B6ECJ1	TraesCS3A02G132700	Triticum	aestivum	heme-binding	protein	2-like(LOC123069244)
A0A3B6ECJ1	TraesCS3D02G149000	Triticum	aestivum	heme-binding	protein	2-like(LOC123077759)
A0A3B6HUD8	TraesCS4A02G215500	Triticum	aestivum	uncharacterized	LOC123086648(LOC123086648)
A0A3B6EHT0	TraesCS3A02G246600	Triticum	aestivum	fasciclin-like	arabinogalactan	protein	11(LOC123061713)
A0A3B6AUI7	TraesCS2A02G159500	Triticum	aestivum	15-cis-phytoene	desaturase,	chloroplastic/chromoplastic(LOC123187872)
A0A3B6U5R3	TraesCSU02G092300	Triticum	aestivum	acid	phosphatase	1-like(LOC123150066)
A0A3B5ZNM2	TraesCS1B02G017800	Triticum	aestivum	methionine	S-methyltransferase-like(LOC123103256)
A0A3B5ZNM2	TraesCS1D02G011700	Triticum	aestivum	methionine	S-methyltransferase-like(LOC123103256)
A0A3B5ZNM2	TraesCS1A02G013800	Triticum	aestivum	methionine	S-methyltransferase-like(LOC123103256)
A0A3B6DQH0	TraesCS2D02G542600	Triticum	aestivum	ubiquinol	oxidase	4,	chloroplastic/chromoplastic-like(LOC123055085)
A0A3B6TNF4	TraesCS7D02G393900	Triticum	aestivum	berberine	bridge	enzyme-like	Cyn	d	4(LOC123164406)
A0A3B6A350	TraesCS1D02G430700	Triticum	aestivum	glucan	endo-1,3-beta-glucosidase	13-like(LOC123183275)
A0A1D5TTT2	TraesCS2B02G342200	Triticum	aestivum	glyceraldehyde-3-phosphate	dehydrogenase	A,	chloroplastic(LOC123045658)
A0A1D5TTT2	TraesCS2D02G322900	Triticum	aestivum	glyceraldehyde-3-phosphate	dehydrogenase	A,	chloroplastic(LOC123045658)
A0A3B6LDJ7	TraesCS5B02G015700	Triticum	aestivum	alpha-amylase/trypsin	inhibitor-like(LOC123110141)
A0A3B6LDJ7	TraesCS5B02G016100	Triticum	aestivum	alpha-amylase/trypsin	inhibitor-like(LOC123102025)
A0A3B6LDJ7	TraesCS5A02G018000	Triticum	aestivum	alpha-amylase/trypsin	inhibitor-like(LOC123102025)
Q9SDV6	TraesCS2D02G425200	Triticum	aestivum	uncharacterized	LOC542946(LOC542946)
A0A3B6JM14	TraesCS4D02G298300	Triticum	aestivum	Bowman-Birk	type	trypsin	inhibitor-like(LOC123098684)
A0A3B6RIB4	TraesCS7D02G330100	Triticum	aestivum	GDSL	esterase/lipase	At5g45910-like(LOC123165431)
A0A3B6RIB4	TraesCS7B02G235100	Triticum	aestivum	GDSL	esterase/lipase	At5g45910-like(LOC123157117)
A0A3B6RIB4	TraesCS7A02G348600	Triticum	aestivum	GDSL	esterase/lipase	At5g45910-like(LOC123147914)
A0A3B6R8Q3	TraesCS7A02G071100	Triticum	aestivum	Transketolase-like	pyrimidine-binding	domain-containing	protein(CFC21_095686)
A0A3B6SUC0	TraesCS7D02G512800	Triticum	aestivum	cytochrome	P450	72A14-like(LOC123165043)
A0A3B6SUC0	TraesCS7B02G441100	Triticum	aestivum	cytochrome	P450	72A14-like(LOC123161843)
A0A3B6SUC0	TraesCS7A02G523800	Triticum	aestivum	cytochrome	P450	72A397-like(LOC123146914)
A0A3B6SUC0	TraesCS7B02G440900	Triticum	aestivum	cytochrome	P450	72A397-like(LOC123146914)
A0A3B6LKD0	TraesCS5B02G157600	Triticum	aestivum	CFC21_071110
A0A3B6NMB1	TraesCS6A02G167200	Triticum	aestivum	DUF3119	family	protein(CFC21_083074)
A0A3B6RLD6	TraesCS7A02G341000	Triticum	aestivum	protein	BUNDLE	SHEATH	DEFECTIVE	2,	chloroplastic-like(LOC123147846)
A0A3B6CEW9	TraesCS2B02G544800	Triticum	aestivum	CFC21_026024
A0A3B6N0I8	TraesCS5D02G464800	Triticum	aestivum	chlorophyll	a-b	binding	protein	of	LHCII	type	1-like(LOC123123324)
A0A3B6TEQ7	TraesCS7D02G278100	Triticum	aestivum	28	kDa	ribonucleoprotein,	chloroplastic-like(LOC123163796)
W5HCG9	TraesCS7D02G179700	Triticum	aestivum	polyadenylate-binding	protein	2-like(LOC123149466)
W5HCG9	TraesCS7B02G083600	Triticum	aestivum	polyadenylate-binding	protein	2-like(LOC123149466)
W5HCG9	TraesCS7A02G177900	Triticum	aestivum	polyadenylate-binding	protein	2-like(LOC123149466)
A0A3B6AVN9	TraesCS2A02G221000	Triticum	aestivum	protein	LHCP	TRANSLOCATION	DEFECT-like(LOC123188417)
A0A3B5XUT5	TraesCS1A02G066400	Triticum	aestivum	Dihydrolipoyl	dehydrogenase	(A0A3B5XUT5_WHEAT)
A0A3B6INW1	TraesCS4B02G157100	Triticum	aestivum	50S	ribosomal	protein	L6,	chloroplastic-like(LOC123092021)
A0A3B6EQH9	TraesCS3A02G480700	Triticum	aestivum	uncharacterized	LOC123063414(LOC123063414)
A0A3B6EQH9	TraesCS3B02G525600	Triticum	aestivum	uncharacterized	LOC123072400(LOC123072400)
A0A3B6EQH9	TraesCS3D02G475500	Triticum	aestivum	uncharacterized	LOC123080637(LOC123080637)
A0A3B6KD97	TraesCS5A02G069400	Triticum	aestivum	probable	methionine--tRNA	ligase(LOC123102394)
A0A3B6SD14	TraesCS7B02G013200	Triticum	aestivum	Esterase	(A0A3B6SD14_WHEAT)
A0A1D5UUP9	TraesCS2B02G171400	Triticum	aestivum	10	kDa	chaperonin,	mitochondrial-like(LOC123044020)
A0A1D5UUP9	TraesCS2A02G146000	Triticum	aestivum	10	kDa	chaperonin,	mitochondrial-like(LOC123044020)
A0A1D5UUP9	TraesCS2D02G150600	Triticum	aestivum	10	kDa	chaperonin,	mitochondrial-like(LOC123044020)
A0A3B6TH67	TraesCS7A02G371600	Triticum	aestivum	chitinase	1-like(LOC123148127)
A0A3B6TH67	TraesCS7D02G351300	Triticum	aestivum	chitinase	1-like(LOC123148127)
A0A3B6SGH3	TraesCS7B02G283000	Triticum	aestivum	fructose-bisphosphate	aldolase	5,	cytosolic-like(LOC123157039)
A0A3B6NUB9	TraesCS6A02G289200	Triticum	aestivum	serine	protease	SPPA,	chloroplastic-like(LOC123128265)
A0A3B6EQH4	TraesCS3D02G475000	Triticum	aestivum	glucan	endo-1,3-beta-glucosidase	GIII-like(LOC123063408)
A0A3B6EQH4	TraesCS3A02G480200	Triticum	aestivum	glucan	endo-1,3-beta-glucosidase	GIII-like(LOC123063408)
A0A3B6FSI1	TraesCS3B02G299300	Triticum	aestivum	D-glycerate	3-kinase,	chloroplastic-like(LOC123070552)
A0A3B6FSI1	TraesCS3D02G266100	Triticum	aestivum	D-glycerate	3-kinase,	chloroplastic-like(LOC123070552)
A0A3B6JJY9	TraesCS4D02G214300	Triticum	aestivum	50S	ribosomal	protein	L4,	chloroplastic-like(LOC123097964)
A0A3B5Y079	TraesCS1A02G217300	Triticum	aestivum	peptide	methionine	sulfoxide	reductase	A4,	chloroplastic-like(LOC123052275)
A0A3B6LSU0	TraesCS5B02G372900	Triticum	aestivum	glutamyl-tRNA(Gln)	amidotransferase	subunit	C,	chloroplastic/mitochondrial-like(LOC123104879)
A0A3B6LSU0	TraesCS5A02G370600	Triticum	aestivum	glutamyl-tRNA(Gln)	amidotransferase	subunit	C,	chloroplastic/mitochondrial-like(LOC123104879)
A0A3B6LSU0	TraesCS5D02G380100	Triticum	aestivum	glutamyl-tRNA(Gln)	amidotransferase	subunit	C,	chloroplastic/mitochondrial-like(LOC123104879)
P38076	TraesLAC5A03G02525570	Triticum	aestivum	cysteine	synthase-like(LOC543181)
P38076	TraesLDM5A03G02574480	Triticum	aestivum	cysteine	synthase-like(LOC543181)
P38076	TraesARI5A03G02611930	Triticum	aestivum	cysteine	synthase-like(LOC543181)
P38076	TraesWEE_scaffold_078045_01G000100	Triticum	aestivum	cysteine	synthase-like(LOC543181)
P38076	TraesJAG5A03G02572720	Triticum	aestivum	cysteine	synthase-like(LOC543181)
P38076	TraesROB_scaffold_078535_01G000300	Triticum	aestivum	cysteine	synthase-like(LOC543181)
P38076	TraesCLE_scaffold_118677_01G000300	Triticum	aestivum	cysteine	synthase-like(LOC543181)
P38076	TraesNOR5A03G02590430	Triticum	aestivum	cysteine	synthase-like(LOC543181)
P38076	TraesSYM5A03G02599300	Triticum	aestivum	cysteine	synthase-like(LOC543181)
P38076	TraesMAC5A03G02569780	Triticum	aestivum	cysteine	synthase-like(LOC543181)
P38076	TraesCAD_scaffold_028245_01G000300	Triticum	aestivum	cysteine	synthase-like(LOC543181)
P38076	TraesCS5B02G018700	Triticum	aestivum	cysteine	synthase-like(LOC543181)
P38076	TraesJUL5A03G02590480	Triticum	aestivum	cysteine	synthase-like(LOC543181)
P38076	TraesSTA5A03G02562440	Triticum	aestivum	cysteine	synthase-like(LOC543181)
P38076	TraesKAR5A01G0013370	Triticum	aestivum	cysteine	synthase-like(LOC543181)
P38076	TraesPAR_scaffold_031629_01G000200	Triticum	aestivum	cysteine	synthase-like(LOC543181)
A0A3B6QIR9	TraesCS6B02G281900	Triticum	aestivum	uncharacterized	LOC123137749(LOC123137749)
A0A3B6QIR9	TraesCS6D02G224600	Triticum	aestivum	benzyl	alcohol	O-benzoyltransferase-like(LOC123127885)
A0A3B6QIR9	TraesCS6A02G242600	Triticum	aestivum	benzyl	alcohol	O-benzoyltransferase-like(LOC123127885)
Q06I93	TraesCS1B02G424900	Triticum	aestivum	fasciclin-like	arabinogalactan	protein	11(LOC100037575)
Q06I93	TraesCS1D02G404600	Triticum	aestivum	fasciclin-like	arabinogalactan	protein	11(LOC123183096)
A0A3B6H337	TraesCS3D02G404000	Triticum	aestivum	probable	pectinesterase/pectinesterase	inhibitor	51(LOC123057090)
A0A3B6EN15	TraesCS3A02G422600	Triticum	aestivum	glycine-rich	RNA-binding	protein	2,	mitochondrial-like(LOC123063065)
Q06I91	TraesCS1A02G396800	Triticum	aestivum	fasciclin-like	arabinogalactan	protein	12(LOC100037577)
A0A3B5Y5A5	TraesCS1B02G367300	Triticum	aestivum	lipoprotein	NlpI-like(LOC123064559)
A0A3B5Y5A5	TraesCS1A02G354500	Triticum	aestivum	lipoprotein	NlpI-like(LOC123064559)
Q06I92	TraesCS3B02G272700	Triticum	aestivum	fasciclin-like	arabinogalactan	protein	11(LOC100037576)
A0A3B6PJG4	TraesCS6B02G122600	Triticum	aestivum	chlorophyll	a-b	binding	protein	of	LHCII	type	1-like(LOC123136078)
A0A3B6KAD9	TraesCS5A02G052600	Triticum	aestivum	probable	glucan	1,3-beta-glucosidase	A(LOC123102262)
A0A3B6KAD9	TraesCS5B02G064100	Triticum	aestivum	probable	glucan	1,3-beta-glucosidase	A(LOC123102262)
A0A3B5Z1F6	TraesCS1B02G308500	Triticum	aestivum	protein	MAINTENANCE	OF	PSII	UNDER	HIGH	LIGHT	1-like(LOC123136903)
A0A3B6LTG1	TraesCS5B02G391400	Triticum	aestivum	myosin-12-like(LOC123113305)
A0A3B6ASG6	TraesCS2A02G072400	Triticum	aestivum	thylakoid	lumenal	15	kDa	protein	2,	chloroplastic-like(LOC123043444)
A0A3B6ASG6	TraesCS2B02G086900	Triticum	aestivum	thylakoid	lumenal	15	kDa	protein	2,	chloroplastic-like(LOC123043444)
A0A3B5ZXS3	TraesCS1D02G259500	Triticum	aestivum	HMA	domain-containing	protein	(A0A3B5ZXS3_WHEAT)
A0A3B6QKW7	TraesCS6D02G303900	Triticum	aestivum	peroxidase	56-like(LOC123145638)
A0A3B6KBW9	TraesCS5B02G105700	Triticum	aestivum	dicarboxylate	transporter	1,	chloroplastic-like(LOC123110859)
A0A3B6KBW9	TraesCS5A02G100600	Triticum	aestivum	dicarboxylate	transporter	1,	chloroplastic-like(LOC123102681)
A0A3B6PJX6	TraesCS6B02G227900	Triticum	aestivum	photosynthetic	NDH	subunit	of	lumenal	location	2,	chloroplastic-like(LOC123134130)
A0A3B6KJW2	TraesCS5A02G249200	Triticum	aestivum	peroxidase	17-like(LOC123104047)
A0A3B6BYP2	TraesMAC2A03G00597220	Triticum	aestivum	ribulose	bisphosphate	carboxylase	small	subunit,	chloroplastic	2-like(LOC123187226)
A0A3B6BYP2	TraesCS5D02G169600	Triticum	aestivum	ribulose	bisphosphate	carboxylase	small	subunit,	chloroplastic	2-like(LOC123043397)
A0A3B6BYP2	TraesCS2A02G067300	Triticum	aestivum	ribulose	bisphosphate	carboxylase	small	subunit,	chloroplastic	2-like(LOC123043397)
A0A3B6BYP2	TraesCS2D02G065600	Triticum	aestivum	ribulose	bisphosphate	carboxylase	small	subunit,	chloroplastic	2-like(LOC123043397)
A0A3B6BYP2	TraesCS2B02G079300	Triticum	aestivum	ribulose	bisphosphate	carboxylase	small	subunit,	chloroplastic	2-like(LOC123043397)
A0A3B6BYP2	TraesCS5A02G165400	Triticum	aestivum	ribulose	bisphosphate	carboxylase	small	subunit,	chloroplastic	2-like(LOC123043397)
A0A3B6BYP2	TraesCS5A02G165700	Triticum	aestivum	ribulose	bisphosphate	carboxylase	small	subunit,	chloroplastic	2-like(LOC123043397)
A0A3B6BYP2	TraesCS2B02G079400	Triticum	aestivum	ribulose	bisphosphate	carboxylase	small	subunit,	chloroplastic	2-like(LOC123043397)
A0A3B6BYP2	TraesCS2D02G065100	Triticum	aestivum	ribulose	bisphosphate	carboxylase	small	subunit,	chloroplastic	2-like(LOC123043397)
A0A3B6BYP2	TraesCS5B02G162800	Triticum	aestivum	ribulose	bisphosphate	carboxylase	small	subunit,	chloroplastic	2-like(LOC123043397)
A0A3B6BYP2	TraesCS2A02G066800	Triticum	aestivum	ribulose	bisphosphate	carboxylase	small	subunit,	chloroplastic	2-like(LOC123043397)
A0A3B6BYP2	TraesCS5B02G162600	Triticum	aestivum	ribulose	bisphosphate	carboxylase	small	subunit,	chloroplastic	2-like(LOC123043397)
A0A3B6BYP2	TraesCS5D02G169900	Triticum	aestivum	ribulose	bisphosphate	carboxylase	small	subunit,	chloroplastic	2-like(LOC123043397)
A0A3B6BYP2	TraesCS2A02G067200	Triticum	aestivum	ribulose	bisphosphate	carboxylase	small	subunit,	chloroplastic	1-like(LOC123043394)
A0A3B6BYP2	TraesCS2A02G067100	Triticum	aestivum	ribulose	bisphosphate	carboxylase	small	subunit,	chloroplastic	1-like(LOC123043394)
A0A3B6BYP2	TraesCS2A02G067000	Triticum	aestivum	ribulose	bisphosphate	carboxylase	small	subunit,	chloroplastic	1-like(LOC123043394)
A0A3B6BYP2	TraesCS2A02G066900	Triticum	aestivum	ribulose	bisphosphate	carboxylase	small	subunit,	chloroplastic	1-like(LOC123043394)
A0A3B6BYP2	TraesCS2A02G066700	Triticum	aestivum	ribulose	bisphosphate	carboxylase	small	subunit,	chloroplastic	1-like(LOC123043394)
A0A3B6BYP2	TraesCS2B02G078900	Triticum	aestivum	ribulose	bisphosphate	carboxylase	small	subunit,	chloroplastic	1-like(LOC123043394)
A0A3B6BYP2	TraesCS2D02G065500	Triticum	aestivum	ribulose	bisphosphate	carboxylase	small	subunit,	chloroplastic	1-like(LOC123043394)
A0A3B6BYP2	TraesCS2B02G079200	Triticum	aestivum	ribulose	bisphosphate	carboxylase	small	subunit,	chloroplastic	1-like(LOC123043394)
A0A3B6BYP2	TraesCS2D02G065400	Triticum	aestivum	ribulose	bisphosphate	carboxylase	small	subunit,	chloroplastic	1-like(LOC123043394)
A0A3B6BYP2	TraesCS2D02G065300	Triticum	aestivum	ribulose	bisphosphate	carboxylase	small	subunit,	chloroplastic	1-like(LOC123043394)
A0A3B6BYP2	TraesCS2D02G065200	Triticum	aestivum	ribulose	bisphosphate	carboxylase	small	subunit,	chloroplastic	1-like(LOC123043394)
A0A3B6BYP2	TraesCS2B02G079500	Triticum	aestivum	ribulose	bisphosphate	carboxylase	small	subunit,	chloroplastic	1-like(LOC123043394)
A0A3B6BYP2	TraesCS2B02G079100	Triticum	aestivum	ribulose	bisphosphate	carboxylase	small	subunit,	chloroplastic	1-like(LOC123043394)
A0A3B6JIX7	TraesCS4D02G212000	Triticum	aestivum	fructose-1,6-bisphosphatase,	chloroplastic-like(LOC123097948)
A0A3B6HSR9	TraesCS4A02G119100	Triticum	aestivum	acetate--CoA	ligase	CCL3-like(LOC123085654)
A0A3B6HSR9	TraesCS4B02G185400	Triticum	aestivum	acetate--CoA	ligase	CCL3-like(LOC123092374)
A0A3B6RS39	TraesCS7A02G517900	Triticum	aestivum	phosphoenolpyruvate	phosphatase-like(LOC123149541)
A0A3B6MVY3	TraesCS5B02G372900	Triticum	aestivum	glutamyl-tRNA(Gln)	amidotransferase	subunit	C,	chloroplastic/mitochondrial-like(LOC123104879)
A0A3B6MVY3	TraesCS5A02G370600	Triticum	aestivum	glutamyl-tRNA(Gln)	amidotransferase	subunit	C,	chloroplastic/mitochondrial-like(LOC123104879)
A0A3B6MVY3	TraesCS5D02G380100	Triticum	aestivum	glutamyl-tRNA(Gln)	amidotransferase	subunit	C,	chloroplastic/mitochondrial-like(LOC123104879)
A0A3B6LSV5	TraesCS5B02G381600	Triticum	aestivum	Sec-independent	protein	translocase	protein	TATA,	chloroplastic	(A0A3B6LSV5_WHEAT)
A0A077RWX6	TraesCS1A02G374200	Triticum	aestivum	non-specific	lipid-transfer	protein	2-like(LOC123180616)
A0A3B6N1M2	TraesCS5B02G557300	Triticum	aestivum	beta-fructofuranosidase,	insoluble	isoenzyme	4-like(LOC123114430)
A0A3B6N1M2	TraesCS5D02G551900	Triticum	aestivum	beta-fructofuranosidase,	insoluble	isoenzyme	4-like(LOC123114430)
A0A3B6FKL0	TraesCS3B02G181300	Triticum	aestivum	bark	storage	protein	A-like(LOC123069359)
A0A3B6LW11	TraesCS5B02G515500	Triticum	aestivum	electron	transfer	flavoprotein	subunit	alpha,	mitochondrial-like(LOC123114166)
A0A3B6LVP3	TraesCS5D02G472200	Triticum	aestivum	GDSL	esterase/lipase	At5g55050-like(LOC123125877)
A0A3B6LVP3	TraesCS5D02G470800	Triticum	aestivum	GDSL	esterase/lipase	At5g55050-like(LOC123125874)
A0A3B6LVP3	TraesCS5B02G469400	Triticum	aestivum	GDSL	esterase/lipase	At5g55050-like(LOC123101692)
A0A3B6LVP3	TraesCS5A02G459700	Triticum	aestivum	GDSL	esterase/lipase	At5g55050-like(LOC123101692)
A0A3B6LVP3	TraesCS5A02G460500	Triticum	aestivum	GDSL	esterase/lipase	At5g55050-like(LOC123108138)
A0A3B6LVP3	TraesCS5B02G470300	Triticum	aestivum	GDSL	esterase/lipase	At5g55050-like(LOC123117352)
A0A3B6RJF9	TraesCS7A02G377200	Triticum	aestivum	aspartic	proteinase-like(LOC123148185)
A0A3B6RJF9	TraesCS7D02G373500	Triticum	aestivum	aspartic	proteinase-like(LOC123148185)
A0A3B6KRK2	TraesCS5A02G454200	Triticum	aestivum	chlorophyll	a-b	binding	protein	of	LHCII	type	1-like(LOC123105512)
H9C8A5	TraesCS7B02G179200	Triticum	aestivum	protein	PROTON	GRADIENT	REGULATION	5,	chloroplastic-like(LOC123154066)
H9C8A5	TraesCS7A02G282100	Triticum	aestivum	protein	PROTON	GRADIENT	REGULATION	5,	chloroplastic-like(LOC123154066)
H9C8A5	TraesCS7D02G280600	Triticum	aestivum	protein	PROTON	GRADIENT	REGULATION	5,	chloroplastic-like(LOC123154066)
A0A3B5ZXF0	TraesCS1D02G301100	Triticum	aestivum	serine/threonine-protein	kinase	STN8,	chloroplastic-like(LOC123182372)
A0A3B6DBP2	TraesCS2D02G251000	Triticum	aestivum	RNA-binding	protein	CP33,	chloroplastic-like(LOC123052842)
A0A3B6QHV5	TraesCS6D02G203300	Triticum	aestivum	protein	GrpE-like(LOC123144797)
A0A3B6QIX6	TraesCS6D02G310500	Triticum	aestivum	7-deoxyloganetin	glucosyltransferase-like(LOC123145689)
A0A3B6ED01	TraesCS3A02G135800	Triticum	aestivum	mitochondrial	dicarboxylate/tricarboxylate	transporter	DTC-like(LOC123060618)
A0A3B6ARH8	TraesCS2A02G053200	Triticum	aestivum	peptidyl-prolyl	cis-trans	isomerase	FKBP19,	chloroplastic-like(LOC123187161)
A0A3B6CA03	TraesCS2B02G395700	Triticum	aestivum	psbQ-like	protein	3,	chloroplastic(LOC123046084)
A0A3B5YW66	TraesCS1B02G159700	Triticum	aestivum	rubisco	accumulation	factor	1,	chloroplastic-like(LOC123119513)
A0A3B6QHV2	TraesCS6D02G220500	Triticum	aestivum	thylakoid	lumenal	protein	TL20.3,	chloroplastic-like(LOC123144947)
A0A3B6B7P9	TraesCS2A02G525500	Triticum	aestivum	linoleate	9S-lipoxygenase-like(LOC123190851)
A0A3B6MIT1	TraesCS5D02G030000	Triticum	aestivum	glutathione	S-transferase	4-like(LOC123119209)
A0A3B6SJT3	TraesCS7B02G167500	Triticum	aestivum	sorbitol	dehydrogenase-like(LOC123155688)
A0A3B6HYQ9	TraesCS4A02G342500	Triticum	aestivum	putative	receptor	protein	kinase	ZmPK1(LOC123087668)
A0A3B6KG55	TraesCS5A02G146900	Triticum	aestivum	chalcone	isomerase-like	protein	2(LOC123103161)
A0A3B6QCL7	TraesCS6D02G054900	Triticum	aestivum	peroxidase	70-like(LOC123143229)
A0A3B5ZUP0	TraesCS1D02G175000	Triticum	aestivum	protein	TIC110,	chloroplastic-like(LOC123181280)
A0A3B6IKB3	TraesCS4B02G013100	Triticum	aestivum	2-methyl-6-phytyl-1,4-hydroquinone	methyltransferase	2,	chloroplastic-like(LOC123090555)
A0A3B5XUE4	TraesCS1B02G017800	Triticum	aestivum	methionine	S-methyltransferase-like(LOC123103256)
A0A3B5XUE4	TraesCS1D02G011700	Triticum	aestivum	methionine	S-methyltransferase-like(LOC123103256)
A0A3B5XUE4	TraesCS1A02G013800	Triticum	aestivum	methionine	S-methyltransferase-like(LOC123103256)
A0A3B6HYQ2	TraesCS4A02G342300	Triticum	aestivum	Methyltransferase	domain-containing	protein	(A0A3B6HYQ2_WHEAT)
A0A3B6KKN2	TraesCS5A02G252300	Triticum	aestivum	translation	initiation	factor	IF-2-like(LOC123104075)
A0A3B6LR88	TraesCS5B02G321800	Triticum	aestivum	chaperone	protein	ClpD1,	chloroplastic-like(LOC123112827)
A0A3B6LKK1	TraesCS5B02G155800	Triticum	aestivum	THO	complex	subunit	4A-like(LOC123111452)
A0A3B6R9V6	TraesCS7D02G111800	Triticum	aestivum	GDSL	esterase/lipase	At5g45910-like(LOC123167114)
A0A3B6R9V6	TraesCS7A02G115300	Triticum	aestivum	GDSL	esterase/lipase	At5g45910-like(LOC123150617)
A0A3B6KV33	TraesCS5A02G545700	Triticum	aestivum	probable	pterin-4-alpha-carbinolamine	dehydratase,	chloroplastic(LOC123106148)
A0A3B6IJP9	TraesCS4B02G033600	Triticum	aestivum	oxalate	oxidase	2-like(LOC123090749)
A0A3B6MID4	TraesCS5D02G013400	Triticum	aestivum	lipoxygenase	2.1,	chloroplastic-like(LOC123119080)
A0A3B6CHN3	TraesCS2B02G630000	Triticum	aestivum	serine/threonine-protein	kinase	SAPK5-like(LOC123047577)
A0A3B6HT61	TraesCS4D02G215100	Triticum	aestivum	anthranilate	synthase	alpha	subunit	2,	chloroplastic-like(LOC123097973)
A0A3B6HT61	TraesCS4A02G089800	Triticum	aestivum	anthranilate	synthase	alpha	subunit	2,	chloroplastic-like(LOC123085371)
A0A3B6MSH8	TraesCS5D02G238000	Triticum	aestivum	fructose-bisphosphate	aldolase-lysine	N-methyltransferase,	chloroplastic-like(LOC123121680)
A0A3B6B1C5	TraesCS2A02G344600	Triticum	aestivum	glyceraldehyde-3-phosphate	dehydrogenase	A,	chloroplastic-like(LOC123189421)
A0A3B6TB16	TraesCS7D02G004100	Triticum	aestivum	homogentisate	1,2-dioxygenase-like(LOC123164099)
O04437	TraesCS5B02G303200	Triticum	aestivum	glutathione	S-transferase-like(LOC543412)
A0A3B6DCQ0	TraesCS2D02G279300	Triticum	aestivum	violaxanthin	de-epoxidase,	chloroplastic-like(LOC123053120)
A0A3B6PH99	TraesCS6B02G063900	Triticum	aestivum	peroxidase	70-like(LOC123135651)
A0A3B6LWC1	TraesCS5B02G486500	Triticum	aestivum	phenylacetaldehyde	reductase-like(LOC123113962)
A0A3B6LWC1	TraesCS5D02G486300	Triticum	aestivum	phenylacetaldehyde	reductase-like(LOC123113962)
A0A3B5Z296	TraesCS1B02G366300	Triticum	aestivum	pathogenesis-related	protein	PR-4-like(LOC123064636)
A0A3B5Z296	TraesCS1A02G355300	Triticum	aestivum	pathogenesis-related	protein	PR-4-like(LOC123064636)
A0A3B5Z296	TraesCS1D02G355100	Triticum	aestivum	pathogenesis-related	protein	PR-4-like(LOC123173965)
A0A3B6KHY8	TraesCS5A02G176600	Triticum	aestivum	grpE	protein	homolog	2,	mitochondrial-like(LOC123103433)
A0A3B5Z298	TraesCS1B02G325100	Triticum	aestivum	phosphoglycerate	kinase,	chloroplastic-like(LOC123138101)
A0A3B6GYS8	TraesCS3B02G398300	Triticum	aestivum	sedoheptulose-1,7-bisphosphatase,	chloroplastic-like(LOC123071437)
A0A3B6GYS8	TraesMAC3A03G01462990	Triticum	aestivum	sedoheptulose-1,7-bisphosphatase,	chloroplastic(LOC123062621)
A0A3B6GYS8	TraesLAC3A03G01408850	Triticum	aestivum	sedoheptulose-1,7-bisphosphatase,	chloroplastic(LOC123062621)
A0A3B6GYS8	TraesCS3A02G367000	Triticum	aestivum	sedoheptulose-1,7-bisphosphatase,	chloroplastic(LOC123062621)
A0A3B6GYS8	TraesSTA3A03G01456450	Triticum	aestivum	sedoheptulose-1,7-bisphosphatase,	chloroplastic(LOC123062621)
A0A3B6GYS8	TraesPAR_scaffold_001903_01G000100	Triticum	aestivum	sedoheptulose-1,7-bisphosphatase,	chloroplastic(LOC123062621)
A0A3B6GYS8	TraesCAD_scaffold_001683_01G000100	Triticum	aestivum	sedoheptulose-1,7-bisphosphatase,	chloroplastic(LOC123062621)
A0A3B6GYS8	TraesJAG3A03G01473660	Triticum	aestivum	sedoheptulose-1,7-bisphosphatase,	chloroplastic(LOC123062621)
A0A3B6GYS8	TraesRN3A0100890300	Triticum	aestivum	sedoheptulose-1,7-bisphosphatase,	chloroplastic(LOC123062621)
A0A3B6GYS8	TraesNOR3A03G01485760	Triticum	aestivum	sedoheptulose-1,7-bisphosphatase,	chloroplastic(LOC123062621)
A0A3B6GYS8	TraesROB_scaffold_038030_01G000100	Triticum	aestivum	sedoheptulose-1,7-bisphosphatase,	chloroplastic(LOC123062621)
A0A3B6GYS8	TraesCS3D02G359900	Triticum	aestivum	sedoheptulose-1,7-bisphosphatase,	chloroplastic(LOC123062621)
A0A3B6GYS8	TraesARI3A03G01486520	Triticum	aestivum	sedoheptulose-1,7-bisphosphatase,	chloroplastic(LOC123062621)
A0A3B6GYS8	TraesKAR3A01G0377860	Triticum	aestivum	sedoheptulose-1,7-bisphosphatase,	chloroplastic(LOC123062621)
A0A3B6GYS8	TraesCS3A03G0871600	Triticum	aestivum	sedoheptulose-1,7-bisphosphatase,	chloroplastic(LOC123062621)
A0A3B6GYS8	TraesLDM3A03G01465520	Triticum	aestivum	sedoheptulose-1,7-bisphosphatase,	chloroplastic(LOC123062621)
A0A3B6GYS8	TraesWEE_scaffold_038090_01G000100	Triticum	aestivum	sedoheptulose-1,7-bisphosphatase,	chloroplastic(LOC123062621)
A0A3B6GYS8	TraesCLE_scaffold_029103_01G000100	Triticum	aestivum	sedoheptulose-1,7-bisphosphatase,	chloroplastic(LOC123062621)
A0A3B6GYS8	TraesJUL3A03G01477390	Triticum	aestivum	sedoheptulose-1,7-bisphosphatase,	chloroplastic(LOC123062621)
A0A3B6GYS8	TraesSYM3A03G01487640	Triticum	aestivum	sedoheptulose-1,7-bisphosphatase,	chloroplastic(LOC123062621)
A0A3B5Y6U1	TraesCS1A02G404200	Triticum	aestivum	uncharacterized	LOC123181763(LOC123181763)
A0A3B6C3T9	TraesCS2B02G154700	Triticum	aestivum	thioredoxin	reductase	NTRC-like(LOC123043884)
Q6T484	TraesCS3A02G260200	Triticum	aestivum	basic	endochitinase	A(LOC542780)
A0A3B5Y6D5	TraesCS1A02G388800	Triticum	aestivum	uncharacterized	oxidoreductase	At4g09670-like(LOC123067672)
A0A3B5Y6D5	TraesCS1B02G417000	Triticum	aestivum	uncharacterized	oxidoreductase	At4g09670-like(LOC123067672)
A0A3B6HU78	TraesCS4A02G192900	Triticum	aestivum	root	phototropism	protein	2-like(LOC123086450)
A0A3B6KLQ9	TraesCS5B02G305600	Triticum	aestivum	UDP-glucosyltransferase	UGT13248-like(LOC123104434)
A0A3B6KLQ9	TraesCS5A02G305100	Triticum	aestivum	UDP-glucosyltransferase	UGT13248-like(LOC123104434)
O64393	TraesCLE_scaffold_038497_01G000100	Triticum	aestivum	wheatwin-2(LOC123080931)
O64393	TraesCAD_scaffold_092477_01G000100	Triticum	aestivum	wheatwin-2(LOC123080931)
O64393	TraesLDM3D03G01998580	Triticum	aestivum	wheatwin-2(LOC123080931)
O64393	TraesNOR3D03G02024780	Triticum	aestivum	wheatwin-2(LOC123080931)
O64393	TraesMAC3D03G01996890	Triticum	aestivum	wheatwin-2(LOC123080931)
O64393	TraesCS3D02G524700	Triticum	aestivum	wheatwin-2(LOC123080931)
O64393	TraesRN3D0101211800	Triticum	aestivum	wheatwin-2(LOC123080931)
O64393	TraesPAR_scaffold_130615_01G000100	Triticum	aestivum	wheatwin-2(LOC123080931)
O64393	TraesWEE_scaffold_112963_01G000100	Triticum	aestivum	wheatwin-2(LOC123080931)
O64393	TraesARI3D03G02032980	Triticum	aestivum	wheatwin-2(LOC123080931)
O64393	TraesSYM3D03G02023480	Triticum	aestivum	wheatwin-2(LOC123080931)
O64393	TraesCS3D03G1160600	Triticum	aestivum	wheatwin-2(LOC123080931)
O64393	TraesROB_scaffold_012445_01G001200	Triticum	aestivum	wheatwin-2(LOC123080931)
O64393	TraesKAR3D01G0438480	Triticum	aestivum	wheatwin-2(LOC123080931)
O64393	TraesJAG3D03G02005310	Triticum	aestivum	wheatwin-2(LOC123080931)
O64393	TraesSTA3D03G01993420	Triticum	aestivum	wheatwin-2(LOC123080931)
A0A3B6AVB5	TraesCS2A02G157400	Triticum	aestivum	ribonuclease	1-like(LOC123187858)
A0A3B6JHH7	TraesCS4D02G175900	Triticum	aestivum	ricin	B-like	lectin	R40C1(LOC123097591)
A0A3B6C8A5	TraesCS2B02G344400	Triticum	aestivum	CFC21_024045
A0A3B5XYP5	TraesCS1A02G165700	Triticum	aestivum	protein	TIC110,	chloroplastic-like(LOC123047003)
A0A3B5YTC1	TraesCS1D02G096400	Triticum	aestivum	peroxidase	A2-like(LOC123180481)
A0A3B5YTC1	TraesCS1B02G115900	Triticum	aestivum	peroxidase	22-like(LOC123103565)
A0A3B5YTC1	TraesCS1A02G104300	Triticum	aestivum	peroxidase	22-like(LOC123103565)
Q43665	TraesCS1D02G265800	Triticum	aestivum	uncharacterized	LOC543197(LOC543197)
A0A7H4LN53	TraesCS2A02G467900	Triticum	aestivum	aminomethyltransferase,	mitochondrial-like(LOC123190483)
A0A7H4LN53	TraesCS2D02G467900	Triticum	aestivum	aminomethyltransferase,	mitochondrial-like(LOC123054633)
A0A7H4LN53	TraesCS2B02G490900	Triticum	aestivum	aminomethyltransferase,	mitochondrial-like(LOC123046778)
A0A3B6EEU1	TraesCS3A02G196700	Triticum	aestivum	bifunctional	3-dehydroquinate	dehydratase/shikimate	dehydrogenase,	chloroplastic-like(LOC123061226)
A0A3B6EEU1	TraesCS3D02G205800	Triticum	aestivum	bifunctional	3-dehydroquinate	dehydratase/shikimate	dehydrogenase,	chloroplastic-like(LOC123061226)
W5D4R0	TraesCS3B02G413700	Triticum	aestivum	photosystem	II	22	kDa	protein	1,	chloroplastic-like(LOC123071564)
A0A3B5YV69	TraesCS1D02G144400	Triticum	aestivum	uncharacterized	LOC123180973(LOC123180973)
A0A3B5YV69	TraesCS1B02G164000	Triticum	aestivum	uncharacterized	LOC123044889(LOC123044889)
A0A3B5YV69	TraesCS1A02G145800	Triticum	aestivum	uncharacterized	LOC123044889(LOC123044889)
A0A3B6FI94	TraesCS3B02G137100	Triticum	aestivum	MAR-binding	filament-like	protein	1-1(CFC21_040298)
W5C237	TraesCS2D02G425300	Triticum	aestivum	protein	EaeB-like(LOC123049858)
A0A0C4BKB7	TraesCS6D02G147700	Triticum	aestivum	glycine	cleavage	system	H	protein	2,	mitochondrial-like(LOC123132623)
A0A0C4BKB7	TraesCS6A02G163500	Triticum	aestivum	glycine	cleavage	system	H	protein	2,	mitochondrial-like(LOC123132623)
A0A3B6LG01	TraesCS5B02G038400	Triticum	aestivum	uncharacterized	protein	At3g49140-like(LOC123110295)
A0A3B6R8A7	TraesCS7A02G056200	Triticum	aestivum	7-deoxyloganetin	glucosyltransferase-like(LOC123154551)
A0A3B6NN83	TraesCS6A02G146500	Triticum	aestivum	Glucose-6-phosphate	1-dehydrogenase(CFC21_082871)
A0A3B6MKV7	TraesCS5D02G094000	Triticum	aestivum	rubredoxin-like(LOC123119702)
A0A3B6NJQ4	TraesCS6A02G094400	Triticum	aestivum	Chlorophyll	a-b	binding	protein,	chloroplastic(CFC21_082336)
A0A3B6QMN1	TraesCS6D02G359300	Triticum	aestivum	protein	SRG1-like(LOC123146035)
A0A3B6PKM7	TraesCS6B02G162800	Triticum	aestivum	uncharacterized	LOC123136421(LOC123136421)
A0A3B6B8T0	TraesCS2A02G563100	Triticum	aestivum	30S	ribosomal	protein	S17,	chloroplastic-like(LOC123191228)
A0A3B6NSS2	TraesCS6A02G277400	Triticum	aestivum	protease	Do-like	7(LOC123128169)
A0A3B6NSS2	TraesCS6B02G305400	Triticum	aestivum	protease	Do-like	7(LOC123128169)
A0A3B6MLH1	TraesCS5D02G110500	Triticum	aestivum	myosin-3-like(LOC123119851)
D8L9Q2	TraesCS3B02G524800	Triticum	aestivum	glucan	endo-1,3-beta-glucosidase	GIII-like(LOC123072393)
A0A3B6GPT4	TraesCS3D02G180900	Triticum	aestivum	late	embryogenesis	abundant	protein	Lea5-like(LOC123078053)
A0A3B5XUG0	TraesCS1A02G055000	Triticum	aestivum	A0A3B5XUG0_WHEAT
D8L9Q1	TraesCS3B02G524700	Triticum	aestivum	glucan	endo-1,3-beta-glucosidase	GIII-like(LOC123072392)
A0A3B5Y6G1	TraesCS1A02G390500	Triticum	aestivum	cell	number	regulator	2-like(LOC123067814)
A0A3B6PNC7	TraesCS6B02G294700	Triticum	aestivum	phosphoribulokinase,	chloroplastic-like(LOC123137868)
P46285	TraesMAC3A03G01462990	Triticum	aestivum	sedoheptulose-1,7-bisphosphatase,	chloroplastic(LOC123062621)
P46285	TraesLAC3A03G01408850	Triticum	aestivum	sedoheptulose-1,7-bisphosphatase,	chloroplastic(LOC123062621)
P46285	TraesCS3A02G367000	Triticum	aestivum	sedoheptulose-1,7-bisphosphatase,	chloroplastic(LOC123062621)
P46285	TraesSTA3A03G01456450	Triticum	aestivum	sedoheptulose-1,7-bisphosphatase,	chloroplastic(LOC123062621)
P46285	TraesPAR_scaffold_001903_01G000100	Triticum	aestivum	sedoheptulose-1,7-bisphosphatase,	chloroplastic(LOC123062621)
P46285	TraesCAD_scaffold_001683_01G000100	Triticum	aestivum	sedoheptulose-1,7-bisphosphatase,	chloroplastic(LOC123062621)
P46285	TraesJAG3A03G01473660	Triticum	aestivum	sedoheptulose-1,7-bisphosphatase,	chloroplastic(LOC123062621)
P46285	TraesRN3A0100890300	Triticum	aestivum	sedoheptulose-1,7-bisphosphatase,	chloroplastic(LOC123062621)
P46285	TraesNOR3A03G01485760	Triticum	aestivum	sedoheptulose-1,7-bisphosphatase,	chloroplastic(LOC123062621)
P46285	TraesROB_scaffold_038030_01G000100	Triticum	aestivum	sedoheptulose-1,7-bisphosphatase,	chloroplastic(LOC123062621)
P46285	TraesCS3D02G359900	Triticum	aestivum	sedoheptulose-1,7-bisphosphatase,	chloroplastic(LOC123062621)
P46285	TraesARI3A03G01486520	Triticum	aestivum	sedoheptulose-1,7-bisphosphatase,	chloroplastic(LOC123062621)
P46285	TraesKAR3A01G0377860	Triticum	aestivum	sedoheptulose-1,7-bisphosphatase,	chloroplastic(LOC123062621)
P46285	TraesCS3A03G0871600	Triticum	aestivum	sedoheptulose-1,7-bisphosphatase,	chloroplastic(LOC123062621)
P46285	TraesLDM3A03G01465520	Triticum	aestivum	sedoheptulose-1,7-bisphosphatase,	chloroplastic(LOC123062621)
P46285	TraesWEE_scaffold_038090_01G000100	Triticum	aestivum	sedoheptulose-1,7-bisphosphatase,	chloroplastic(LOC123062621)
P46285	TraesCLE_scaffold_029103_01G000100	Triticum	aestivum	sedoheptulose-1,7-bisphosphatase,	chloroplastic(LOC123062621)
P46285	TraesJUL3A03G01477390	Triticum	aestivum	sedoheptulose-1,7-bisphosphatase,	chloroplastic(LOC123062621)
P46285	TraesSYM3A03G01487640	Triticum	aestivum	sedoheptulose-1,7-bisphosphatase,	chloroplastic(LOC123062621)
A0A3B6U7G0	TraesCSU02G169600	Triticum	aestivum	26	kDa	endochitinase	1-like(LOC123055413)
A0A3B6A1Y0	TraesCS1D02G422700	Triticum	aestivum	protein	CHUP1,	chloroplastic-like(LOC123183226)
A0A2X0SKH4	TraesCS2D02G362900	Triticum	aestivum	ammonium	transporter	1	member	1-like(LOC123053879)
W5QKZ0	TraesCS5A02G475600	Triticum	aestivum	chalcone--flavanone	isomerase-like(LOC123105650)
A0A3B6IK32	TraesCS4B02G047800	Triticum	aestivum	uncharacterized	LOC123090866(LOC123090866)
A0A1D5UQE8	TraesCS2D02G349600	Triticum	aestivum	haloacid	dehalogenase-like	hydrolase	domain-containing	protein	At4g39970(LOC123053759)
A0A3B5ZXW7	TraesCS1D02G266200	Triticum	aestivum	phospholipase	A1-II	7-like(LOC123182094)
W5AY52	TraesCS2B02G340300	Triticum	aestivum	chlorophyll	a-b	binding	protein	CP24	10B,	chloroplastic-like(LOC123053510)
W5AY52	TraesCS2D02G320900	Triticum	aestivum	chlorophyll	a-b	binding	protein	CP24	10B,	chloroplastic-like(LOC123053510)
W5AY52	TraesCS2A02G342600	Triticum	aestivum	chlorophyll	a-b	binding	protein	CP24	10B,	chloroplastic-like(LOC123053510)
A0A3B6ML85	TraesCS5D02G067600	Triticum	aestivum	L-galactose	dehydrogenase-like(LOC123119474)
A0A3B6ML84	TraesCS5D02G071300	Triticum	aestivum	renalase-like(LOC123119506)
A0A3B6LG11	TraesCS5B02G036800	Triticum	aestivum	chloroplast	stem-loop	binding	protein	of	41	kDa	b,	chloroplastic-like(LOC123110281)
A0A3B6SNK2	TraesCS7B02G417700	Triticum	aestivum	alpha-amylase/trypsin	inhibitor-like(LOC123161966)
A0A3B6KQ82	TraesCS5B02G497700	Triticum	aestivum	urease-like(LOC123105703)
A0A3B6KQ82	TraesCS5D02G497800	Triticum	aestivum	urease-like(LOC123105703)
A0A3B6KQ82	TraesCS5A02G484200	Triticum	aestivum	urease-like(LOC123105703)
A0A3B6NJR6	TraesCS6A02G048600	Triticum	aestivum	protein	CHLORORESPIRATORY	REDUCTION	6,	chloroplastic-like(LOC123131785)
A0A3B6NJR6	TraesCSU02G107600	Triticum	aestivum	protein	CHLORORESPIRATORY	REDUCTION	6,	chloroplastic-like(LOC123131785)
A0A3B5Z5A3	TraesCS1A02G388800	Triticum	aestivum	uncharacterized	oxidoreductase	At4g09670-like(LOC123067672)
A0A3B5Z5A3	TraesCS1B02G417000	Triticum	aestivum	uncharacterized	oxidoreductase	At4g09670-like(LOC123067672)
A0A3B5Z5A3	TraesCS1D02G396800	Triticum	aestivum	uncharacterized	oxidoreductase	At4g09670-like(LOC123183033)
A0A3B6JN54	TraesCS4D02G330200	Triticum	aestivum	pentatricopeptide	repeat-containing	protein	At4g35130,	chloroplastic-like(LOC123098920)
A0A3B6C4X6	TraesCS2A02G235000	Triticum	aestivum	protein	CURVATURE	THYLAKOID	1B,	chloroplastic-like(LOC123044793)
A0A3B6C4X6	TraesCS2B02G256300	Triticum	aestivum	protein	CURVATURE	THYLAKOID	1B,	chloroplastic-like(LOC123044793)
A0A3B6MTY8	TraesCS5D02G287800	Triticum	aestivum	fasciclin-like	arabinogalactan	protein	2(LOC100037566)
A0A3B6D681	TraesCS2D02G082700	Triticum	aestivum	omega-3	fatty	acid	desaturase,	chloroplastic-like(LOC123051381)
A0A3B6U6V8	TraesCS7D02G283900	Triticum	aestivum	malate	dehydrogenase	[NADP]	1,	chloroplastic-like(LOC123159028)
A0A3B6U6V8	TraesCS7B02G197000	Triticum	aestivum	malate	dehydrogenase	[NADP]	1,	chloroplastic-like(LOC123159028)
A0A3B6U6V8	TraesCSU02G135100	Triticum	aestivum	malate	dehydrogenase	[NADP]	1,	chloroplastic-like(LOC123154897)
