# Supplementary material for: Wheat Yellow Mosaic Virus P1 Inhibits ROS Accumulation to Facilitate Viral Infection
Source: Int J Mol Sci. 2025 Feb 10;26(4):1455. doi: 10.3390/ijms26041455 (PMC11855546; doi:10.3390/ijms26041455)
Supplement: Supplementary file 1 [file ijms-26-01455-s001.zip › Table S8 (Both transcriptome and proteome up-regulated DEGs and DEPs conversion to gene numbers).xlsx]

## Sheet: Sheet1
From	To	Species	Gene	Name
A0A3B6JPN4	TraesCS4D02G283800	Triticum	aestivum	ribulose-phosphate	3-epimerase	chloroplastic(LOC123098569)
A0A3B6JPN7	TraesCS4D02G348300	Triticum	aestivum	protein-ribulosamine	3-kinase	chloroplastic-like(LOC123099049)
A0A1D5V337	TraesCS2D02G190900	Triticum	aestivum	uncharacterized	LOC123052208(LOC123052208)
A0A3B6QH92	TraesCS6D02G187800	Triticum	aestivum	photosynthetic	NDH	subunit	of	lumenal	location
A0A3B6C3A6	TraesCS2B02G209700	Triticum	aestivum	uncharacterized	LOC123044343(LOC123044343)
A0A3B6MW29	TraesCS5D02G340300	Triticum	aestivum	aspartyl	protease	family	protein	1-like(LOC123122423)
A0A3B6RE01	TraesCS7B02G103300	Triticum	aestivum	chlorophyll	a-b	binding	protein	of	LHCII
A0A3B6RE01	TraesCS7B02G103400	Triticum	aestivum	chlorophyll	a-b	binding	protein	of	LHCII
A0A3B6RE01	TraesCS7A02G237100	Triticum	aestivum	chlorophyll	a-b	binding	protein	of	LHCII
A0A3B6RE01	TraesCS7D02G199400	Triticum	aestivum	chlorophyll	a-b	binding	protein	of	LHCII
A0A3B6KSA1	TraesCS5A02G454300	Triticum	aestivum	chlorophyll	a-b	binding	protein	of	LHCII
A0A3B6EC21	TraesCS3B02G008100	Triticum	aestivum	peptidyl-prolyl	cis-trans	isomerase	CYP26-2	chloroplastic-like(LOC123057458)
A0A3B6EC21	TraesCS3A02G005900	Triticum	aestivum	peptidyl-prolyl	cis-trans	isomerase	CYP26-2	chloroplastic-like(LOC123057458)
A0A3B5Y452	TraesCS1A02G319400	Triticum	aestivum	uncharacterized	LOC123061428(LOC123061428)
A0A3B5Y452	TraesCS1D02G319200	Triticum	aestivum	uncharacterized	LOC123061428(LOC123061428)
A0A3B6PPU5	TraesCS6B02G319000	Triticum	aestivum	serine	protease	SPPA	chloroplastic-like(LOC123138108)
A0A3B6KR72	TraesCS5A02G443800	Triticum	aestivum	histone	H1-like(LOC606310)
A0A3B6RJK8	TraesCS7B02G283000	Triticum	aestivum	fructose-bisphosphate	aldolase	5	cytosolic-like(LOC123157039)
A0A3B6RJK8	TraesCS7D02G377400	Triticum	aestivum	fructose-bisphosphate	aldolase	5	cytosolic-like(LOC123165514)
A0A3B6RJK8	TraesCS7A02G381100	Triticum	aestivum	fructose-bisphosphate	aldolase	5	cytosolic-like(LOC123148234)
W5C050	TraesCS2D02G346900	Triticum	aestivum	phosphoglycolate	phosphatase	1A	chloroplastic-like(LOC123053736)
A0A3B5ZZE4	TraesCS1A02G306600	Triticum	aestivum	chlorophyll	a-b	binding	protein	of	LHCII
A0A3B5ZZE4	TraesCS1D02G306200	Triticum	aestivum	chlorophyll	a-b	binding	protein	of	LHCII
A0A3B5ZZE4	TraesCS7D02G276300	Triticum	aestivum	chlorophyll	a-b	binding	protein	of	LHCII
A0A3B5ZZE4	TraesCS5D02G357600	Triticum	aestivum	chlorophyll	a-b	binding	protein	of	LHCII
A0A3B5ZZE4	TraesCS5A02G350600	Triticum	aestivum	chlorophyll	a-b	binding	protein	of	LHCII
A0A3B5ZZE4	TraesCS7A02G276400	Triticum	aestivum	chlorophyll	a-b	binding	protein	of	LHCII
A0A3B5ZZE4	TraesCS5B02G353200	Triticum	aestivum	chlorophyll	a-b	binding	protein	of	LHCII
W5DTC2	TraesCS4A02G206400	Triticum	aestivum	fructose-bisphosphate	aldolase	chloroplastic-like(LOC123086572)
A0A3B6LJM8	TraesCS5B02G182500	Triticum	aestivum	putative	glucose-6-phosphate	1-epimerase(LOC123111728)
A0A3B6SF84	TraesCS7B02G077600	Triticum	aestivum	alternative	NAD(P)H-ubiquinone	oxidoreductase	C1	chloroplastic/mitochondrial-like(LOC123161869)
A0A3B6ELT6	TraesCS3A02G265900	Triticum	aestivum	D-glycerate	3-kinase	chloroplastic-like(LOC123061860)
A0A3B6TGX4	TraesCS7D02G199400	Triticum	aestivum	chlorophyll	a-b	binding	protein	of	LHCII
A0A3B5YYN5	TraesCS1B02G261800	Triticum	aestivum	UPF0603	protein	OsI_019212	chloroplastic-like(LOC123132131)
A0A3B6IS50	TraesCS4B02G203100	Triticum	aestivum	photosynthetic	NDH	subunit	of	lumenal	location
A0A3B6CA39	TraesCS2B02G328500	Triticum	aestivum	ruBisCO	large	subunit-binding	protein	subunit	beta
A0A3B6CA39	TraesCS2D02G310000	Triticum	aestivum	ruBisCO	large	subunit-binding	protein	subunit	beta
A0A3B6AVC4	TraesCS2A02G183100	Triticum	aestivum	uncharacterized	LOC123188070(LOC123188070)
A0A3B6ECJ1	TraesCS3B02G166900	Triticum	aestivum	heme-binding	protein	2-like(LOC123069244)
A0A3B6ECJ1	TraesCS3A02G132700	Triticum	aestivum	heme-binding	protein	2-like(LOC123069244)
A0A3B6ECJ1	TraesCS3D02G149000	Triticum	aestivum	heme-binding	protein	2-like(LOC123077759)
A0A3B6HUD8	TraesCS4A02G215500	Triticum	aestivum	uncharacterized	LOC123086648(LOC123086648)
A0A3B6AUI7	TraesCS2A02G159500	Triticum	aestivum	15-cis-phytoene	desaturase	chloroplastic/chromoplastic(LOC123187872)
A0A3B6NK97	TraesCS6A02G066100	Triticum	aestivum	uncharacterized	LOC123130189(LOC123130189)
A0A3B6TID0	TraesCS7D02G066500	Triticum	aestivum	transketolase	chloroplastic-like(LOC123165497)
A0A3B6JIR3	TraesCS4D02G207500	Triticum	aestivum	heat	shock	cognate	70	kDa	protein
A0A1D5TTT2	TraesCS2B02G342200	Triticum	aestivum	glyceraldehyde-3-phosphate	dehydrogenase	A	chloroplastic(LOC123045658)
A0A1D5TTT2	TraesCS2D02G322900	Triticum	aestivum	glyceraldehyde-3-phosphate	dehydrogenase	A	chloroplastic(LOC123045658)
A0A3B6LDJ7	TraesCS5B02G015700	Triticum	aestivum	alpha-amylase/trypsin	inhibitor-like(LOC123110141)
A0A3B6LDJ7	TraesCS5B02G016100	Triticum	aestivum	alpha-amylase/trypsin	inhibitor-like(LOC123102025)
A0A3B6LDJ7	TraesCS5A02G018000	Triticum	aestivum	alpha-amylase/trypsin	inhibitor-like(LOC123102025)
A0A3B6R8Q3	TraesCS7A02G071100	Triticum	aestivum	Transketolase-like	pyrimidine-binding	domain-containing	protein(CFC21_095686)
A0A3B6LUP3	TraesCS5D02G442000	Triticum	aestivum	glutamate	dehydrogenase	1	mitochondrial(LOC100682519)
A0A3B6LUP3	TraesCS5B02G437100	Triticum	aestivum	glutamate	dehydrogenase	1	mitochondrial(LOC100682519)
A0A3B6LUP3	TraesCS5A02G434100	Triticum	aestivum	glutamate	dehydrogenase	1	mitochondrial(LOC100682519)
A0A3B6NMB1	TraesCS6A02G167200	Triticum	aestivum	DUF3119	family	protein(CFC21_083074)
A0A3B6TMY1	TraesCS7D02G377400	Triticum	aestivum	fructose-bisphosphate	aldolase	5	cytosolic-like(LOC123165514)
A0A3B6N0I8	TraesCS5D02G464800	Triticum	aestivum	chlorophyll	a-b	binding	protein	of	LHCII
A0A3B5Z326	TraesCS1B02G379800	Triticum	aestivum	probable	homogentisate	phytyltransferase	2	chloroplastic(LOC123142883)
A0A3B6IWM3	TraesCS4B02G281200	Triticum	aestivum	protein	PAM68	chloroplastic-like(LOC123093266)
A0A3B5XUT5	TraesCS1A02G066400	Triticum	aestivum	Dihydrolipoyl	dehydrogenase	(A0A3B5XUT5_WHEAT)
A0A3B6AX99	TraesCS2A02G234900	Triticum	aestivum	probable	ribose-5-phosphate	isomerase	3	chloroplastic(LOC123188559)
A0A3B6SGH3	TraesCS7B02G283000	Triticum	aestivum	fructose-bisphosphate	aldolase	5	cytosolic-like(LOC123157039)
A0A3B6NUB9	TraesCS6A02G289200	Triticum	aestivum	serine	protease	SPPA	chloroplastic-like(LOC123128265)
A0A3B6HV08	TraesCS4A02G235500	Triticum	aestivum	protein	tas-like(LOC123086831)
A0A3B6HV08	TraesCS4D02G078200	Triticum	aestivum	protein	tas-like(LOC123086831)
A0A3B6FSI1	TraesCS3B02G299300	Triticum	aestivum	D-glycerate	3-kinase	chloroplastic-like(LOC123070552)
A0A3B6FSI1	TraesCS3D02G266100	Triticum	aestivum	D-glycerate	3-kinase	chloroplastic-like(LOC123070552)
A0A3B5Y079	TraesCS1A02G217300	Triticum	aestivum	peptide	methionine	sulfoxide	reductase	A4	chloroplastic-like(LOC123052275)
A0A3B5Y1R4	TraesCS1A02G262100	Triticum	aestivum	pheophytinase	chloroplastic-like(LOC123056208)
A0A3B5Y1R4	TraesCS1D02G262100	Triticum	aestivum	pheophytinase	chloroplastic-like(LOC123056208)
A0A3B6RKK8	TraesCSU02G097100	Triticum	aestivum	beta-carotene	isomerase	D27	chloroplastic-like(LOC123147575)
A0A3B6RKK8	TraesCS7A02G317900	Triticum	aestivum	beta-carotene	isomerase	D27	chloroplastic-like(LOC123147575)
A0A3B6HYW7	TraesCS4A02G347700	Triticum	aestivum	uncharacterized	LOC123087711(LOC123087711)
A0A3B6ER11	TraesCS3A02G381000	Triticum	aestivum	photosystem	II	22	kDa	protein	1
A0A3B5Y5A5	TraesCS1B02G367300	Triticum	aestivum	lipoprotein	NlpI-like(LOC123064559)
A0A3B5Y5A5	TraesCS1A02G354500	Triticum	aestivum	lipoprotein	NlpI-like(LOC123064559)
A0A3B6PJG4	TraesCS6B02G122600	Triticum	aestivum	chlorophyll	a-b	binding	protein	of	LHCII
A0A3B5Z1F6	TraesCS1B02G308500	Triticum	aestivum	protein	MAINTENANCE	OF	PSII	UNDER	HIGH
I3RN54	TraesCS6A02G272300	Triticum	aestivum	soluble	inorganic	pyrophosphatase(LOC101290593)
I3RN54	TraesCS6D02G252400	Triticum	aestivum	soluble	inorganic	pyrophosphatase(LOC101290593)
A0A3B6GQZ6	TraesCS3D02G073000	Triticum	aestivum	triosephosphate	isomerase	cytosolic(LOC542987)
A0A3B6SPB0	TraesCS7B02G440000	Triticum	aestivum	E3	ubiquitin-protein	ligase	KEG-like(LOC123157205)
A0A3B5ZUE2	TraesCS1D02G200000	Triticum	aestivum	LrgB-like	protein(CFC21_011723)
A0A3B5YTF6	TraesCS1B02G084700	Triticum	aestivum	dihydrolipoyl	dehydrogenase	1	mitochondrial-like(LOC123108104)
A0A3B6U690	TraesCSU02G117800	Triticum	aestivum	uncharacterized	LOC123143370(LOC123143370)
A0A3B6IQC9	TraesCS4B02G089000	Triticum	aestivum	uncharacterized	LOC123091223(LOC123091223)
A0A3B5ZQM6	TraesCS1D02G067500	Triticum	aestivum	dihydrolipoyl	dehydrogenase	1	mitochondrial-like(LOC123180227)
A0A3B6KBW9	TraesCS5B02G105700	Triticum	aestivum	dicarboxylate	transporter	1	chloroplastic-like(LOC123110859)
A0A3B6KBW9	TraesCS5A02G100600	Triticum	aestivum	dicarboxylate	transporter	1	chloroplastic-like(LOC123102681)
A0A3B6PJX6	TraesCS6B02G227900	Triticum	aestivum	photosynthetic	NDH	subunit	of	lumenal	location
A0A3B6KC03	TraesCS5A02G031100	Triticum	aestivum	protease	Do-like	5	chloroplastic(LOC123102109)
A0A3B6BYP2	TraesMAC2A03G00597220	Triticum	aestivum	ribulose	bisphosphate	carboxylase	small	subunit	chloroplastic
A0A3B6BYP2	TraesCS5D02G169600	Triticum	aestivum	ribulose	bisphosphate	carboxylase	small	subunit	chloroplastic
A0A3B6BYP2	TraesCS2A02G067300	Triticum	aestivum	ribulose	bisphosphate	carboxylase	small	subunit	chloroplastic
A0A3B6BYP2	TraesCS2D02G065600	Triticum	aestivum	ribulose	bisphosphate	carboxylase	small	subunit	chloroplastic
A0A3B6BYP2	TraesCS2B02G079300	Triticum	aestivum	ribulose	bisphosphate	carboxylase	small	subunit	chloroplastic
A0A3B6BYP2	TraesCS5A02G165400	Triticum	aestivum	ribulose	bisphosphate	carboxylase	small	subunit	chloroplastic
A0A3B6BYP2	TraesCS5A02G165700	Triticum	aestivum	ribulose	bisphosphate	carboxylase	small	subunit	chloroplastic
A0A3B6BYP2	TraesCS2B02G079400	Triticum	aestivum	ribulose	bisphosphate	carboxylase	small	subunit	chloroplastic
A0A3B6BYP2	TraesCS2D02G065100	Triticum	aestivum	ribulose	bisphosphate	carboxylase	small	subunit	chloroplastic
A0A3B6BYP2	TraesCS5B02G162800	Triticum	aestivum	ribulose	bisphosphate	carboxylase	small	subunit	chloroplastic
A0A3B6BYP2	TraesCS2A02G066800	Triticum	aestivum	ribulose	bisphosphate	carboxylase	small	subunit	chloroplastic
A0A3B6BYP2	TraesCS5B02G162600	Triticum	aestivum	ribulose	bisphosphate	carboxylase	small	subunit	chloroplastic
A0A3B6BYP2	TraesCS5D02G169900	Triticum	aestivum	ribulose	bisphosphate	carboxylase	small	subunit	chloroplastic
A0A3B6BYP2	TraesCS2A02G067200	Triticum	aestivum	ribulose	bisphosphate	carboxylase	small	subunit	chloroplastic
A0A3B6BYP2	TraesCS2A02G067100	Triticum	aestivum	ribulose	bisphosphate	carboxylase	small	subunit	chloroplastic
A0A3B6BYP2	TraesCS2A02G067000	Triticum	aestivum	ribulose	bisphosphate	carboxylase	small	subunit	chloroplastic
A0A3B6BYP2	TraesCS2A02G066900	Triticum	aestivum	ribulose	bisphosphate	carboxylase	small	subunit	chloroplastic
A0A3B6BYP2	TraesCS2A02G066700	Triticum	aestivum	ribulose	bisphosphate	carboxylase	small	subunit	chloroplastic
A0A3B6BYP2	TraesCS2B02G078900	Triticum	aestivum	ribulose	bisphosphate	carboxylase	small	subunit	chloroplastic
A0A3B6BYP2	TraesCS2D02G065500	Triticum	aestivum	ribulose	bisphosphate	carboxylase	small	subunit	chloroplastic
A0A3B6BYP2	TraesCS2B02G079200	Triticum	aestivum	ribulose	bisphosphate	carboxylase	small	subunit	chloroplastic
A0A3B6BYP2	TraesCS2D02G065400	Triticum	aestivum	ribulose	bisphosphate	carboxylase	small	subunit	chloroplastic
A0A3B6BYP2	TraesCS2D02G065300	Triticum	aestivum	ribulose	bisphosphate	carboxylase	small	subunit	chloroplastic
A0A3B6BYP2	TraesCS2D02G065200	Triticum	aestivum	ribulose	bisphosphate	carboxylase	small	subunit	chloroplastic
A0A3B6BYP2	TraesCS2B02G079500	Triticum	aestivum	ribulose	bisphosphate	carboxylase	small	subunit	chloroplastic
A0A3B6BYP2	TraesCS2B02G079100	Triticum	aestivum	ribulose	bisphosphate	carboxylase	small	subunit	chloroplastic
A0A3B6JIX7	TraesCS4D02G212000	Triticum	aestivum	fructose-1	6-bisphosphatase	chloroplastic-like(LOC123097948)
A0A3B6LH78	TraesCS5D02G126600	Triticum	aestivum	histone	deacetylase	14-like(LOC123120047)
A0A3B6LH78	TraesCS5A02G119300	Triticum	aestivum	histone	deacetylase	14-like(LOC123102904)
A0A3B6LH78	TraesCS5B02G121300	Triticum	aestivum	histone	deacetylase	14-like(LOC123102904)
A0A3B6PGJ8	TraesCS6B02G089400	Triticum	aestivum	uncharacterized	LOC123135847(LOC123135847)
A0A2X0S5H9	TraesCS2D02G267800	Triticum	aestivum	probable	pyridoxal	5'-phosphate	synthase	subunit	PDX1.1(LOC123053005)
A0A3B6HWR3	TraesCS4A02G270400	Triticum	aestivum	peptidyl-prolyl	cis-trans	isomerase	FKBP17-2	chloroplastic-like(LOC123087132)
A0A3B6CBG9	TraesCS2B02G369600	Triticum	aestivum	haloacid	dehalogenase-like	hydrolase	domain-containing	protein	At4g39970(LOC123045886)
A0A3B5Y2F2	TraesCS1D02G268700	Triticum	aestivum	carboxymethylenebutenolidase	homolog(LOC123056985)
A0A3B5Y2F2	TraesCS1A02G268600	Triticum	aestivum	carboxymethylenebutenolidase	homolog(LOC123056985)
A0A077RU93	TraesCS3B02G278300	Triticum	aestivum	uncharacterized	LOC123070367(LOC123070367)
A0A3B6KRK2	TraesCS5A02G454200	Triticum	aestivum	chlorophyll	a-b	binding	protein	of	LHCII
H9C8A5	TraesCS7B02G179200	Triticum	aestivum	protein	PROTON	GRADIENT	REGULATION	5	chloroplastic-like(LOC123154066)
H9C8A5	TraesCS7A02G282100	Triticum	aestivum	protein	PROTON	GRADIENT	REGULATION	5	chloroplastic-like(LOC123154066)
H9C8A5	TraesCS7D02G280600	Triticum	aestivum	protein	PROTON	GRADIENT	REGULATION	5	chloroplastic-like(LOC123154066)
A0A3B5ZXF0	TraesCS1D02G301100	Triticum	aestivum	serine/threonine-protein	kinase	STN8	chloroplastic-like(LOC123182372)
A0A3B5YX09	TraesCS1B02G182400	Triticum	aestivum	protein	TIC110	chloroplastic-like(LOC123122431)
A0A3B6ED01	TraesCS3A02G135800	Triticum	aestivum	mitochondrial	dicarboxylate/tricarboxylate	transporter	DTC-like(LOC123060618)
A0A3B5Y7P0	TraesCS1A02G403800	Triticum	aestivum	chlorophyll	a-b	binding	protein	chloroplastic-like(LOC123068673)
A0A3B6CA03	TraesCS2B02G395700	Triticum	aestivum	psbQ-like	protein	3	chloroplastic(LOC123046084)
W5FL09	TraesCS5B02G115300	Triticum	aestivum	fructose-bisphosphate	aldolase	chloroplastic-like(LOC123111000)
Q9AU61	TraesCS2B02G297800	Triticum	aestivum	violaxanthin	de-epoxidase	chloroplastic(LOC542859)
Q9AU61	TraesCS2A02G280500	Triticum	aestivum	violaxanthin	de-epoxidase	chloroplastic-like(LOC123189027)
A0A3B6B4R9	TraesCS2A02G432900	Triticum	aestivum	putative	peptidyl-tRNA	hydrolase	PTRHD1(LOC123190264)
P00228	TraesSTA7B03G04152830	Triticum	aestivum	ferredoxin	chloroplastic(LOC123156955)
P00228	TraesARI7B03G04135010	Triticum	aestivum	ferredoxin	chloroplastic(LOC123156955)
P00228	TraesCAD_scaffold_002919_01G000100	Triticum	aestivum	ferredoxin	chloroplastic(LOC123156955)
P00228	TraesPAR_scaffold_187407_01G000100	Triticum	aestivum	ferredoxin	chloroplastic(LOC123156955)
P00228	TraesROB_scaffold_003895_01G000100	Triticum	aestivum	ferredoxin	chloroplastic(LOC123156955)
P00228	TraesJUL7B03G04195920	Triticum	aestivum	ferredoxin	chloroplastic(LOC123156955)
P00228	TraesLAC7A03G03896490	Triticum	aestivum	ferredoxin	chloroplastic(LOC123156955)
P00228	TraesCAD_scaffold_166582_01G000100	Triticum	aestivum	ferredoxin	chloroplastic(LOC123156955)
P00228	TraesLDM7B03G04160390	Triticum	aestivum	ferredoxin	chloroplastic(LOC123156955)
P00228	TraesCLE_scaffold_165303_01G000100	Triticum	aestivum	ferredoxin	chloroplastic(LOC123156955)
P00228	TraesNOR7B03G04203140	Triticum	aestivum	ferredoxin	chloroplastic(LOC123156955)
P00228	TraesCLE_scaffold_001556_01G000100	Triticum	aestivum	ferredoxin	chloroplastic(LOC123156955)
P00228	TraesJAG7A03G03925070	Triticum	aestivum	ferredoxin	chloroplastic(LOC123156955)
P00228	TraesKAR7B01G0280140	Triticum	aestivum	ferredoxin	chloroplastic(LOC123156955)
P00228	TraesWEE_scaffold_000640_01G000600	Triticum	aestivum	ferredoxin	chloroplastic(LOC123156955)
P00228	TraesPAR_scaffold_002487_01G000400	Triticum	aestivum	ferredoxin	chloroplastic(LOC123156955)
P00228	TraesCS7B03G0641200	Triticum	aestivum	ferredoxin	chloroplastic(LOC123156955)
P00228	TraesMAC7B03G04151940	Triticum	aestivum	ferredoxin	chloroplastic(LOC123156955)
P00228	TraesLAC7B03G04102490	Triticum	aestivum	ferredoxin	chloroplastic(LOC123156955)
P00228	TraesRN7D0100787400	Triticum	aestivum	ferredoxin	chloroplastic(LOC123156955)
P00228	TraesROB_scaffold_166817_01G000100	Triticum	aestivum	ferredoxin	chloroplastic(LOC123156955)
P00228	TraesCS7A03G0804400	Triticum	aestivum	ferredoxin	chloroplastic(LOC123156955)
P00228	TraesRN7A0100786100	Triticum	aestivum	ferredoxin	chloroplastic(LOC123156955)
P00228	TraesARI7A03G03916460	Triticum	aestivum	ferredoxin	chloroplastic(LOC123156955)
P00228	TraesJUL7A03G03979760	Triticum	aestivum	ferredoxin	chloroplastic(LOC123156955)
P00228	TraesCS7A02G325400	Triticum	aestivum	ferredoxin	chloroplastic(LOC123156955)
P00228	TraesMAC7A03G03942580	Triticum	aestivum	ferredoxin	chloroplastic(LOC123156955)
P00228	TraesSYM7A03G03896470	Triticum	aestivum	ferredoxin	chloroplastic(LOC123156955)
P00228	TraesKAR7A01G0304380	Triticum	aestivum	ferredoxin	chloroplastic(LOC123156955)
P00228	TraesNOR7A03G03986750	Triticum	aestivum	ferredoxin	chloroplastic(LOC123156955)
P00228	TraesCS7B02G226100	Triticum	aestivum	ferredoxin	chloroplastic(LOC123156955)
P00228	TraesRN7B0100643600	Triticum	aestivum	ferredoxin	chloroplastic(LOC123156955)
P00228	TraesSYM7B03G04205950	Triticum	aestivum	ferredoxin	chloroplastic(LOC123156955)
P00228	TraesLDM7A03G03946750	Triticum	aestivum	ferredoxin	chloroplastic(LOC123156955)
P00228	TraesCAD_scaffold_134402_01G000100	Triticum	aestivum	ferredoxin	chloroplastic(LOC123156955)
P00228	TraesWEE_scaffold_120293_01G000100	Triticum	aestivum	ferredoxin	chloroplastic(LOC123156955)
P00228	TraesJAG7B03G04139430	Triticum	aestivum	ferredoxin	chloroplastic(LOC123156955)
A0A3B5ZUP0	TraesCS1D02G175000	Triticum	aestivum	protein	TIC110	chloroplastic-like(LOC123181280)
A0A3B6PHQ9	TraesCSU02G250000	Triticum	aestivum	chlorophyll	a-b	binding	protein	of	LHCII
A0A3B6PHQ9	TraesCS6A02G094100	Triticum	aestivum	chlorophyll	a-b	binding	protein	of	LHCII
A0A3B6PHQ9	TraesCS6A02G093700	Triticum	aestivum	chlorophyll	a-b	binding	protein	of	LHCII
A0A3B6PHQ9	TraesCS7A02G238400	Triticum	aestivum	chlorophyll	a-b	binding	protein	of	LHCII
A0A3B6PHQ9	TraesCS7D02G199500	Triticum	aestivum	chlorophyll	a-b	binding	protein	of	LHCII
A0A3B6PHQ9	TraesCS5D02G464900	Triticum	aestivum	chlorophyll	a-b	binding	protein	of	LHCII
A0A3B6PHQ9	TraesCS5B02G463100	Triticum	aestivum	chlorophyll	a-b	binding	protein	of	LHCII
A0A3B6PHQ9	TraesCS5D02G464700	Triticum	aestivum	chlorophyll	a-b	binding	protein	of	LHCII
A0A3B6PHQ9	TraesCS6B02G122800	Triticum	aestivum	chlorophyll	a-b	binding	protein	of	LHCII
A0A3B6PHQ9	TraesCS6D02G088600	Triticum	aestivum	chlorophyll	a-b	binding	protein	of	LHCII
A0A3B6PHQ9	TraesCS6D02G088800	Triticum	aestivum	chlorophyll	a-b	binding	protein	of	LHCII
A0A3B6PHQ9	TraesCS7B02G103400	Triticum	aestivum	chlorophyll	a-b	binding	protein	of	LHCII
A0A3B6PHQ9	TraesCS7A02G237100	Triticum	aestivum	chlorophyll	a-b	binding	protein	of	LHCII
A0A3B6PHQ9	TraesCS5A02G454200	Triticum	aestivum	chlorophyll	a-b	binding	protein	of	LHCII
A0A3B6IKB3	TraesCS4B02G013100	Triticum	aestivum	2-methyl-6-phytyl-1	4-hydroquinone	methyltransferase	2	chloroplastic-like(LOC123090555)
A0A3B6PUK0	TraesCS6B02G415600	Triticum	aestivum	ABC	transporter	I	family	member	19-like(LOC123139468)
A0A3B5Z4F2	TraesCS1B02G433300	Triticum	aestivum	chlorophyll	a-b	binding	protein	chloroplastic(LOC123146452)
A0A3B6TTM9	TraesCS7D02G543800	Triticum	aestivum	uncharacterized	LOC123162262(LOC123162262)
A0A3B6RLC9	TraesCS7D02G447500	Triticum	aestivum	uncharacterized	LOC123169676(LOC123169676)
A0A3B6RLC9	TraesCS7A02G459700	Triticum	aestivum	uncharacterized	LOC123149051(LOC123149051)
A0A3B6RLC9	TraesCS7B02G360200	Triticum	aestivum	uncharacterized	LOC123162251(LOC123162251)
A0A3B6MSH8	TraesCS5D02G238000	Triticum	aestivum	fructose-bisphosphate	aldolase-lysine	N-methyltransferase	chloroplastic-like(LOC123121680)
A0A3B6B1C5	TraesCS2A02G344600	Triticum	aestivum	glyceraldehyde-3-phosphate	dehydrogenase	A	chloroplastic-like(LOC123189421)
A0A3B5Y128	TraesCS1A02G242600	Triticum	aestivum	protein	RETICULATA-RELATED	4	chloroplastic-like(LOC123054251)
A0A7H4LP24	TraesCS2A02G501700	Triticum	aestivum	uncharacterized	LOC123186300(LOC123186300)
A0A7H4LP24	TraesCS2D02G502200	Triticum	aestivum	uncharacterized	LOC123186300(LOC123186300)
A0A7H4LP24	TraesCS2B02G529900	Triticum	aestivum	uncharacterized	LOC123042347(LOC123042347)
A0A3B6DCQ0	TraesCS2D02G279300	Triticum	aestivum	violaxanthin	de-epoxidase	chloroplastic-like(LOC123053120)
A0A3B6LWC1	TraesCS5B02G486500	Triticum	aestivum	phenylacetaldehyde	reductase-like(LOC123113962)
A0A3B6LWC1	TraesCS5D02G486300	Triticum	aestivum	phenylacetaldehyde	reductase-like(LOC123113962)
A0A3B6RHL2	TraesCS7A02G238400	Triticum	aestivum	chlorophyll	a-b	binding	protein	of	LHCII
A0A3B5Z298	TraesCS1B02G325100	Triticum	aestivum	phosphoglycerate	kinase	chloroplastic-like(LOC123138101)
A0A3B6GYS8	TraesMAC3A03G01462990	Triticum	aestivum	sedoheptulose-1	7-bisphosphatase	chloroplastic(LOC123062621)
A0A3B6GYS8	TraesLAC3A03G01408850	Triticum	aestivum	sedoheptulose-1	7-bisphosphatase	chloroplastic(LOC123062621)
A0A3B6GYS8	TraesCS3A02G367000	Triticum	aestivum	sedoheptulose-1	7-bisphosphatase	chloroplastic(LOC123062621)
A0A3B6GYS8	TraesSTA3A03G01456450	Triticum	aestivum	sedoheptulose-1	7-bisphosphatase	chloroplastic(LOC123062621)
A0A3B6GYS8	TraesPAR_scaffold_001903_01G000100	Triticum	aestivum	sedoheptulose-1	7-bisphosphatase	chloroplastic(LOC123062621)
A0A3B6GYS8	TraesCAD_scaffold_001683_01G000100	Triticum	aestivum	sedoheptulose-1	7-bisphosphatase	chloroplastic(LOC123062621)
A0A3B6GYS8	TraesJAG3A03G01473660	Triticum	aestivum	sedoheptulose-1	7-bisphosphatase	chloroplastic(LOC123062621)
A0A3B6GYS8	TraesRN3A0100890300	Triticum	aestivum	sedoheptulose-1	7-bisphosphatase	chloroplastic(LOC123062621)
A0A3B6GYS8	TraesNOR3A03G01485760	Triticum	aestivum	sedoheptulose-1	7-bisphosphatase	chloroplastic(LOC123062621)
A0A3B6GYS8	TraesROB_scaffold_038030_01G000100	Triticum	aestivum	sedoheptulose-1	7-bisphosphatase	chloroplastic(LOC123062621)
A0A3B6GYS8	TraesCS3D02G359900	Triticum	aestivum	sedoheptulose-1	7-bisphosphatase	chloroplastic(LOC123062621)
A0A3B6GYS8	TraesARI3A03G01486520	Triticum	aestivum	sedoheptulose-1	7-bisphosphatase	chloroplastic(LOC123062621)
A0A3B6GYS8	TraesKAR3A01G0377860	Triticum	aestivum	sedoheptulose-1	7-bisphosphatase	chloroplastic(LOC123062621)
A0A3B6GYS8	TraesCS3A03G0871600	Triticum	aestivum	sedoheptulose-1	7-bisphosphatase	chloroplastic(LOC123062621)
A0A3B6GYS8	TraesLDM3A03G01465520	Triticum	aestivum	sedoheptulose-1	7-bisphosphatase	chloroplastic(LOC123062621)
A0A3B6GYS8	TraesWEE_scaffold_038090_01G000100	Triticum	aestivum	sedoheptulose-1	7-bisphosphatase	chloroplastic(LOC123062621)
A0A3B6GYS8	TraesCLE_scaffold_029103_01G000100	Triticum	aestivum	sedoheptulose-1	7-bisphosphatase	chloroplastic(LOC123062621)
A0A3B6GYS8	TraesJUL3A03G01477390	Triticum	aestivum	sedoheptulose-1	7-bisphosphatase	chloroplastic(LOC123062621)
A0A3B6GYS8	TraesSYM3A03G01487640	Triticum	aestivum	sedoheptulose-1	7-bisphosphatase	chloroplastic(LOC123062621)
A0A3B6GYS8	TraesCS3B02G398300	Triticum	aestivum	sedoheptulose-1	7-bisphosphatase	chloroplastic-like(LOC123071437)
A0A3B5Y6U1	TraesCS1A02G404200	Triticum	aestivum	uncharacterized	LOC123181763(LOC123181763)
A0A3B6C3T9	TraesCS2B02G154700	Triticum	aestivum	thioredoxin	reductase	NTRC-like(LOC123043884)
A0A3B5Y6D5	TraesCS1A02G388800	Triticum	aestivum	uncharacterized	oxidoreductase	At4g09670-like(LOC123067672)
A0A3B5Y6D5	TraesCS1B02G417000	Triticum	aestivum	uncharacterized	oxidoreductase	At4g09670-like(LOC123067672)
A0A3B6AVB5	TraesCS2A02G157400	Triticum	aestivum	ribonuclease	1-like(LOC123187858)
A0A3B6C8A5	TraesCS2B02G344400	Triticum	aestivum	CFC21_024045
A0A3B5XYP5	TraesCS1A02G165700	Triticum	aestivum	protein	TIC110	chloroplastic-like(LOC123047003)
A0A3B5YTC1	TraesCS1D02G096400	Triticum	aestivum	peroxidase	A2-like(LOC123180481)
A0A3B5YTC1	TraesCS1B02G115900	Triticum	aestivum	peroxidase	22-like(LOC123103565)
A0A3B5YTC1	TraesCS1A02G104300	Triticum	aestivum	peroxidase	22-like(LOC123103565)
A0A3B6MQI4	TraesCS5D02G219100	Triticum	aestivum	photosystem	I	chlorophyll	a/b-binding	protein	6
A0A7H4LN53	TraesCS2A02G467900	Triticum	aestivum	aminomethyltransferase	mitochondrial-like(LOC123190483)
A0A7H4LN53	TraesCS2D02G467900	Triticum	aestivum	aminomethyltransferase	mitochondrial-like(LOC123054633)
A0A7H4LN53	TraesCS2B02G490900	Triticum	aestivum	aminomethyltransferase	mitochondrial-like(LOC123046778)
W5D4R0	TraesCS3B02G413700	Triticum	aestivum	photosystem	II	22	kDa	protein	1
A0A3B6NN83	TraesCS6A02G146500	Triticum	aestivum	Glucose-6-phosphate	1-dehydrogenase(CFC21_082871)
A0A3B6JIS4	TraesCS4D02G166200	Triticum	aestivum	sanguinarine	reductase-like(LOC123097471)
A0A3B6PQQ1	TraesCS6B02G298300	Triticum	aestivum	uncharacterized	methyltransferase	At1g78140	chloroplastic-like(LOC123134387)
A0A3B6MKV7	TraesCS5D02G094000	Triticum	aestivum	rubredoxin-like(LOC123119702)
A0A3B6NJQ4	TraesCS6A02G094400	Triticum	aestivum	Chlorophyll	a-b	binding	protein	chloroplastic(CFC21_082336)
A0A077RRA0	TraesCS3B02G168000	Triticum	aestivum	phosphoenolpyruvate	carboxylase	1-like(LOC123069256)
A0A3B6B4T8	TraesCS2A02G434800	Triticum	aestivum	probable	plastid-lipid-associated	protein	12	chloroplastic(LOC123191858)
A0A3B6JHQ6	TraesCS4D02G099100	Triticum	aestivum	FAD-binding	domain-containing	protein	(A0A3B6JHQ6_WHEAT)
A0A3B6I0G2	TraesCS4A02G260800	Triticum	aestivum	cyclase-associated	protein	1-like(LOC123087052)
A0A3B6C641	TraesCS2A02G268800	Triticum	aestivum	probable	pyridoxal	5'-phosphate	synthase	subunit	PDX1.1(LOC123045174)
A0A3B6C641	TraesCS2B02G287600	Triticum	aestivum	probable	pyridoxal	5'-phosphate	synthase	subunit	PDX1.1(LOC123045174)
A0A3B6PKM7	TraesCS6B02G162800	Triticum	aestivum	uncharacterized	LOC123136421(LOC123136421)
A0A3B6HQK0	TraesCS4A02G016700	Triticum	aestivum	uncharacterized	LOC123084767(LOC123084767)
A0A3B6MLH1	TraesCS5D02G110500	Triticum	aestivum	myosin-3-like(LOC123119851)
A0A3B6R6V9	TraesCS7A02G020500	Triticum	aestivum	ferredoxin--NADP	reductase	leaf	isozyme	1	chloroplastic-like(LOC123148043)
Q6EZE8	TraesCS4D02G088200	Triticum	aestivum	probable	sucrose-phosphate	synthase	5(LOC542867)
A0A3B5ZU90	TraesCS1B02G206800	Triticum	aestivum	mitochondrial	carnitine/acylcarnitine	carrier-like	protein(LOC123125742)
A0A3B5ZU90	TraesCS1D02G195400	Triticum	aestivum	mitochondrial	carnitine/acylcarnitine	carrier-like	protein(LOC123050089)
A0A3B5ZU90	TraesCS1A02G191800	Triticum	aestivum	mitochondrial	carnitine/acylcarnitine	carrier-like	protein(LOC123050089)
A0A3B6RLA5	TraesCS7A02G338800	Triticum	aestivum	uncharacterized	protein	At2g34460	chloroplastic-like(LOC123151401)
A0A3B5XUG0	TraesCS1A02G055000	Triticum	aestivum	A0A3B5XUG0_WHEAT
A0A3B5Y0C3	TraesCS1D02G187800	Triticum	aestivum	protein	COFACTOR	ASSEMBLY	OF	COMPLEX	C
A0A3B5Y0C3	TraesCS1A02G188600	Triticum	aestivum	protein	COFACTOR	ASSEMBLY	OF	COMPLEX	C
A0A3B5Y0C3	TraesCS1B02G196300	Triticum	aestivum	protein	COFACTOR	ASSEMBLY	OF	COMPLEX	C
P46285	TraesMAC3A03G01462990	Triticum	aestivum	sedoheptulose-1	7-bisphosphatase	chloroplastic(LOC123062621)
P46285	TraesLAC3A03G01408850	Triticum	aestivum	sedoheptulose-1	7-bisphosphatase	chloroplastic(LOC123062621)
P46285	TraesCS3A02G367000	Triticum	aestivum	sedoheptulose-1	7-bisphosphatase	chloroplastic(LOC123062621)
P46285	TraesSTA3A03G01456450	Triticum	aestivum	sedoheptulose-1	7-bisphosphatase	chloroplastic(LOC123062621)
P46285	TraesPAR_scaffold_001903_01G000100	Triticum	aestivum	sedoheptulose-1	7-bisphosphatase	chloroplastic(LOC123062621)
P46285	TraesCAD_scaffold_001683_01G000100	Triticum	aestivum	sedoheptulose-1	7-bisphosphatase	chloroplastic(LOC123062621)
P46285	TraesJAG3A03G01473660	Triticum	aestivum	sedoheptulose-1	7-bisphosphatase	chloroplastic(LOC123062621)
P46285	TraesRN3A0100890300	Triticum	aestivum	sedoheptulose-1	7-bisphosphatase	chloroplastic(LOC123062621)
P46285	TraesNOR3A03G01485760	Triticum	aestivum	sedoheptulose-1	7-bisphosphatase	chloroplastic(LOC123062621)
P46285	TraesROB_scaffold_038030_01G000100	Triticum	aestivum	sedoheptulose-1	7-bisphosphatase	chloroplastic(LOC123062621)
P46285	TraesCS3D02G359900	Triticum	aestivum	sedoheptulose-1	7-bisphosphatase	chloroplastic(LOC123062621)
P46285	TraesARI3A03G01486520	Triticum	aestivum	sedoheptulose-1	7-bisphosphatase	chloroplastic(LOC123062621)
P46285	TraesKAR3A01G0377860	Triticum	aestivum	sedoheptulose-1	7-bisphosphatase	chloroplastic(LOC123062621)
P46285	TraesCS3A03G0871600	Triticum	aestivum	sedoheptulose-1	7-bisphosphatase	chloroplastic(LOC123062621)
P46285	TraesLDM3A03G01465520	Triticum	aestivum	sedoheptulose-1	7-bisphosphatase	chloroplastic(LOC123062621)
P46285	TraesWEE_scaffold_038090_01G000100	Triticum	aestivum	sedoheptulose-1	7-bisphosphatase	chloroplastic(LOC123062621)
P46285	TraesCLE_scaffold_029103_01G000100	Triticum	aestivum	sedoheptulose-1	7-bisphosphatase	chloroplastic(LOC123062621)
P46285	TraesJUL3A03G01477390	Triticum	aestivum	sedoheptulose-1	7-bisphosphatase	chloroplastic(LOC123062621)
P46285	TraesSYM3A03G01487640	Triticum	aestivum	sedoheptulose-1	7-bisphosphatase	chloroplastic(LOC123062621)
A0A3B6PNC7	TraesCS6B02G294700	Triticum	aestivum	phosphoribulokinase	chloroplastic-like(LOC123137868)
A0A3B6A1Y0	TraesCS1D02G422700	Triticum	aestivum	protein	CHUP1	chloroplastic-like(LOC123183226)
A0A2X0SKH4	TraesCS2D02G362900	Triticum	aestivum	ammonium	transporter	1	member	1-like(LOC123053879)
A0A3B6MND7	TraesCS5D02G090700	Triticum	aestivum	uncharacterized	LOC123119670(LOC123119670)
A0A1D5UQE8	TraesCS2D02G349600	Triticum	aestivum	haloacid	dehalogenase-like	hydrolase	domain-containing	protein	At4g39970(LOC123053759)
W5AY52	TraesCS2B02G340300	Triticum	aestivum	chlorophyll	a-b	binding	protein	CP24	10B
W5AY52	TraesCS2D02G320900	Triticum	aestivum	chlorophyll	a-b	binding	protein	CP24	10B
W5AY52	TraesCS2A02G342600	Triticum	aestivum	chlorophyll	a-b	binding	protein	CP24	10B
A0A3B6QCS8	TraesCS6D02G147900	Triticum	aestivum	phosphatase	IMPL1	chloroplastic-like(LOC123144155)
A0A3B6JKX1	TraesCS4D02G223500	Triticum	aestivum	protein	SPA	chloroplastic-like(LOC123098048)
A0A3B6ML85	TraesCS5D02G067600	Triticum	aestivum	L-galactose	dehydrogenase-like(LOC123119474)
A0A3B6LG11	TraesCS5B02G036800	Triticum	aestivum	chloroplast	stem-loop	binding	protein	of	41
A0A3B6NLN1	TraesCS6A02G082300	Triticum	aestivum	protein	LPA2-like(LOC123131960)
A0A3B6NJR6	TraesCS6A02G048600	Triticum	aestivum	protein	CHLORORESPIRATORY	REDUCTION	6	chloroplastic-like(LOC123131785)
A0A3B6NJR6	TraesCSU02G107600	Triticum	aestivum	protein	CHLORORESPIRATORY	REDUCTION	6	chloroplastic-like(LOC123131785)
A0A3B5Z5A3	TraesCS1A02G388800	Triticum	aestivum	uncharacterized	oxidoreductase	At4g09670-like(LOC123067672)
A0A3B5Z5A3	TraesCS1B02G417000	Triticum	aestivum	uncharacterized	oxidoreductase	At4g09670-like(LOC123067672)
A0A3B5Z5A3	TraesCS1D02G396800	Triticum	aestivum	uncharacterized	oxidoreductase	At4g09670-like(LOC123183033)
A0A3B6PJD0	TraesCS6A02G149800	Triticum	aestivum	5'-deoxynucleotidase	HDDC2-like(LOC123132495)
A0A3B6PJD0	TraesCS6B02G177700	Triticum	aestivum	5'-deoxynucleotidase	HDDC2-like(LOC123132495)
A0A3B6PJD0	TraesCS6D02G139100	Triticum	aestivum	5'-deoxynucleotidase	HDDC2-like(LOC123144073)
A0A3B6C4X6	TraesCS2A02G235000	Triticum	aestivum	protein	CURVATURE	THYLAKOID	1B	chloroplastic-like(LOC123044793)
A0A3B6C4X6	TraesCS2B02G256300	Triticum	aestivum	protein	CURVATURE	THYLAKOID	1B	chloroplastic-like(LOC123044793)
A0A3B6HW56	TraesCS4A02G266500	Triticum	aestivum	uncharacterized	LOC123087097(LOC123087097)
A0A3B6I733	TraesCS4A02G472500	Triticum	aestivum	ferredoxin--NADP	reductase	leaf	isozyme	1	chloroplastic-like(LOC123088498)
A0A3B6U6V8	TraesCS7D02G283900	Triticum	aestivum	malate	dehydrogenase	[NADP]	1	chloroplastic-like(LOC123159028)
A0A3B6U6V8	TraesCS7B02G197000	Triticum	aestivum	malate	dehydrogenase	[NADP]	1	chloroplastic-like(LOC123159028)
A0A3B6U6V8	TraesCSU02G135100	Triticum	aestivum	malate	dehydrogenase	[NADP]	1	chloroplastic-like(LOC123154897)
