# Supplementary material for: Wheat Yellow Mosaic Virus P1 Inhibits ROS Accumulation to Facilitate Viral Infection
Source: Int J Mol Sci. 2025 Feb 10;26(4):1455. doi: 10.3390/ijms26041455 (PMC11855546; doi:10.3390/ijms26041455)
Supplement: Supplementary file 1 [file ijms-26-01455-s001.zip › Table S9 (Transcriptomic up-regulation and proteomic down-regulation of DEGs and DEPs into gene numbers).xlsx]

## Sheet: Sheet1
From	To	Species	Gene	Name
A0A3B6MNI6	TraesCS5D02G165000	Triticum	aestivum	CFC21_077102
A0A3B6H0U4	TraesCS3D02G464800	Triticum	aestivum	cytosolic	sulfotransferase	17-like(LOC123080570)
A0A3B5ZQD6	TraesCS1D02G054200	Triticum	aestivum	GDSL	esterase/lipase	LIP-4-like(LOC123106661)
A0A3B5ZQD6	TraesCS1B02G069200	Triticum	aestivum	GDSL	esterase/lipase	LIP-4-like(LOC123106661)
A0A3B6QG71	TraesCS6D02G162200	Triticum	aestivum	30S	ribosomal	protein	S21	chloroplastic-like(LOC123144299)
A0A077RTT0	TraesCS3A02G280600	Triticum	aestivum	BURP	domain-containing	protein	3-like(LOC123061990)
A0A077RTT0	TraesCS3B02G314300	Triticum	aestivum	BURP	domain-containing	protein	3-like(LOC123070687)
A0A077RTT0	TraesCS3D02G280400	Triticum	aestivum	BURP	domain-containing	protein	3-like(LOC123079100)
A0A3B6RNB6	TraesCS7A02G400100	Triticum	aestivum	berberine	bridge	enzyme-like	Cyn	d	4(LOC123148444)
A0A3B6DIR2	TraesCS2D02G434600	Triticum	aestivum	multiple	organellar	RNA	editing	factor	2	chloroplastic-like(LOC123054410)
A0A3B6JDW0	TraesCS4D02G030000	Triticum	aestivum	uncharacterized	LOC123095751(LOC123095751)
A0A3B5ZXZ8	TraesCS1D02G268500	Triticum	aestivum	isoflavone	reductase	homolog	IRL-like(LOC123182113)
A0A3B6B8F0	TraesCS2A02G562400	Triticum	aestivum	amidase	1-like(LOC123191225)
A0A3B6A2M8	TraesCS1B02G436700	Triticum	aestivum	50S	ribosomal	protein	L12	chloroplastic-like(LOC123146908)
A0A3B6A2M8	TraesCS1A02G406500	Triticum	aestivum	50S	ribosomal	protein	L12	chloroplastic-like(LOC123068809)
A0A3B6A2M8	TraesCS1D02G414900	Triticum	aestivum	50S	ribosomal	protein	L12	chloroplastic-like(LOC123068809)
A0A3B6A2M7	TraesCS1D02G404700	Triticum	aestivum	fasciclin-like	arabinogalactan	protein	12(LOC123183097)
A0A3B6QL98	TraesCS6D02G291500	Triticum	aestivum	DExH-box	ATP-dependent	RNA	helicase	DExH15	chloroplastic-like(LOC123145542)
Q38J50	TraesCS3B02G612000	Triticum	aestivum	tricetin	3'	4'	5'-O-trimethyltransferase-like(LOC780608)
A0A3B6RLW5	TraesCS7A02G452100	Triticum	aestivum	Bifunctional	inhibitor/plant	lipid	transfer	protein/seed	storage	helical
A0A3B6FG70	TraesCS3B02G095400	Triticum	aestivum	dirigent	protein	21-like(LOC123064848)
W5CY74	TraesCS3B02G252600	Triticum	aestivum	DEAD-box	ATP-dependent	RNA	helicase	25-like(LOC123070145)
A0A3B6SFH6	TraesCS7D02G347600	Triticum	aestivum	cytochrome	P450	93G2-like(LOC123169858)
A0A3B6SFH6	TraesCS7A02G339900	Triticum	aestivum	cytochrome	P450	93G2-like(LOC123147834)
A0A3B6SFH6	TraesCS7B02G251600	Triticum	aestivum	cytochrome	P450	93G2-like(LOC123147834)
A0A3B6SNX9	TraesCS7B02G300200	Triticum	aestivum	berberine	bridge	enzyme-like	Cyn	d	4(LOC123157946)
A0A3B6PKS7	TraesCS6B02G219700	Triticum	aestivum	50S	ribosomal	protein	L21	chloroplastic-like(LOC123137054)
Q0KIW1	TraesCS7D02G549900	Triticum	aestivum	cold-shock	protein	CS120-like(LOC100037562)
A0A2X0TNC4	TraesCS2D02G324900	Triticum	aestivum	30S	ribosomal	protein	3	chloroplastic-like(LOC123045673)
A0A2X0TNC4	TraesCS2B02G343900	Triticum	aestivum	30S	ribosomal	protein	3	chloroplastic-like(LOC123045673)
A0A3B6NR67	TraesCS6A02G231900	Triticum	aestivum	protein	GrpE-like(LOC123127798)
A0A3B6TAT1	TraesCS7D02G149200	Triticum	aestivum	protein	GOS9-like(LOC123166933)
A0A3B6I483	TraesCS4A02G452700	Triticum	aestivum	RuBisCO	large	subunit-binding	protein	subunit	beta	chloroplastic(CFC21_055380)
A0A3B6EK99	TraesCS3A02G342900	Triticum	aestivum	trans-cinnamate	4-monooxygenase-like(LOC123062435)
A0A3B6EK99	TraesCS3D02G336900	Triticum	aestivum	trans-cinnamate	4-monooxygenase-like(LOC123062435)
B9VUA8	TraesCS2A02G427100	Triticum	aestivum	uncharacterized	LOC123185927(LOC123185927)
B9VUA8	TraesCS2B02G447500	Triticum	aestivum	cytosolic-abundant	heat	soluble	protein	68135(LOC100125679)
A0A080YUA6	TraesCLE_scaffold_038497_01G000100	Triticum	aestivum	wheatwin-2(LOC123080931)
A0A080YUA6	TraesCAD_scaffold_092477_01G000100	Triticum	aestivum	wheatwin-2(LOC123080931)
A0A080YUA6	TraesLDM3D03G01998580	Triticum	aestivum	wheatwin-2(LOC123080931)
A0A080YUA6	TraesNOR3D03G02024780	Triticum	aestivum	wheatwin-2(LOC123080931)
A0A080YUA6	TraesMAC3D03G01996890	Triticum	aestivum	wheatwin-2(LOC123080931)
A0A080YUA6	TraesCS3D02G524700	Triticum	aestivum	wheatwin-2(LOC123080931)
A0A080YUA6	TraesRN3D0101211800	Triticum	aestivum	wheatwin-2(LOC123080931)
A0A080YUA6	TraesPAR_scaffold_130615_01G000100	Triticum	aestivum	wheatwin-2(LOC123080931)
A0A080YUA6	TraesWEE_scaffold_112963_01G000100	Triticum	aestivum	wheatwin-2(LOC123080931)
A0A080YUA6	TraesARI3D03G02032980	Triticum	aestivum	wheatwin-2(LOC123080931)
A0A080YUA6	TraesSYM3D03G02023480	Triticum	aestivum	wheatwin-2(LOC123080931)
A0A080YUA6	TraesCS3D03G1160600	Triticum	aestivum	wheatwin-2(LOC123080931)
A0A080YUA6	TraesROB_scaffold_012445_01G001200	Triticum	aestivum	wheatwin-2(LOC123080931)
A0A080YUA6	TraesKAR3D01G0438480	Triticum	aestivum	wheatwin-2(LOC123080931)
A0A080YUA6	TraesJAG3D03G02005310	Triticum	aestivum	wheatwin-2(LOC123080931)
A0A080YUA6	TraesSTA3D03G01993420	Triticum	aestivum	wheatwin-2(LOC123080931)
A0A080YUA6	TraesCS3B02G584700	Triticum	aestivum	wheatwin-2-like(LOC123072755)
A0A3B6EHT0	TraesCS3A02G246600	Triticum	aestivum	fasciclin-like	arabinogalactan	protein	11(LOC123061713)
A0A077RFQ1	TraesCS3D02G094200	Triticum	aestivum	CFC21_046060
W5D048	TraesCS3B02G363500	Triticum	aestivum	tubulin	beta	chain(LOC123071115)
A0A3B6TNF4	TraesCS7D02G393900	Triticum	aestivum	berberine	bridge	enzyme-like	Cyn	d	4(LOC123164406)
A0A3B6NSZ8	TraesCS6A02G283700	Triticum	aestivum	aspartyl	protease	family	protein	At5g10770-like(LOC123128217)
Q9SDV6	TraesCS2D02G425200	Triticum	aestivum	uncharacterized	LOC542946(LOC542946)
A0A3B6RIB4	TraesCS7D02G330100	Triticum	aestivum	GDSL	esterase/lipase	At5g45910-like(LOC123165431)
A0A3B6RIB4	TraesCS7B02G235100	Triticum	aestivum	GDSL	esterase/lipase	At5g45910-like(LOC123157117)
A0A3B6RIB4	TraesCS7A02G348600	Triticum	aestivum	GDSL	esterase/lipase	At5g45910-like(LOC123147914)
A0A3B6HT98	TraesCS4A02G069000	Triticum	aestivum	probable	4-hydroxy-tetrahydrodipicolinate	reductase	2	chloroplastic(LOC123085178)
A0A3B6EDG0	TraesCS3A02G158100	Triticum	aestivum	uncharacterized	LOC123060826(LOC123060826)
A0A3B6LKD0	TraesCS5B02G157600	Triticum	aestivum	CFC21_071110
A0A077RRV3	TraesCS3B02G037000	Triticum	aestivum	Bowman-Birk	type	trypsin	inhibitor-like(LOC123068331)
A0A3B6RLD6	TraesCS7A02G341000	Triticum	aestivum	protein	BUNDLE	SHEATH	DEFECTIVE	2	chloroplastic-like(LOC123147846)
A0A3B6QH72	TraesCS6D02G257400	Triticum	aestivum	uncharacterized	protein	At1g26090	chloroplastic-like(LOC123145263)
A0A3B5Y5J8	TraesCS1D02G385000	Triticum	aestivum	guanine	nucleotide-binding	protein	subunit	beta-like	protein	A(LOC123066768)
A0A3B5Y5J8	TraesCS1A02G378000	Triticum	aestivum	guanine	nucleotide-binding	protein	subunit	beta-like	protein	A(LOC123066768)
A0A3B6TEQ7	TraesCS7D02G278100	Triticum	aestivum	28	kDa	ribonucleoprotein	chloroplastic-like(LOC123163796)
A0A3B6AVN9	TraesCS2A02G221000	Triticum	aestivum	protein	LHCP	TRANSLOCATION	DEFECT-like(LOC123188417)
A0A3B6INW1	TraesCS4B02G157100	Triticum	aestivum	50S	ribosomal	protein	L6	chloroplastic-like(LOC123092021)
A0A3B6EQH9	TraesCS3A02G480700	Triticum	aestivum	uncharacterized	LOC123063414(LOC123063414)
A0A3B6EQH9	TraesCS3B02G525600	Triticum	aestivum	uncharacterized	LOC123072400(LOC123072400)
A0A3B6EQH9	TraesCS3D02G475500	Triticum	aestivum	uncharacterized	LOC123080637(LOC123080637)
A0A3B6IPB9	TraesCS4B02G168300	Triticum	aestivum	uroporphyrinogen	decarboxylase-like(LOC123092198)
A0A1D5UUP9	TraesCS2B02G171400	Triticum	aestivum	10	kDa	chaperonin	mitochondrial-like(LOC123044020)
A0A1D5UUP9	TraesCS2A02G146000	Triticum	aestivum	10	kDa	chaperonin	mitochondrial-like(LOC123044020)
A0A1D5UUP9	TraesCS2D02G150600	Triticum	aestivum	10	kDa	chaperonin	mitochondrial-like(LOC123044020)
A0A3B6KH94	TraesCS5D02G179900	Triticum	aestivum	protein	FLUORESCENT	IN	BLUE	LIGHT	chloroplastic-like(LOC123103422)
A0A3B6KH94	TraesCS5A02G175200	Triticum	aestivum	protein	FLUORESCENT	IN	BLUE	LIGHT	chloroplastic-like(LOC123103422)
A0A3B6TH67	TraesCS7A02G371600	Triticum	aestivum	chitinase	1-like(LOC123148127)
A0A3B6TH67	TraesCS7D02G351300	Triticum	aestivum	chitinase	1-like(LOC123148127)
A0A3B6B2L4	TraesCS2A02G391600	Triticum	aestivum	Pentacotripeptide-repeat	region	of	PRORP	domain-containing	protein(CFC21_018269)
A0A3B6JJY9	TraesCS4D02G214300	Triticum	aestivum	50S	ribosomal	protein	L4	chloroplastic-like(LOC123097964)
A0A3B6N011	TraesCS5D02G504600	Triticum	aestivum	50S	ribosomal	protein	L18	chloroplastic-like(LOC123123574)
A0A3B6LSU0	TraesCS5B02G372900	Triticum	aestivum	glutamyl-tRNA(Gln)	amidotransferase	subunit	C	chloroplastic/mitochondrial-like(LOC123104879)
A0A3B6LSU0	TraesCS5A02G370600	Triticum	aestivum	glutamyl-tRNA(Gln)	amidotransferase	subunit	C	chloroplastic/mitochondrial-like(LOC123104879)
A0A3B6LSU0	TraesCS5D02G380100	Triticum	aestivum	glutamyl-tRNA(Gln)	amidotransferase	subunit	C	chloroplastic/mitochondrial-like(LOC123104879)
A0A3B6QIR9	TraesCS6B02G281900	Triticum	aestivum	uncharacterized	LOC123137749(LOC123137749)
A0A3B6QIR9	TraesCS6D02G224600	Triticum	aestivum	benzyl	alcohol	O-benzoyltransferase-like(LOC123127885)
A0A3B6QIR9	TraesCS6A02G242600	Triticum	aestivum	benzyl	alcohol	O-benzoyltransferase-like(LOC123127885)
A0A3B6LNS5	TraesCS5B02G260100	Triticum	aestivum	fasciclin-like	arabinogalactan	protein	7(LOC100037572)
Q06I93	TraesCS1B02G424900	Triticum	aestivum	fasciclin-like	arabinogalactan	protein	11(LOC100037575)
Q06I93	TraesCS1D02G404600	Triticum	aestivum	fasciclin-like	arabinogalactan	protein	11(LOC123183096)
A0A3B6GQJ0	TraesCS3D02G059900	Triticum	aestivum	uncharacterized	protein	At2g39795	mitochondrial-like(LOC123077046)
A0A3B6H337	TraesCS3D02G404000	Triticum	aestivum	probable	pectinesterase/pectinesterase	inhibitor	51(LOC123057090)
Q06I91	TraesCS1A02G396800	Triticum	aestivum	fasciclin-like	arabinogalactan	protein	12(LOC100037577)
A0A3B6EN15	TraesCS3A02G422600	Triticum	aestivum	glycine-rich	RNA-binding	protein	2	mitochondrial-like(LOC123063065)
A0A3B6ECD1	TraesCS3A02G093900	Triticum	aestivum	Subtilisin-chymotrypsin	inhibitor-2A(CFC21_034186)
Q06I92	TraesCS3B02G272700	Triticum	aestivum	fasciclin-like	arabinogalactan	protein	11(LOC100037576)
A0A3B6QPH2	TraesCS6D02G390000	Triticum	aestivum	50S	ribosomal	protein	L9	chloroplastic-like(LOC123146264)
A0A3B6JR02	TraesCS4D02G323400	Triticum	aestivum	probable	signal	recognition	particle	43	kDa	protein
A0A3B6IP13	TraesCS4B02G122400	Triticum	aestivum	uncharacterized	LOC123091551(LOC123091551)
A0A3B6IR50	TraesCS4B02G112000	Triticum	aestivum	abscisic	stress-ripening	protein	5-like(LOC123091437)
A0A3B6IUJ0	TraesCS4B02G200000	Triticum	aestivum	protein	IN2-1	homolog	B-like(LOC123092522)
A0A3B6MVP8	TraesCS5D02G372300	Triticum	aestivum	fatty	acyl-CoA	reductase	1-like(LOC123125450)
A0A3B6ASG6	TraesCS2A02G072400	Triticum	aestivum	thylakoid	lumenal	15	kDa	protein	2	chloroplastic-like(LOC123043444)
A0A3B6ASG6	TraesCS2B02G086900	Triticum	aestivum	thylakoid	lumenal	15	kDa	protein	2	chloroplastic-like(LOC123043444)
A0A3B5XYS0	TraesCS1A02G142000	Triticum	aestivum	rubisco	accumulation	factor	1	chloroplastic-like(LOC123044329)
A0A3B5ZXS3	TraesCS1D02G259500	Triticum	aestivum	HMA	domain-containing	protein	(A0A3B5ZXS3_WHEAT)
A0A3B6QKW7	TraesCS6D02G303900	Triticum	aestivum	peroxidase	56-like(LOC123145638)
A0A3B6DKF5	TraesCS2D02G512000	Triticum	aestivum	probable	isoaspartyl	peptidase/L-asparaginase	2(LOC123054912)
A0A3B6HSR9	TraesCS4A02G119100	Triticum	aestivum	acetate--CoA	ligase	CCL3-like(LOC123085654)
A0A3B6HSR9	TraesCS4B02G185400	Triticum	aestivum	acetate--CoA	ligase	CCL3-like(LOC123092374)
A0A3B6MVY3	TraesCS5B02G372900	Triticum	aestivum	glutamyl-tRNA(Gln)	amidotransferase	subunit	C	chloroplastic/mitochondrial-like(LOC123104879)
A0A3B6MVY3	TraesCS5A02G370600	Triticum	aestivum	glutamyl-tRNA(Gln)	amidotransferase	subunit	C	chloroplastic/mitochondrial-like(LOC123104879)
A0A3B6MVY3	TraesCS5D02G380100	Triticum	aestivum	glutamyl-tRNA(Gln)	amidotransferase	subunit	C	chloroplastic/mitochondrial-like(LOC123104879)
A0A3B6LSV5	TraesCS5B02G381600	Triticum	aestivum	Sec-independent	protein	translocase	protein	TATA	chloroplastic	(A0A3B6LSV5_WHEAT)
A0A077RWX6	TraesCS1A02G374200	Triticum	aestivum	non-specific	lipid-transfer	protein	2-like(LOC123180616)
A0A3B6N1M2	TraesCS5B02G557300	Triticum	aestivum	beta-fructofuranosidase	insoluble	isoenzyme	4-like(LOC123114430)
A0A3B6N1M2	TraesCS5D02G551900	Triticum	aestivum	beta-fructofuranosidase	insoluble	isoenzyme	4-like(LOC123114430)
A0A3B6GX61	TraesCS3D02G328300	Triticum	aestivum	calmodulin-3-like(LOC123079499)
A0A3B6EDE3	TraesCS3D02G034200	Triticum	aestivum	Bowman-Birk	type	trypsin	inhibitor(LOC123076882)
A0A3B6EDE3	TraesCS3A02G046000	Triticum	aestivum	Bowman-Birk	type	trypsin	inhibitor(LOC123076882)
A0A3B6RF62	TraesCS7A02G267900	Triticum	aestivum	50S	ribosomal	protein	6	chloroplastic-like(LOC123152248)
A0A3B6QHV5	TraesCS6D02G203300	Triticum	aestivum	protein	GrpE-like(LOC123144797)
A0A3B6DBP2	TraesCS2D02G251000	Triticum	aestivum	RNA-binding	protein	CP33	chloroplastic-like(LOC123052842)
A0A3B6ARH8	TraesCS2A02G053200	Triticum	aestivum	peptidyl-prolyl	cis-trans	isomerase	FKBP19	chloroplastic-like(LOC123187161)
A0A3B6JCY6	TraesCS4D02G047700	Triticum	aestivum	uncharacterized	LOC123095884(LOC123095884)
A0A3B6QHV2	TraesCS6D02G220500	Triticum	aestivum	thylakoid	lumenal	protein	TL20.3	chloroplastic-like(LOC123144947)
A0A3B5YW66	TraesCS1B02G159700	Triticum	aestivum	rubisco	accumulation	factor	1	chloroplastic-like(LOC123119513)
A0A3B6MIT1	TraesCS5D02G030000	Triticum	aestivum	glutathione	S-transferase	4-like(LOC123119209)
A0A3B6GUD0	TraesCS3D02G240800	Triticum	aestivum	50S	ribosomal	protein	L12-2	chloroplastic(LOC123078726)
A0A3B6KG55	TraesCS5A02G146900	Triticum	aestivum	chalcone	isomerase-like	protein	2(LOC123103161)
A0A3B6LKS5	TraesCS5B02G171200	Triticum	aestivum	30S	ribosomal	protein	2	chloroplastic-like(LOC123111608)
A0A3B6BXY3	TraesCS2B02G050600	Triticum	aestivum	uncharacterized	LOC123043248(LOC123043248)
A0A3B6GTR5	TraesCS3D02G148900	Triticum	aestivum	uncharacterized	LOC123074302(LOC123074302)
A0A3B6GVV5	TraesCS3D02G280500	Triticum	aestivum	probable	peroxygenase	4(LOC100682421)
A0A3B6NV21	TraesCS6A02G340300	Triticum	aestivum	20	kDa	chaperonin	chloroplastic-like(LOC123128637)
A0A3B6KV33	TraesCS5A02G545700	Triticum	aestivum	probable	pterin-4-alpha-carbinolamine	dehydratase	chloroplastic(LOC123106148)
A0A3B6IJP9	TraesCS4B02G033600	Triticum	aestivum	oxalate	oxidase	2-like(LOC123090749)
A0A3B6JBX2	TraesCS4D02G014200	Triticum	aestivum	ferredoxin	C	1	chloroplastic-like(LOC123095623)
A0A3B6PQC1	TraesCS6B02G371500	Triticum	aestivum	20	kDa	chaperonin	chloroplastic-like(LOC123138530)
A0A3B5XZ66	TraesCS1A02G186100	Triticum	aestivum	probable	glutathione	S-transferase	GSTU6(LOC123049405)
A0A3B6LKT1	TraesCS5B02G173300	Triticum	aestivum	grpE	protein	homolog	2	mitochondrial-like(LOC123111628)
A0A3B6KHY8	TraesCS5A02G176600	Triticum	aestivum	grpE	protein	homolog	2	mitochondrial-like(LOC123103433)
A0A3B6I0D3	TraesCS4A02G328600	Triticum	aestivum	ankyrin	repeat	domain-containing	protein	2A-like(LOC123087562)
A0A3B5Y244	TraesCS1A02G259700	Triticum	aestivum	uncharacterized	LOC123055942(LOC123055942)
A0A3B6C4N3	TraesCS2B02G181600	Triticum	aestivum	29	kDa	ribonucleoprotein	A	chloroplastic-like(LOC123044103)
A0A3B6C4N3	TraesCS2A02G156100	Triticum	aestivum	29	kDa	ribonucleoprotein	A	chloroplastic-like(LOC123044103)
A0A3B6KSW1	TraesCS5A02G487100	Triticum	aestivum	transcription	termination/antitermination	protein	NusG-like(LOC123105727)
Q6T484	TraesCS3A02G260200	Triticum	aestivum	basic	endochitinase	A(LOC542780)
A0A3B6N401	TraesCS5D02G545200	Triticum	aestivum	ankyrin	repeat	domain-containing	protein	2A-like(LOC123123864)
A0A3B6KLQ9	TraesCS5B02G305600	Triticum	aestivum	UDP-glucosyltransferase	UGT13248-like(LOC123104434)
A0A3B6KLQ9	TraesCS5A02G305100	Triticum	aestivum	UDP-glucosyltransferase	UGT13248-like(LOC123104434)
O64393	TraesCLE_scaffold_038497_01G000100	Triticum	aestivum	wheatwin-2(LOC123080931)
O64393	TraesCAD_scaffold_092477_01G000100	Triticum	aestivum	wheatwin-2(LOC123080931)
O64393	TraesLDM3D03G01998580	Triticum	aestivum	wheatwin-2(LOC123080931)
O64393	TraesNOR3D03G02024780	Triticum	aestivum	wheatwin-2(LOC123080931)
O64393	TraesMAC3D03G01996890	Triticum	aestivum	wheatwin-2(LOC123080931)
O64393	TraesCS3D02G524700	Triticum	aestivum	wheatwin-2(LOC123080931)
O64393	TraesRN3D0101211800	Triticum	aestivum	wheatwin-2(LOC123080931)
O64393	TraesPAR_scaffold_130615_01G000100	Triticum	aestivum	wheatwin-2(LOC123080931)
O64393	TraesWEE_scaffold_112963_01G000100	Triticum	aestivum	wheatwin-2(LOC123080931)
O64393	TraesARI3D03G02032980	Triticum	aestivum	wheatwin-2(LOC123080931)
O64393	TraesSYM3D03G02023480	Triticum	aestivum	wheatwin-2(LOC123080931)
O64393	TraesCS3D03G1160600	Triticum	aestivum	wheatwin-2(LOC123080931)
O64393	TraesROB_scaffold_012445_01G001200	Triticum	aestivum	wheatwin-2(LOC123080931)
O64393	TraesKAR3D01G0438480	Triticum	aestivum	wheatwin-2(LOC123080931)
O64393	TraesJAG3D03G02005310	Triticum	aestivum	wheatwin-2(LOC123080931)
O64393	TraesSTA3D03G01993420	Triticum	aestivum	wheatwin-2(LOC123080931)
A0A3B6PKU0	TraesCS6B02G169300	Triticum	aestivum	tubulin	beta-3	chain-like(LOC123136498)
Q43665	TraesCS1D02G265800	Triticum	aestivum	uncharacterized	LOC543197(LOC543197)
A0A3B6EEU1	TraesCS3A02G196700	Triticum	aestivum	bifunctional	3-dehydroquinate	dehydratase/shikimate	dehydrogenase	chloroplastic-like(LOC123061226)
A0A3B6EEU1	TraesCS3D02G205800	Triticum	aestivum	bifunctional	3-dehydroquinate	dehydratase/shikimate	dehydrogenase	chloroplastic-like(LOC123061226)
A0A3B6FI94	TraesCS3B02G137100	Triticum	aestivum	MAR-binding	filament-like	protein	1-1(CFC21_040298)
A0A3B5YV69	TraesCS1D02G144400	Triticum	aestivum	uncharacterized	LOC123180973(LOC123180973)
A0A3B5YV69	TraesCS1B02G164000	Triticum	aestivum	uncharacterized	LOC123044889(LOC123044889)
A0A3B5YV69	TraesCS1A02G145800	Triticum	aestivum	uncharacterized	LOC123044889(LOC123044889)
W5C237	TraesCS2D02G425300	Triticum	aestivum	protein	EaeB-like(LOC123049858)
A0A0C4BKB7	TraesCS6D02G147700	Triticum	aestivum	glycine	cleavage	system	H	protein	2	mitochondrial-like(LOC123132623)
A0A0C4BKB7	TraesCS6A02G163500	Triticum	aestivum	glycine	cleavage	system	H	protein	2	mitochondrial-like(LOC123132623)
A0A3B6LG01	TraesCS5B02G038400	Triticum	aestivum	uncharacterized	protein	At3g49140-like(LOC123110295)
A0A3B5ZU94	TraesCS1D02G163800	Triticum	aestivum	low-temperature-induced	65	kDa	protein-like(LOC123181190)
A0A3B6B8T0	TraesCS2A02G563100	Triticum	aestivum	30S	ribosomal	protein	S17	chloroplastic-like(LOC123191228)
A0A3B6LWY9	TraesCS5B02G504900	Triticum	aestivum	DEAD-box	ATP-dependent	RNA	helicase	3	chloroplastic-like(LOC123087836)
A0A3B6U7G0	TraesCSU02G169600	Triticum	aestivum	26	kDa	endochitinase	1-like(LOC123055413)
W5QKZ0	TraesCS5A02G475600	Triticum	aestivum	chalcone--flavanone	isomerase-like(LOC123105650)
A0A3B6IK32	TraesCS4B02G047800	Triticum	aestivum	uncharacterized	LOC123090866(LOC123090866)
A0A3B6HND6	TraesCS4D02G251900	Triticum	aestivum	uncharacterized	LOC123098303(LOC123098303)
A0A3B6HND6	TraesCS4A02G052600	Triticum	aestivum	uncharacterized	LOC123085037(LOC123085037)
A0A3B6HND6	TraesCS4B02G251700	Triticum	aestivum	uncharacterized	LOC123095083(LOC123095083)
A0A3B6SNK2	TraesCS7B02G417700	Triticum	aestivum	alpha-amylase/trypsin	inhibitor-like(LOC123161966)
A0A3B6TJH0	TraesCS7D02G419700	Triticum	aestivum	uncharacterized	LOC123165980(LOC123165980)
A0A3B6FR16	TraesCS3B02G260400	Triticum	aestivum	CFC21_041563
A0A3B6JN54	TraesCS4D02G330200	Triticum	aestivum	pentatricopeptide	repeat-containing	protein	At4g35130	chloroplastic-like(LOC123098920)
A0A3B6MTY8	TraesCS5D02G287800	Triticum	aestivum	fasciclin-like	arabinogalactan	protein	2(LOC100037566)
A0A3B6H402	TraesCS3D02G417800	Triticum	aestivum	glycine-rich	RNA-binding	protein	2	mitochondrial-like(LOC123080264)
A0A3B6D681	TraesCS2D02G082700	Triticum	aestivum	omega-3	fatty	acid	desaturase	chloroplastic-like(LOC123051381)
